# Supplementary material for: Most protein domains exist as variants with distinct functions across cells, tissues and diseases
Source: NAR Genom Bioinform. 2023 Sep 20;5(3):lqad084. doi: 10.1093/nargab/lqad084 (PMC10516350; doi:10.1093/nargab/lqad084)
Supplement: lqad084_supplemental_files [file lqad084_supplemental_files.zip]

Archive with 2 entries (2 files):
- Supplementary figures v3.pdf
- supplementary_tables.xlsx
