# Supplementary material for: Most protein domains exist as variants with distinct functions across cells, tissues and diseases
Source: NAR Genom Bioinform. 2023 Sep 20;5(3):lqad084. doi: 10.1093/nargab/lqad084 (PMC10516350; doi:10.1093/nargab/lqad084)
Supplement: lqad084_supplemental_files [file lqad084_supplemental_files.zip › supplementary_tables.xlsx]

## Sheet: overview
Kristoffer Vitting-Seerup: Most protein domains exist as variants with distinct functions across cells, tissues, and diseases
Supplementary tables
TableS1 : TCGA Results
TableS2 : Domains in SwissProt of all species
TableS3 : Domains found in PDB files analyzed
TableS4 : Pairwise structural similarity of domain isotypes
TableS5 : Pairwise structural similarity of randomly selected domains
TableS6 : Protein domains associated with interaction types
TableS7 : Gene sets associated with domain and domain isotypes
TableS8 : Domains found in gencode v23

## Sheet: TableS1
gene_ref	gene_id	gene_name	condition_1	condition_2	isoformUpregulated	isoformDownregulated	iso_ref_up	iso_ref_down	featureCompared	isoformsDifferent	switchConsequence
chr1:10093016..10241294,+THCA_ctrlTHCA_cancer	chr1:10093016..10241294,+	UBE4B	THCA_ctrl	THCA_cancer	uc001aqu.2	uc001aqr.3	uc001aqu.2THCA_ctrlTHCA_cancer	uc001aqr.3THCA_ctrlTHCA_cancer	domain_structure	TRUE	Non-reference isotype gain
chr1:10490159..10512208,+LUSC_ctrlLUSC_cancer	chr1:10490159..10512208,+	APITD1	LUSC_ctrl	LUSC_cancer	uc001are.2	uc001arh.2	uc001are.2LUSC_ctrlLUSC_cancer	uc001arh.2LUSC_ctrlLUSC_cancer	domain_structure	TRUE	Non-reference isotype loss
chr1:109472130..109506111,-KICH_ctrlKICH_cancer	chr1:109472130..109506111,-	CLCC1	KICH_ctrl	KICH_cancer	uc001dwe.1	uc009wes.1	uc001dwe.1KICH_ctrlKICH_cancer	uc009wes.1KICH_ctrlKICH_cancer	domain_structure	TRUE	Non-reference isotype loss
chr1:11114649..11120091,-KIRP_ctrlKIRP_cancer	chr1:11114649..11120091,-	SRM	KIRP_ctrl	KIRP_cancer	uc001ary.1	uc001arz.1	uc001ary.1KIRP_ctrlKIRP_cancer	uc001arz.1KIRP_ctrlKIRP_cancer	domain_structure	TRUE	Non-reference isotype gain
chr1:111770281..111786060,+LUAD_ctrlLUAD_cancer	chr1:111770281..111786060,+	CHI3L2	LUAD_ctrl	LUAD_cancer	uc001eao.2	uc001eam.2	uc001eao.2LUAD_ctrlLUAD_cancer	uc001eam.2LUAD_ctrlLUAD_cancer	domain_structure	TRUE	Non-reference isotype gain
chr1:111770281..111786060,+LUSC_ctrlLUSC_cancer	chr1:111770281..111786060,+	CHI3L2	LUSC_ctrl	LUSC_cancer	uc001eao.2	uc001eam.2	uc001eao.2LUSC_ctrlLUSC_cancer	uc001eam.2LUSC_ctrlLUSC_cancer	domain_structure	TRUE	Non-reference isotype gain
chr1:115247079..115259515,-THCA_ctrlTHCA_cancer	chr1:115247079..115259515,-	NRAS	THCA_ctrl	THCA_cancer	uc001efh.3	uc009wgu.2	uc001efh.3THCA_ctrlTHCA_cancer	uc009wgu.2THCA_ctrlTHCA_cancer	domain_structure	TRUE	Non-reference isotype gain
chr1:11714432..11723383,+LUSC_ctrlLUSC_cancer	chr1:11714432..11723383,+	FBXO44	LUSC_ctrl	LUSC_cancer	uc001asn.2	uc001asm.2	uc001asn.2LUSC_ctrlLUSC_cancer	uc001asm.2LUSC_ctrlLUSC_cancer	domain_structure	TRUE	Non-reference isotype gain
chr1:119573841..119683295,-LUAD_ctrlLUAD_cancer	chr1:119573841..119683295,-	WARS2	LUAD_ctrl	LUAD_cancer	uc001ehn.2	uc010oxf.1	uc001ehn.2LUAD_ctrlLUAD_cancer	uc010oxf.1LUAD_ctrlLUAD_cancer	domain_structure	TRUE	Non-reference isotype loss
chr1:119573841..119683295,-PRAD_ctrlPRAD_cancer	chr1:119573841..119683295,-	WARS2	PRAD_ctrl	PRAD_cancer	uc001ehn.2	uc010oxf.1	uc001ehn.2PRAD_ctrlPRAD_cancer	uc010oxf.1PRAD_ctrlPRAD_cancer	domain_structure	TRUE	Non-reference isotype loss
chr1:120291005..120311518,-KIRP_ctrlKIRP_cancer	chr1:120291005..120311518,-	HMGCS2	KIRP_ctrl	KIRP_cancer	uc001eie.2	uc001eid.2	uc001eie.2KIRP_ctrlKIRP_cancer	uc001eid.2KIRP_ctrlKIRP_cancer	domain_structure	TRUE	Non-reference isotype gain
chr1:12627940..12677820,-KIRP_ctrlKIRP_cancer	chr1:12627940..12677820,-	DHRS3	KIRP_ctrl	KIRP_cancer	uc001aub.2	uc001auc.2	uc001aub.2KIRP_ctrlKIRP_cancer	uc001auc.2KIRP_ctrlKIRP_cancer	domain_structure	TRUE	Non-reference isotype gain
chr1:1447555..1470064,+KIRC_ctrlKIRC_cancer	chr1:1447555..1470064,+	ATAD3A	KIRC_ctrl	KIRC_cancer	uc001agb.1	uc001aga.1	uc001agb.1KIRC_ctrlKIRC_cancer	uc001aga.1KIRC_ctrlKIRC_cancer	domain_structure	TRUE	Non-reference isotype gain
chr1:150237799..150241532,-LUSC_ctrlLUSC_cancer	chr1:150237799..150241532,-	APH1A	LUSC_ctrl	LUSC_cancer	uc010pby.1	uc001etz.1	uc010pby.1LUSC_ctrlLUSC_cancer	uc001etz.1LUSC_ctrlLUSC_cancer	domain_structure	TRUE	Non-reference isotype gain
chr1:150480487..150486264,+HNSC_ctrlHNSC_cancer	chr1:150480487..150486264,+	ECM1	HNSC_ctrl	HNSC_cancer	uc001eus.2	uc001eut.2	uc001eus.2HNSC_ctrlHNSC_cancer	uc001eut.2HNSC_ctrlHNSC_cancer	domain_structure	TRUE	Non-reference isotype loss
chr1:154679917..154842754,-LUSC_ctrlLUSC_cancer	chr1:154679917..154842754,-	KCNN3	LUSC_ctrl	LUSC_cancer	uc001ffo.2	uc001ffp.2	uc001ffo.2LUSC_ctrlLUSC_cancer	uc001ffp.2LUSC_ctrlLUSC_cancer	domain_structure	TRUE	Non-reference isotype gain
chr1:155036213..155060006,+COAD_ctrlCOAD_cancer	chr1:155036213..155060006,+	EFNA3	COAD_ctrl	COAD_cancer	uc001fhf.2	uc001fhg.2	uc001fhf.2COAD_ctrlCOAD_cancer	uc001fhg.2COAD_ctrlCOAD_cancer	domain_structure	TRUE	Non-reference isotype loss
chr1:155036213..155060006,+STAD_ctrlSTAD_cancer	chr1:155036213..155060006,+	EFNA3	STAD_ctrl	STAD_cancer	uc001fhf.2	uc001fhg.2	uc001fhf.2STAD_ctrlSTAD_cancer	uc001fhg.2STAD_ctrlSTAD_cancer	domain_structure	TRUE	Non-reference isotype loss
chr1:156119810..156147534,+KICH_ctrlKICH_cancer	chr1:156119810..156147534,+	SEMA4A	KICH_ctrl	KICH_cancer	uc001fnn.2	uc001fnm.2	uc001fnn.2KICH_ctrlKICH_cancer	uc001fnm.2KICH_ctrlKICH_cancer	domain_structure	TRUE	Non-reference isotype gain
chr1:156119810..156147534,+KIRC_ctrlKIRC_cancer	chr1:156119810..156147534,+	SEMA4A	KIRC_ctrl	KIRC_cancer	uc001fnn.2	uc001fnm.2	uc001fnn.2KIRC_ctrlKIRC_cancer	uc001fnm.2KIRC_ctrlKIRC_cancer	domain_structure	TRUE	Non-reference isotype gain
chr1:156119810..156147534,+KIRC_ctrlKIRC_cancer	chr1:156119810..156147534,+	SEMA4A	KIRC_ctrl	KIRC_cancer	uc001fnn.2	uc009wrq.2	uc001fnn.2KIRC_ctrlKIRC_cancer	uc009wrq.2KIRC_ctrlKIRC_cancer	domain_structure	TRUE	Non-reference isotype gain
chr1:156119810..156147534,+KIRP_ctrlKIRP_cancer	chr1:156119810..156147534,+	SEMA4A	KIRP_ctrl	KIRP_cancer	uc001fnn.2	uc001fnm.2	uc001fnn.2KIRP_ctrlKIRP_cancer	uc001fnm.2KIRP_ctrlKIRP_cancer	domain_structure	TRUE	Non-reference isotype gain
chr1:156119810..156147534,+KIRP_ctrlKIRP_cancer	chr1:156119810..156147534,+	SEMA4A	KIRP_ctrl	KIRP_cancer	uc001fnn.2	uc009wrq.2	uc001fnn.2KIRP_ctrlKIRP_cancer	uc009wrq.2KIRP_ctrlKIRP_cancer	domain_structure	TRUE	Non-reference isotype gain
chr1:156711900..156736717,-STAD_ctrlSTAD_cancer	chr1:156711900..156736717,-	HDGF	STAD_ctrl	STAD_cancer	uc009wsd.2	uc001fpy.3	uc009wsd.2STAD_ctrlSTAD_cancer	uc001fpy.3STAD_ctrlSTAD_cancer	domain_structure	TRUE	Non-reference isotype gain
chr1:160246599..160254941,-LUAD_ctrlLUAD_cancer	chr1:160246599..160254941,-	PEX19	LUAD_ctrl	LUAD_cancer	uc001fvs.2	uc001fvt.2	uc001fvs.2LUAD_ctrlLUAD_cancer	uc001fvt.2LUAD_ctrlLUAD_cancer	domain_structure	TRUE	Non-reference isotype loss
chr1:161141101..161147314,-KIRP_ctrlKIRP_cancer	chr1:161141101..161147314,-	B4GALT3	KIRP_ctrl	KIRP_cancer	uc001fyo.1	uc001fyr.1	uc001fyo.1KIRP_ctrlKIRP_cancer	uc001fyr.1KIRP_ctrlKIRP_cancer	domain_structure	TRUE	Non-reference isotype gain
chr1:161195833..161213087,+KIRP_ctrlKIRP_cancer	chr1:161195833..161213087,+	TOMM40L	KIRP_ctrl	KIRP_cancer	uc009wue.2	uc001fze.2	uc009wue.2KIRP_ctrlKIRP_cancer	uc001fze.2KIRP_ctrlKIRP_cancer	domain_structure	TRUE	Non-reference isotype gain
chr1:161195833..161213087,+LIHC_ctrlLIHC_cancer	chr1:161195833..161213087,+	TOMM40L	LIHC_ctrl	LIHC_cancer	uc001fze.2	uc009wue.2	uc001fze.2LIHC_ctrlLIHC_cancer	uc009wue.2LIHC_ctrlLIHC_cancer	domain_structure	TRUE	Non-reference isotype loss
chr1:161199458..161208000,-LIHC_ctrlLIHC_cancer	chr1:161199458..161208000,-	NR1I3	LIHC_ctrl	LIHC_cancer	uc010pkm.1	uc001fzy.2	uc010pkm.1LIHC_ctrlLIHC_cancer	uc001fzy.2LIHC_ctrlLIHC_cancer	domain_structure	TRUE	Non-reference isotype gain
chr1:164528802..164854300,+COAD_ctrlCOAD_cancer	chr1:164528802..164854300,+	PBX1	COAD_ctrl	COAD_cancer	uc010pkv.1	uc001gct.2	uc010pkv.1COAD_ctrlCOAD_cancer	uc001gct.2COAD_ctrlCOAD_cancer	domain_structure	TRUE	Non-reference isotype gain
chr1:164528802..164854300,+HNSC_ctrlHNSC_cancer	chr1:164528802..164854300,+	PBX1	HNSC_ctrl	HNSC_cancer	uc001gcs.2	uc010pkv.1	uc001gcs.2HNSC_ctrlHNSC_cancer	uc010pkv.1HNSC_ctrlHNSC_cancer	domain_structure	TRUE	Non-reference isotype loss
chr1:169433151..169455208,-KIRC_ctrlKIRC_cancer	chr1:169433151..169455208,-	SLC19A2	KIRC_ctrl	KIRC_cancer	uc001ggf.3	uc001gge.3	uc001ggf.3KIRC_ctrlKIRC_cancer	uc001gge.3KIRC_ctrlKIRC_cancer	domain_structure	TRUE	Non-reference isotype gain
chr1:169433151..169455208,-THCA_ctrlTHCA_cancer	chr1:169433151..169455208,-	SLC19A2	THCA_ctrl	THCA_cancer	uc001ggf.3	uc001gge.3	uc001ggf.3THCA_ctrlTHCA_cancer	uc001gge.3THCA_ctrlTHCA_cancer	domain_structure	TRUE	Non-reference isotype gain
chr1:169890472..170043879,-STAD_ctrlSTAD_cancer	chr1:169890472..170043879,-	KIFAP3	STAD_ctrl	STAD_cancer	uc010plx.1	uc001ggv.2	uc010plx.1STAD_ctrlSTAD_cancer	uc001ggv.2STAD_ctrlSTAD_cancer	domain_structure	TRUE	Non-reference isotype gain
chr1:172502260..172580971,+KIRC_ctrlKIRC_cancer	chr1:172502260..172580971,+	C1orf9	KIRC_ctrl	KIRC_cancer	uc010pmn.1	uc009wwd.2	uc010pmn.1KIRC_ctrlKIRC_cancer	uc009wwd.2KIRC_ctrlKIRC_cancer	domain_structure	TRUE	Non-reference isotype loss
chr1:172502260..172580971,+KIRP_ctrlKIRP_cancer	chr1:172502260..172580971,+	C1orf9	KIRP_ctrl	KIRP_cancer	uc010pmn.1	uc009wwd.2	uc010pmn.1KIRP_ctrlKIRP_cancer	uc009wwd.2KIRP_ctrlKIRP_cancer	domain_structure	TRUE	Non-reference isotype loss
chr1:172502260..172580971,+THCA_ctrlTHCA_cancer	chr1:172502260..172580971,+	C1orf9	THCA_ctrl	THCA_cancer	uc010pmn.1	uc009wwd.2	uc010pmn.1THCA_ctrlTHCA_cancer	uc009wwd.2THCA_ctrlTHCA_cancer	domain_structure	TRUE	Non-reference isotype loss
chr1:17393257..17445948,-KICH_ctrlKICH_cancer	chr1:17393257..17445948,-	PADI2	KICH_ctrl	KICH_cancer	uc010ocm.1	uc001baf.2	uc010ocm.1KICH_ctrlKICH_cancer	uc001baf.2KICH_ctrlKICH_cancer	domain_structure	TRUE	Non-reference isotype gain
chr1:17393257..17445948,-KIRC_ctrlKIRC_cancer	chr1:17393257..17445948,-	PADI2	KIRC_ctrl	KIRC_cancer	uc010ocm.1	uc001baf.2	uc010ocm.1KIRC_ctrlKIRC_cancer	uc001baf.2KIRC_ctrlKIRC_cancer	domain_structure	TRUE	Non-reference isotype gain
chr1:17393257..17445948,-KIRP_ctrlKIRP_cancer	chr1:17393257..17445948,-	PADI2	KIRP_ctrl	KIRP_cancer	uc010ocm.1	uc001baf.2	uc010ocm.1KIRP_ctrlKIRP_cancer	uc001baf.2KIRP_ctrlKIRP_cancer	domain_structure	TRUE	Non-reference isotype gain
chr1:1849029..1850740,-HNSC_ctrlHNSC_cancer	chr1:1849029..1850740,-	TMEM52	HNSC_ctrl	HNSC_cancer	uc001aii.2	uc001aij.2	uc001aii.2HNSC_ctrlHNSC_cancer	uc001aij.2HNSC_ctrlHNSC_cancer	domain_structure	TRUE	Non-reference isotype gain
chr1:20008707..20126758,-KIRC_ctrlKIRC_cancer	chr1:20008707..20126758,-	TMCO4	KIRC_ctrl	KIRC_cancer	uc001bcm.2	uc001bcn.2	uc001bcm.2KIRC_ctrlKIRC_cancer	uc001bcn.2KIRC_ctrlKIRC_cancer	domain_structure	TRUE	Non-reference isotype gain
chr1:20008707..20126758,-KIRP_ctrlKIRP_cancer	chr1:20008707..20126758,-	TMCO4	KIRP_ctrl	KIRP_cancer	uc001bcm.2	uc001bcn.2	uc001bcm.2KIRP_ctrlKIRP_cancer	uc001bcn.2KIRP_ctrlKIRP_cancer	domain_structure	TRUE	Non-reference isotype gain
chr1:203595928..203713207,+COAD_ctrlCOAD_cancer	chr1:203595928..203713207,+	ATP2B4	COAD_ctrl	COAD_cancer	uc001gzx.2	uc009xar.2	uc001gzx.2COAD_ctrlCOAD_cancer	uc009xar.2COAD_ctrlCOAD_cancer	domain_structure	TRUE	Non-reference isotype gain
chr1:203595928..203713207,+KIRP_ctrlKIRP_cancer	chr1:203595928..203713207,+	ATP2B4	KIRP_ctrl	KIRP_cancer	uc001gzx.2	uc001gzw.2	uc001gzx.2KIRP_ctrlKIRP_cancer	uc001gzw.2KIRP_ctrlKIRP_cancer	domain_structure	TRUE	Non-reference isotype gain
chr1:203595928..203713207,+STAD_ctrlSTAD_cancer	chr1:203595928..203713207,+	ATP2B4	STAD_ctrl	STAD_cancer	uc001gzx.2	uc001gzv.2	uc001gzx.2STAD_ctrlSTAD_cancer	uc001gzv.2STAD_ctrlSTAD_cancer	domain_structure	TRUE	Non-reference isotype gain
chr1:203595928..203713207,+THCA_ctrlTHCA_cancer	chr1:203595928..203713207,+	ATP2B4	THCA_ctrl	THCA_cancer	uc001gzx.2	uc001gzw.2	uc001gzx.2THCA_ctrlTHCA_cancer	uc001gzw.2THCA_ctrlTHCA_cancer	domain_structure	TRUE	Non-reference isotype gain
chr1:205111632..205180727,-KIRC_ctrlKIRC_cancer	chr1:205111632..205180727,-	DSTYK	KIRC_ctrl	KIRC_cancer	uc001hbx.2	uc001hbw.2	uc001hbx.2KIRC_ctrlKIRC_cancer	uc001hbw.2KIRC_ctrlKIRC_cancer	domain_structure	TRUE	Non-reference isotype gain
chr1:207207761..207254367,+KIRP_ctrlKIRP_cancer	chr1:207207761..207254367,+	PFKFB2	KIRP_ctrl	KIRP_cancer	uc010psd.1	uc001hfh.2	uc010psd.1KIRP_ctrlKIRP_cancer	uc001hfh.2KIRP_ctrlKIRP_cancer	domain_structure	TRUE	Non-reference isotype gain
chr1:208195590..208417665,-KIRC_ctrlKIRC_cancer	chr1:208195590..208417665,-	PLXNA2	KIRC_ctrl	KIRC_cancer	uc001hgy.2	uc001hgz.2	uc001hgy.2KIRC_ctrlKIRC_cancer	uc001hgz.2KIRC_ctrlKIRC_cancer	domain_structure	TRUE	Non-reference isotype gain
chr1:210501606..210849631,+BRCA_ctrlBRCA_cancer	chr1:210501606..210849631,+	HHAT	BRCA_ctrl	BRCA_cancer	uc001hia.3	uc009xcx.2	uc001hia.3BRCA_ctrlBRCA_cancer	uc009xcx.2BRCA_ctrlBRCA_cancer	domain_structure	TRUE	Non-reference isotype gain
chr1:210501606..210849631,+KIRC_ctrlKIRC_cancer	chr1:210501606..210849631,+	HHAT	KIRC_ctrl	KIRC_cancer	uc001hia.3	uc001hhz.3	uc001hia.3KIRC_ctrlKIRC_cancer	uc001hhz.3KIRC_ctrlKIRC_cancer	domain_structure	TRUE	Non-reference isotype gain
chr1:210501606..210849631,+KIRP_ctrlKIRP_cancer	chr1:210501606..210849631,+	HHAT	KIRP_ctrl	KIRP_cancer	uc001hia.3	uc001hhz.3	uc001hia.3KIRP_ctrlKIRP_cancer	uc001hhz.3KIRP_ctrlKIRP_cancer	domain_structure	TRUE	Non-reference isotype gain
chr1:210501606..210849631,+THCA_ctrlTHCA_cancer	chr1:210501606..210849631,+	HHAT	THCA_ctrl	THCA_cancer	uc001hia.3	uc001hhz.3	uc001hia.3THCA_ctrlTHCA_cancer	uc001hhz.3THCA_ctrlTHCA_cancer	domain_structure	TRUE	Non-reference isotype gain
chr1:21835858..21904904,+KICH_ctrlKICH_cancer	chr1:21835858..21904904,+	ALPL	KICH_ctrl	KICH_cancer	uc010odp.1	uc001beu.3	uc010odp.1KICH_ctrlKICH_cancer	uc001beu.3KICH_ctrlKICH_cancer	domain_structure	TRUE	Non-reference isotype gain
chr1:21835858..21904904,+KIRP_ctrlKIRP_cancer	chr1:21835858..21904904,+	ALPL	KIRP_ctrl	KIRP_cancer	uc010odp.1	uc001beu.3	uc010odp.1KIRP_ctrlKIRP_cancer	uc001beu.3KIRP_ctrlKIRP_cancer	domain_structure	TRUE	Non-reference isotype gain
chr1:220701568..220837798,+LUSC_ctrlLUSC_cancer	chr1:220701568..220837798,+	MARK1	LUSC_ctrl	LUSC_cancer	uc001hml.2	uc001hmn.3	uc001hml.2LUSC_ctrlLUSC_cancer	uc001hmn.3LUSC_ctrlLUSC_cancer	domain_structure	TRUE	Non-reference isotype gain
chr1:236958581..237067280,+KIRC_ctrlKIRC_cancer	chr1:236958581..237067280,+	MTR	KIRC_ctrl	KIRC_cancer	uc010pxy.1	uc001hyi.3	uc010pxy.1KIRC_ctrlKIRC_cancer	uc001hyi.3KIRC_ctrlKIRC_cancer	domain_structure	TRUE	Non-reference isotype gain
chr1:236958581..237067280,+THCA_ctrlTHCA_cancer	chr1:236958581..237067280,+	MTR	THCA_ctrl	THCA_cancer	uc010pxy.1	uc001hyi.3	uc010pxy.1THCA_ctrlTHCA_cancer	uc001hyi.3THCA_ctrlTHCA_cancer	domain_structure	TRUE	Non-reference isotype gain
chr1:244816352..244872332,+KICH_ctrlKICH_cancer	chr1:244816352..244872332,+	PPPDE1	KICH_ctrl	KICH_cancer	uc001iap.2	uc001iao.2	uc001iap.2KICH_ctrlKICH_cancer	uc001iao.2KICH_ctrlKICH_cancer	domain_structure	TRUE	Non-reference isotype gain
chr1:244816352..244872332,+THCA_ctrlTHCA_cancer	chr1:244816352..244872332,+	PPPDE1	THCA_ctrl	THCA_cancer	uc001iap.2	uc001iao.2	uc001iap.2THCA_ctrlTHCA_cancer	uc001iao.2THCA_ctrlTHCA_cancer	domain_structure	TRUE	Non-reference isotype gain
chr1:25943959..26111258,+KIRP_ctrlKIRP_cancer	chr1:25943959..26111258,+	MAN1C1	KIRP_ctrl	KIRP_cancer	uc001bkn.2	uc001bkm.2	uc001bkn.2KIRP_ctrlKIRP_cancer	uc001bkm.2KIRP_ctrlKIRP_cancer	domain_structure	TRUE	Non-reference isotype gain
chr1:26608773..26644756,-KIRC_ctrlKIRC_cancer	chr1:26608773..26644756,-	UBXN11	KIRC_ctrl	KIRC_cancer	uc010ofc.1	uc001blv.2	uc010ofc.1KIRC_ctrlKIRC_cancer	uc001blv.2KIRC_ctrlKIRC_cancer	domain_structure	TRUE	Non-reference isotype gain
chr1:26856249..26901520,+COAD_ctrlCOAD_cancer	chr1:26856249..26901520,+	RPS6KA1	COAD_ctrl	COAD_cancer	uc010ofe.1	uc001bmr.1	uc010ofe.1COAD_ctrlCOAD_cancer	uc001bmr.1COAD_ctrlCOAD_cancer	domain_structure	TRUE	Non-reference isotype gain
chr1:26856249..26901520,+KICH_ctrlKICH_cancer	chr1:26856249..26901520,+	RPS6KA1	KICH_ctrl	KICH_cancer	uc010ofe.1	uc001bmr.1	uc010ofe.1KICH_ctrlKICH_cancer	uc001bmr.1KICH_ctrlKICH_cancer	domain_structure	TRUE	Non-reference isotype gain
chr1:26856249..26901520,+KIRC_ctrlKIRC_cancer	chr1:26856249..26901520,+	RPS6KA1	KIRC_ctrl	KIRC_cancer	uc010ofe.1	uc001bmr.1	uc010ofe.1KIRC_ctrlKIRC_cancer	uc001bmr.1KIRC_ctrlKIRC_cancer	domain_structure	TRUE	Non-reference isotype gain
chr1:26856249..26901520,+KIRP_ctrlKIRP_cancer	chr1:26856249..26901520,+	RPS6KA1	KIRP_ctrl	KIRP_cancer	uc010ofe.1	uc001bmr.1	uc010ofe.1KIRP_ctrlKIRP_cancer	uc001bmr.1KIRP_ctrlKIRP_cancer	domain_structure	TRUE	Non-reference isotype gain
chr1:26856249..26901520,+LUAD_ctrlLUAD_cancer	chr1:26856249..26901520,+	RPS6KA1	LUAD_ctrl	LUAD_cancer	uc010ofe.1	uc001bms.1	uc010ofe.1LUAD_ctrlLUAD_cancer	uc001bms.1LUAD_ctrlLUAD_cancer	domain_structure	TRUE	Non-reference isotype gain
chr1:26856249..26901520,+LUSC_ctrlLUSC_cancer	chr1:26856249..26901520,+	RPS6KA1	LUSC_ctrl	LUSC_cancer	uc010ofe.1	uc001bms.1	uc010ofe.1LUSC_ctrlLUSC_cancer	uc001bms.1LUSC_ctrlLUSC_cancer	domain_structure	TRUE	Non-reference isotype gain
chr1:26856249..26901520,+THCA_ctrlTHCA_cancer	chr1:26856249..26901520,+	RPS6KA1	THCA_ctrl	THCA_cancer	uc010ofe.1	uc001bmr.1	uc010ofe.1THCA_ctrlTHCA_cancer	uc001bmr.1THCA_ctrlTHCA_cancer	domain_structure	TRUE	Non-reference isotype gain
chr1:27153201..27182207,+STAD_ctrlSTAD_cancer	chr1:27153201..27182207,+	ZDHHC18	STAD_ctrl	STAD_cancer	uc001bnb.2	uc010ofh.1	uc001bnb.2STAD_ctrlSTAD_cancer	uc010ofh.1STAD_ctrlSTAD_cancer	domain_structure	TRUE	Non-reference isotype loss
chr1:27938803..27961727,-KICH_ctrlKICH_cancer	chr1:27938803..27961727,-	FGR	KICH_ctrl	KICH_cancer	uc001boi.2	uc001bom.2	uc001boi.2KICH_ctrlKICH_cancer	uc001bom.2KICH_ctrlKICH_cancer	domain_structure	TRUE	Non-reference isotype gain
chr1:27938803..27961727,-KIRP_ctrlKIRP_cancer	chr1:27938803..27961727,-	FGR	KIRP_ctrl	KIRP_cancer	uc001boi.2	uc001bom.2	uc001boi.2KIRP_ctrlKIRP_cancer	uc001bom.2KIRP_ctrlKIRP_cancer	domain_structure	TRUE	Non-reference isotype gain
chr1:29563047..29653315,+STAD_ctrlSTAD_cancer	chr1:29563047..29653315,+	PTPRU	STAD_ctrl	STAD_cancer	uc001brx.2	uc001brw.2	uc001brx.2STAD_ctrlSTAD_cancer	uc001brw.2STAD_ctrlSTAD_cancer	domain_structure	TRUE	Non-reference isotype gain
chr1:32538503..32568465,+COAD_ctrlCOAD_cancer	chr1:32538503..32568465,+	TMEM39B	COAD_ctrl	COAD_cancer	uc001buf.3	uc010ogv.1	uc001buf.3COAD_ctrlCOAD_cancer	uc010ogv.1COAD_ctrlCOAD_cancer	domain_structure	TRUE	Non-reference isotype gain
chr1:32538503..32568465,+LUAD_ctrlLUAD_cancer	chr1:32538503..32568465,+	TMEM39B	LUAD_ctrl	LUAD_cancer	uc001buf.3	uc010ogv.1	uc001buf.3LUAD_ctrlLUAD_cancer	uc010ogv.1LUAD_ctrlLUAD_cancer	domain_structure	TRUE	Non-reference isotype gain
chr1:32538503..32568465,+THCA_ctrlTHCA_cancer	chr1:32538503..32568465,+	TMEM39B	THCA_ctrl	THCA_cancer	uc001buf.3	uc010ogv.1	uc001buf.3THCA_ctrlTHCA_cancer	uc010ogv.1THCA_ctrlTHCA_cancer	domain_structure	TRUE	Non-reference isotype gain
chr1:3371147..3397675,+KIRC_ctrlKIRC_cancer	chr1:3371147..3397675,+	ARHGEF16	KIRC_ctrl	KIRC_cancer	uc010nzh.1	uc001akg.3	uc010nzh.1KIRC_ctrlKIRC_cancer	uc001akg.3KIRC_ctrlKIRC_cancer	domain_structure	TRUE	Non-reference isotype gain
chr1:39547118..39952789,+KICH_ctrlKICH_cancer	chr1:39547118..39952789,+	MACF1	KICH_ctrl	KICH_cancer	uc001cde.1	uc001cdf.1	uc001cde.1KICH_ctrlKICH_cancer	uc001cdf.1KICH_ctrlKICH_cancer	domain_structure	TRUE	Non-reference isotype loss
chr1:39547118..39952789,+KIRC_ctrlKIRC_cancer	chr1:39547118..39952789,+	MACF1	KIRC_ctrl	KIRC_cancer	uc001cdf.1	uc001cde.1	uc001cdf.1KIRC_ctrlKIRC_cancer	uc001cde.1KIRC_ctrlKIRC_cancer	domain_structure	TRUE	Non-reference isotype gain
chr1:39547118..39952789,+KIRC_ctrlKIRC_cancer	chr1:39547118..39952789,+	MACF1	KIRC_ctrl	KIRC_cancer	uc001cdf.1	uc010ois.1	uc001cdf.1KIRC_ctrlKIRC_cancer	uc010ois.1KIRC_ctrlKIRC_cancer	domain_structure	TRUE	Non-reference isotype gain
chr1:39547118..39952789,+LIHC_ctrlLIHC_cancer	chr1:39547118..39952789,+	MACF1	LIHC_ctrl	LIHC_cancer	uc001cdf.1	uc001cde.1	uc001cdf.1LIHC_ctrlLIHC_cancer	uc001cde.1LIHC_ctrlLIHC_cancer	domain_structure	TRUE	Non-reference isotype gain
chr1:39547118..39952789,+LUAD_ctrlLUAD_cancer	chr1:39547118..39952789,+	MACF1	LUAD_ctrl	LUAD_cancer	uc001cde.1	uc001cdf.1	uc001cde.1LUAD_ctrlLUAD_cancer	uc001cdf.1LUAD_ctrlLUAD_cancer	domain_structure	TRUE	Non-reference isotype loss
chr1:39547118..39952789,+LUSC_ctrlLUSC_cancer	chr1:39547118..39952789,+	MACF1	LUSC_ctrl	LUSC_cancer	uc001cde.1	uc001cdf.1	uc001cde.1LUSC_ctrlLUSC_cancer	uc001cdf.1LUSC_ctrlLUSC_cancer	domain_structure	TRUE	Non-reference isotype loss
chr1:40538382..40563142,-KICH_ctrlKICH_cancer	chr1:40538382..40563142,-	PPT1	KICH_ctrl	KICH_cancer	uc010ojf.1	uc001cfb.2	uc010ojf.1KICH_ctrlKICH_cancer	uc001cfb.2KICH_ctrlKICH_cancer	domain_structure	TRUE	Non-reference isotype gain
chr1:40538382..40563142,-KIRC_ctrlKIRC_cancer	chr1:40538382..40563142,-	PPT1	KIRC_ctrl	KIRC_cancer	uc010ojf.1	uc001cfb.2	uc010ojf.1KIRC_ctrlKIRC_cancer	uc001cfb.2KIRC_ctrlKIRC_cancer	domain_structure	TRUE	Non-reference isotype gain
chr1:40538382..40563142,-KIRP_ctrlKIRP_cancer	chr1:40538382..40563142,-	PPT1	KIRP_ctrl	KIRP_cancer	uc010ojf.1	uc001cfb.2	uc010ojf.1KIRP_ctrlKIRP_cancer	uc001cfb.2KIRP_ctrlKIRP_cancer	domain_structure	TRUE	Non-reference isotype gain
chr1:41445007..41478231,+LIHC_ctrlLIHC_cancer	chr1:41445007..41478231,+	CTPS	LIHC_ctrl	LIHC_cancer	uc001cgl.3	uc010ojq.1	uc001cgl.3LIHC_ctrlLIHC_cancer	uc010ojq.1LIHC_ctrlLIHC_cancer	domain_structure	TRUE	Non-reference isotype loss
chr1:45100939..45140099,-KIRC_ctrlKIRC_cancer	chr1:45100939..45140099,-	TMEM53	KIRC_ctrl	KIRC_cancer	uc001cmb.1	uc001cmc.2	uc001cmb.1KIRC_ctrlKIRC_cancer	uc001cmc.2KIRC_ctrlKIRC_cancer	domain_structure	TRUE	Non-reference isotype gain
chr1:47427036..47516422,+LIHC_ctrlLIHC_cancer	chr1:47427036..47516422,+	CYP4X1	LIHC_ctrl	LIHC_cancer	uc001cqs.2	uc001cqr.2	uc001cqs.2LIHC_ctrlLIHC_cancer	uc001cqr.2LIHC_ctrlLIHC_cancer	domain_structure	TRUE	Non-reference isotype gain
chr1:51752931..51810785,-COAD_ctrlCOAD_cancer	chr1:51752931..51810785,-	TTC39A	COAD_ctrl	COAD_cancer	uc001csj.2	uc010one.1	uc001csj.2COAD_ctrlCOAD_cancer	uc010one.1COAD_ctrlCOAD_cancer	domain_structure	TRUE	Non-reference isotype gain
chr1:51752931..51810785,-LUSC_ctrlLUSC_cancer	chr1:51752931..51810785,-	TTC39A	LUSC_ctrl	LUSC_cancer	uc001csj.2	uc010ond.1	uc001csj.2LUSC_ctrlLUSC_cancer	uc010ond.1LUSC_ctrlLUSC_cancer	domain_structure	TRUE	Non-reference isotype gain
chr1:53361904..53392851,-KICH_ctrlKICH_cancer	chr1:53361904..53392851,-	ECHDC2	KICH_ctrl	KICH_cancer	uc001cuo.3	uc001cup.3	uc001cuo.3KICH_ctrlKICH_cancer	uc001cup.3KICH_ctrlKICH_cancer	domain_structure	TRUE	Non-reference isotype gain
chr1:53361904..53392851,-KIRP_ctrlKIRP_cancer	chr1:53361904..53392851,-	ECHDC2	KIRP_ctrl	KIRP_cancer	uc001cuo.3	uc001cup.3	uc001cuo.3KIRP_ctrlKIRP_cancer	uc001cup.3KIRP_ctrlKIRP_cancer	domain_structure	TRUE	Non-reference isotype gain
chr1:53361904..53392851,-LIHC_ctrlLIHC_cancer	chr1:53361904..53392851,-	ECHDC2	LIHC_ctrl	LIHC_cancer	uc001cuo.3	uc001cup.3	uc001cuo.3LIHC_ctrlLIHC_cancer	uc001cup.3LIHC_ctrlLIHC_cancer	domain_structure	TRUE	Non-reference isotype gain
chr1:54692196..54872092,-BRCA_ctrlBRCA_cancer	chr1:54692196..54872092,-	SSBP3	BRCA_ctrl	BRCA_cancer	uc001cxe.2	uc001cxg.2	uc001cxe.2BRCA_ctrlBRCA_cancer	uc001cxg.2BRCA_ctrlBRCA_cancer	domain_structure	TRUE	Non-reference isotype loss
chr1:54692196..54872092,-LUSC_ctrlLUSC_cancer	chr1:54692196..54872092,-	SSBP3	LUSC_ctrl	LUSC_cancer	uc001cxe.2	uc001cxg.2	uc001cxe.2LUSC_ctrlLUSC_cancer	uc001cxg.2LUSC_ctrlLUSC_cancer	domain_structure	TRUE	Non-reference isotype loss
chr1:61542946..61928459,+LUAD_ctrlLUAD_cancer	chr1:61542946..61928459,+	NFIA	LUAD_ctrl	LUAD_cancer	uc001czw.2	uc001czx.2	uc001czw.2LUAD_ctrlLUAD_cancer	uc001czx.2LUAD_ctrlLUAD_cancer	domain_structure	TRUE	Non-reference isotype loss
chr1:61542946..61928459,+LUSC_ctrlLUSC_cancer	chr1:61542946..61928459,+	NFIA	LUSC_ctrl	LUSC_cancer	uc001czw.2	uc001czx.2	uc001czw.2LUSC_ctrlLUSC_cancer	uc001czx.2LUSC_ctrlLUSC_cancer	domain_structure	TRUE	Non-reference isotype loss
chr1:6526152..6580069,-STAD_ctrlSTAD_cancer	chr1:6526152..6580069,-	PLEKHG5	STAD_ctrl	STAD_cancer	uc001anj.1	uc001ano.1	uc001anj.1STAD_ctrlSTAD_cancer	uc001ano.1STAD_ctrlSTAD_cancer	domain_structure	TRUE	Non-reference isotype gain
chr1:76190043..76229353,+KICH_ctrlKICH_cancer	chr1:76190043..76229353,+	ACADM	KICH_ctrl	KICH_cancer	uc001dgx.3	uc001dgw.3	uc001dgx.3KICH_ctrlKICH_cancer	uc001dgw.3KICH_ctrlKICH_cancer	domain_structure	TRUE	Non-reference isotype gain
chr1:87012759..87046430,+COAD_ctrlCOAD_cancer	chr1:87012759..87046430,+	CLCA4	COAD_ctrl	COAD_cancer	uc009wcu.2	uc009wcs.2	uc009wcu.2COAD_ctrlCOAD_cancer	uc009wcs.2COAD_ctrlCOAD_cancer	domain_structure	TRUE	Non-reference isotype gain
chr1:87380335..87575680,+KIRC_ctrlKIRC_cancer	chr1:87380335..87575680,+	HS2ST1	KIRC_ctrl	KIRC_cancer	uc010osk.1	uc001dmc.3	uc010osk.1KIRC_ctrlKIRC_cancer	uc001dmc.3KIRC_ctrlKIRC_cancer	domain_structure	TRUE	Non-reference isotype loss
chr1:9097007..9148510,-COAD_ctrlCOAD_cancer	chr1:9097007..9148510,-	SLC2A5	COAD_ctrl	COAD_cancer	uc010nzz.1	uc001apo.2	uc010nzz.1COAD_ctrlCOAD_cancer	uc001apo.2COAD_ctrlCOAD_cancer	domain_structure	TRUE	Non-reference isotype gain
chr10:105727470..105787342,+BRCA_ctrlBRCA_cancer	chr10:105727470..105787342,+	SLK	BRCA_ctrl	BRCA_cancer	uc001kxo.1	uc001kxp.1	uc001kxo.1BRCA_ctrlBRCA_cancer	uc001kxp.1BRCA_ctrlBRCA_cancer	domain_structure	TRUE	Non-reference isotype loss
chr10:105727470..105787342,+HNSC_ctrlHNSC_cancer	chr10:105727470..105787342,+	SLK	HNSC_ctrl	HNSC_cancer	uc001kxp.1	uc001kxo.1	uc001kxp.1HNSC_ctrlHNSC_cancer	uc001kxo.1HNSC_ctrlHNSC_cancer	domain_structure	TRUE	Non-reference isotype gain
chr10:105727470..105787342,+KICH_ctrlKICH_cancer	chr10:105727470..105787342,+	SLK	KICH_ctrl	KICH_cancer	uc001kxo.1	uc001kxp.1	uc001kxo.1KICH_ctrlKICH_cancer	uc001kxp.1KICH_ctrlKICH_cancer	domain_structure	TRUE	Non-reference isotype loss
chr10:105727470..105787342,+KIRC_ctrlKIRC_cancer	chr10:105727470..105787342,+	SLK	KIRC_ctrl	KIRC_cancer	uc001kxp.1	uc001kxo.1	uc001kxp.1KIRC_ctrlKIRC_cancer	uc001kxo.1KIRC_ctrlKIRC_cancer	domain_structure	TRUE	Non-reference isotype gain
chr10:105727470..105787342,+KIRP_ctrlKIRP_cancer	chr10:105727470..105787342,+	SLK	KIRP_ctrl	KIRP_cancer	uc001kxp.1	uc001kxo.1	uc001kxp.1KIRP_ctrlKIRP_cancer	uc001kxo.1KIRP_ctrlKIRP_cancer	domain_structure	TRUE	Non-reference isotype gain
chr10:105727470..105787342,+LUAD_ctrlLUAD_cancer	chr10:105727470..105787342,+	SLK	LUAD_ctrl	LUAD_cancer	uc001kxo.1	uc001kxp.1	uc001kxo.1LUAD_ctrlLUAD_cancer	uc001kxp.1LUAD_ctrlLUAD_cancer	domain_structure	TRUE	Non-reference isotype loss
chr10:105727470..105787342,+LUSC_ctrlLUSC_cancer	chr10:105727470..105787342,+	SLK	LUSC_ctrl	LUSC_cancer	uc001kxo.1	uc001kxp.1	uc001kxo.1LUSC_ctrlLUSC_cancer	uc001kxp.1LUSC_ctrlLUSC_cancer	domain_structure	TRUE	Non-reference isotype loss
chr10:105727470..105787342,+PRAD_ctrlPRAD_cancer	chr10:105727470..105787342,+	SLK	PRAD_ctrl	PRAD_cancer	uc001kxo.1	uc001kxp.1	uc001kxo.1PRAD_ctrlPRAD_cancer	uc001kxp.1PRAD_ctrlPRAD_cancer	domain_structure	TRUE	Non-reference isotype loss
chr10:27035527..27149959,-LUSC_ctrlLUSC_cancer	chr10:27035527..27149959,-	ABI1	LUSC_ctrl	LUSC_cancer	uc001isz.2	uc001ita.2	uc001isz.2LUSC_ctrlLUSC_cancer	uc001ita.2LUSC_ctrlLUSC_cancer	domain_structure	TRUE	Non-reference isotype gain
chr10:32095225..32217770,-KIRC_ctrlKIRC_cancer	chr10:32095225..32217770,-	ARHGAP12	KIRC_ctrl	KIRC_cancer	uc001ivx.1	uc001ivz.1	uc001ivx.1KIRC_ctrlKIRC_cancer	uc001ivz.1KIRC_ctrlKIRC_cancer	domain_structure	TRUE	Non-reference isotype gain
chr10:70980059..71027314,+COAD_ctrlCOAD_cancer	chr10:70980059..71027314,+	HKDC1	COAD_ctrl	COAD_cancer	uc001jpf.3	uc010qje.1	uc001jpf.3COAD_ctrlCOAD_cancer	uc010qje.1COAD_ctrlCOAD_cancer	domain_structure	TRUE	Non-reference isotype loss
chr10:73079010..73123145,+KIRC_ctrlKIRC_cancer	chr10:73079010..73123145,+	SLC29A3	KIRC_ctrl	KIRC_cancer	uc001jru.3	uc001jrr.3	uc001jru.3KIRC_ctrlKIRC_cancer	uc001jrr.3KIRC_ctrlKIRC_cancer	domain_structure	TRUE	Non-reference isotype gain
chr10:73079010..73123145,+KIRP_ctrlKIRP_cancer	chr10:73079010..73123145,+	SLC29A3	KIRP_ctrl	KIRP_cancer	uc001jru.3	uc001jrr.3	uc001jru.3KIRP_ctrlKIRP_cancer	uc001jrr.3KIRP_ctrlKIRP_cancer	domain_structure	TRUE	Non-reference isotype gain
chr10:73079010..73123145,+THCA_ctrlTHCA_cancer	chr10:73079010..73123145,+	SLC29A3	THCA_ctrl	THCA_cancer	uc001jru.3	uc001jrr.3	uc001jru.3THCA_ctrlTHCA_cancer	uc001jrr.3THCA_ctrlTHCA_cancer	domain_structure	TRUE	Non-reference isotype gain
chr10:89512875..89577917,-KICH_ctrlKICH_cancer	chr10:89512875..89577917,-	ATAD1	KICH_ctrl	KICH_cancer	uc010qmr.1	uc001kez.1	uc010qmr.1KICH_ctrlKICH_cancer	uc001kez.1KICH_ctrlKICH_cancer	domain_structure	TRUE	Non-reference isotype gain
chr10:91342749..91405215,-LIHC_ctrlLIHC_cancer	chr10:91342749..91405215,-	PANK1	LIHC_ctrl	LIHC_cancer	uc001kgo.1	uc001kgn.1	uc001kgo.1LIHC_ctrlLIHC_cancer	uc001kgn.1LIHC_ctrlLIHC_cancer	domain_structure	TRUE	Non-reference isotype gain
chr10:96447882..96612670,+LIHC_ctrlLIHC_cancer	chr10:96447882..96612670,+	CYP2C19	LIHC_ctrl	LIHC_cancer	uc010qny.1	uc010qnz.1	uc010qny.1LIHC_ctrlLIHC_cancer	uc010qnz.1LIHC_ctrlLIHC_cancer	domain_structure	TRUE	Non-reference isotype gain
chr10:97423154..97453900,-STAD_ctrlSTAD_cancer	chr10:97423154..97453900,-	TCTN3	STAD_ctrl	STAD_cancer	uc001kla.3	uc001klb.3	uc001kla.3STAD_ctrlSTAD_cancer	uc001klb.3STAD_ctrlSTAD_cancer	domain_structure	TRUE	Non-reference isotype gain
chr10:97423154..97453900,-THCA_ctrlTHCA_cancer	chr10:97423154..97453900,-	TCTN3	THCA_ctrl	THCA_cancer	uc001kla.3	uc001klb.3	uc001kla.3THCA_ctrlTHCA_cancer	uc001klb.3THCA_ctrlTHCA_cancer	domain_structure	TRUE	Non-reference isotype gain
chr10:97471536..97637022,+KIRC_ctrlKIRC_cancer	chr10:97471536..97637022,+	ENTPD1	KIRC_ctrl	KIRC_cancer	uc001kle.1	uc010qoj.1	uc001kle.1KIRC_ctrlKIRC_cancer	uc010qoj.1KIRC_ctrlKIRC_cancer	domain_structure	TRUE	Non-reference isotype gain
chr10:97471536..97637022,+THCA_ctrlTHCA_cancer	chr10:97471536..97637022,+	ENTPD1	THCA_ctrl	THCA_cancer	uc001kle.1	uc010qoj.1	uc001kle.1THCA_ctrlTHCA_cancer	uc010qoj.1THCA_ctrlTHCA_cancer	domain_structure	TRUE	Non-reference isotype gain
chr10:99218083..99258513,-KIRP_ctrlKIRP_cancer	chr10:99218083..99258513,-	MMS19	KIRP_ctrl	KIRP_cancer	uc001knq.2	uc001knt.2	uc001knq.2KIRP_ctrlKIRP_cancer	uc001knt.2KIRP_ctrlKIRP_cancer	domain_structure	TRUE	Non-reference isotype gain
chr10:99344102..99372553,+KICH_ctrlKICH_cancer	chr10:99344102..99372553,+	DHDPSL	KICH_ctrl	KICH_cancer	uc001knz.2	uc001kny.2	uc001knz.2KICH_ctrlKICH_cancer	uc001kny.2KICH_ctrlKICH_cancer	domain_structure	TRUE	Non-reference isotype gain
chr10:99344102..99372553,+KIRC_ctrlKIRC_cancer	chr10:99344102..99372553,+	DHDPSL	KIRC_ctrl	KIRC_cancer	uc001knz.2	uc001kny.2	uc001knz.2KIRC_ctrlKIRC_cancer	uc001kny.2KIRC_ctrlKIRC_cancer	domain_structure	TRUE	Non-reference isotype gain
chr10:99344102..99372553,+KIRP_ctrlKIRP_cancer	chr10:99344102..99372553,+	DHDPSL	KIRP_ctrl	KIRP_cancer	uc001knz.2	uc001kny.2	uc001knz.2KIRP_ctrlKIRP_cancer	uc001kny.2KIRP_ctrlKIRP_cancer	domain_structure	TRUE	Non-reference isotype gain
chr10:99344102..99372553,+LIHC_ctrlLIHC_cancer	chr10:99344102..99372553,+	DHDPSL	LIHC_ctrl	LIHC_cancer	uc001knz.2	uc001kny.2	uc001knz.2LIHC_ctrlLIHC_cancer	uc001kny.2LIHC_ctrlLIHC_cancer	domain_structure	TRUE	Non-reference isotype gain
chr11:102980160..103350591,+THCA_ctrlTHCA_cancer	chr11:102980160..103350591,+	DYNC2H1	THCA_ctrl	THCA_cancer	uc009yxe.1	uc001pho.2	uc009yxe.1THCA_ctrlTHCA_cancer	uc001pho.2THCA_ctrlTHCA_cancer	domain_structure	TRUE	Non-reference isotype gain
chr11:107661720..107729914,-STAD_ctrlSTAD_cancer	chr11:107661720..107729914,-	SLC35F2	STAD_ctrl	STAD_cancer	uc010rvu.1	uc001pjq.2	uc010rvu.1STAD_ctrlSTAD_cancer	uc001pjq.2STAD_ctrlSTAD_cancer	domain_structure	TRUE	Non-reference isotype gain
chr11:110045605..110167437,-THCA_ctrlTHCA_cancer	chr11:110045605..110167437,-	RDX	THCA_ctrl	THCA_cancer	uc001pkt.2	uc001pku.2	uc001pkt.2THCA_ctrlTHCA_cancer	uc001pku.2THCA_ctrlTHCA_cancer	domain_structure	TRUE	Non-reference isotype gain
chr11:117771360..117800115,-THCA_ctrlTHCA_cancer	chr11:117771360..117800115,-	TMPRSS13	THCA_ctrl	THCA_cancer	uc001pru.1	uc001prs.1	uc001pru.1THCA_ctrlTHCA_cancer	uc001prs.1THCA_ctrlTHCA_cancer	domain_structure	TRUE	Non-reference isotype gain
chr11:118528942..118550381,-KIRP_ctrlKIRP_cancer	chr11:118528942..118550381,-	TREH	KIRP_ctrl	KIRP_cancer	uc001ptz.1	uc001pty.1	uc001ptz.1KIRP_ctrlKIRP_cancer	uc001pty.1KIRP_ctrlKIRP_cancer	domain_structure	TRUE	Non-reference isotype gain
chr11:120110951..120190653,+LUSC_ctrlLUSC_cancer	chr11:120110951..120190653,+	POU2F3	LUSC_ctrl	LUSC_cancer	uc001pxe.1	uc001pxc.2	uc001pxe.1LUSC_ctrlLUSC_cancer	uc001pxc.2LUSC_ctrlLUSC_cancer	domain_structure	TRUE	Non-reference isotype gain
chr11:124492742..124505821,+COAD_ctrlCOAD_cancer	chr11:124492742..124505821,+	TBRG1	COAD_ctrl	COAD_cancer	uc001qaj.3	uc001qak.3	uc001qaj.3COAD_ctrlCOAD_cancer	uc001qak.3COAD_ctrlCOAD_cancer	domain_structure	TRUE	Non-reference isotype gain
chr11:134123434..134135744,+KIRP_ctrlKIRP_cancer	chr11:134123434..134135744,+	ACAD8	KIRP_ctrl	KIRP_cancer	uc001qhl.2	uc001qhk.2	uc001qhl.2KIRP_ctrlKIRP_cancer	uc001qhk.2KIRP_ctrlKIRP_cancer	domain_structure	TRUE	Non-reference isotype gain
chr11:1490693..1507976,-HNSC_ctrlHNSC_cancer	chr11:1490693..1507976,-	MOB2	HNSC_ctrl	HNSC_cancer	uc010qwy.1	uc001ltq.1	uc010qwy.1HNSC_ctrlHNSC_cancer	uc001ltq.1HNSC_ctrlHNSC_cancer	domain_structure	TRUE	Non-reference isotype gain
chr11:1490693..1507976,-LUAD_ctrlLUAD_cancer	chr11:1490693..1507976,-	MOB2	LUAD_ctrl	LUAD_cancer	uc001ltq.1	uc010qwy.1	uc001ltq.1LUAD_ctrlLUAD_cancer	uc010qwy.1LUAD_ctrlLUAD_cancer	domain_structure	TRUE	Non-reference isotype loss
chr11:27387510..27494334,-BRCA_ctrlBRCA_cancer	chr11:27387510..27494334,-	LGR4	BRCA_ctrl	BRCA_cancer	uc001mrk.3	uc001mrj.3	uc001mrk.3BRCA_ctrlBRCA_cancer	uc001mrj.3BRCA_ctrlBRCA_cancer	domain_structure	TRUE	Non-reference isotype gain
chr11:27387510..27494334,-KIRC_ctrlKIRC_cancer	chr11:27387510..27494334,-	LGR4	KIRC_ctrl	KIRC_cancer	uc001mrk.3	uc001mrj.3	uc001mrk.3KIRC_ctrlKIRC_cancer	uc001mrj.3KIRC_ctrlKIRC_cancer	domain_structure	TRUE	Non-reference isotype gain
chr11:27387510..27494334,-KIRP_ctrlKIRP_cancer	chr11:27387510..27494334,-	LGR4	KIRP_ctrl	KIRP_cancer	uc001mrk.3	uc001mrj.3	uc001mrk.3KIRP_ctrlKIRP_cancer	uc001mrj.3KIRP_ctrlKIRP_cancer	domain_structure	TRUE	Non-reference isotype gain
chr11:27387510..27494334,-LUAD_ctrlLUAD_cancer	chr11:27387510..27494334,-	LGR4	LUAD_ctrl	LUAD_cancer	uc001mrj.3	uc001mrk.3	uc001mrj.3LUAD_ctrlLUAD_cancer	uc001mrk.3LUAD_ctrlLUAD_cancer	domain_structure	TRUE	Non-reference isotype loss
chr11:27387510..27494334,-LUSC_ctrlLUSC_cancer	chr11:27387510..27494334,-	LGR4	LUSC_ctrl	LUSC_cancer	uc001mrj.3	uc001mrk.3	uc001mrj.3LUSC_ctrlLUSC_cancer	uc001mrk.3LUSC_ctrlLUSC_cancer	domain_structure	TRUE	Non-reference isotype loss
chr11:27387510..27494334,-THCA_ctrlTHCA_cancer	chr11:27387510..27494334,-	LGR4	THCA_ctrl	THCA_cancer	uc001mrk.3	uc001mrj.3	uc001mrk.3THCA_ctrlTHCA_cancer	uc001mrj.3THCA_ctrlTHCA_cancer	domain_structure	TRUE	Non-reference isotype gain
chr11:27515971..27528326,-THCA_ctrlTHCA_cancer	chr11:27515971..27528326,-	LIN7C	THCA_ctrl	THCA_cancer	uc009yii.2	uc001mrl.2	uc009yii.2THCA_ctrlTHCA_cancer	uc001mrl.2THCA_ctrlTHCA_cancer	domain_structure	TRUE	Non-reference isotype gain
chr11:33762492..33796071,-KICH_ctrlKICH_cancer	chr11:33762492..33796071,-	FBXO3	KICH_ctrl	KICH_cancer	uc010rej.1	uc001muz.2	uc010rej.1KICH_ctrlKICH_cancer	uc001muz.2KICH_ctrlKICH_cancer	domain_structure	TRUE	Non-reference isotype gain
chr11:33762492..33796071,-KIRP_ctrlKIRP_cancer	chr11:33762492..33796071,-	FBXO3	KIRP_ctrl	KIRP_cancer	uc010rej.1	uc001muz.2	uc010rej.1KIRP_ctrlKIRP_cancer	uc001muz.2KIRP_ctrlKIRP_cancer	domain_structure	TRUE	Non-reference isotype gain
chr11:33762492..33796071,-THCA_ctrlTHCA_cancer	chr11:33762492..33796071,-	FBXO3	THCA_ctrl	THCA_cancer	uc010rej.1	uc001muz.2	uc010rej.1THCA_ctrlTHCA_cancer	uc001muz.2THCA_ctrlTHCA_cancer	domain_structure	TRUE	Non-reference isotype gain
chr11:44087475..44105569,+KIRC_ctrlKIRC_cancer	chr11:44087475..44105569,+	ACCS	KIRC_ctrl	KIRC_cancer	uc010rfm.1	uc001mxx.2	uc010rfm.1KIRC_ctrlKIRC_cancer	uc001mxx.2KIRC_ctrlKIRC_cancer	domain_structure	TRUE	Non-reference isotype gain
chr11:45868669..45904797,+KICH_ctrlKICH_cancer	chr11:45868669..45904797,+	CRY2	KICH_ctrl	KICH_cancer	uc010rgo.1	uc010rgn.1	uc010rgo.1KICH_ctrlKICH_cancer	uc010rgn.1KICH_ctrlKICH_cancer	domain_structure	TRUE	Non-reference isotype gain
chr11:57093460..57103351,-STAD_ctrlSTAD_cancer	chr11:57093460..57103351,-	SSRP1	STAD_ctrl	STAD_cancer	uc001njt.2	uc010rjq.1	uc001njt.2STAD_ctrlSTAD_cancer	uc010rjq.1STAD_ctrlSTAD_cancer	domain_structure	TRUE	Non-reference isotype loss
chr11:58476231..58499447,-KIRC_ctrlKIRC_cancer	chr11:58476231..58499447,-	GLYAT	KIRC_ctrl	KIRC_cancer	uc001nnc.2	uc001nnb.2	uc001nnc.2KIRC_ctrlKIRC_cancer	uc001nnb.2KIRC_ctrlKIRC_cancer	domain_structure	TRUE	Non-reference isotype gain
chr11:58476231..58499447,-KIRP_ctrlKIRP_cancer	chr11:58476231..58499447,-	GLYAT	KIRP_ctrl	KIRP_cancer	uc001nnc.2	uc001nnb.2	uc001nnc.2KIRP_ctrlKIRP_cancer	uc001nnb.2KIRP_ctrlKIRP_cancer	domain_structure	TRUE	Non-reference isotype gain
chr11:58476231..58499447,-LIHC_ctrlLIHC_cancer	chr11:58476231..58499447,-	GLYAT	LIHC_ctrl	LIHC_cancer	uc001nnc.2	uc001nnb.2	uc001nnc.2LIHC_ctrlLIHC_cancer	uc001nnb.2LIHC_ctrlLIHC_cancer	domain_structure	TRUE	Non-reference isotype gain
chr11:58695138..58724516,+KIRC_ctrlKIRC_cancer	chr11:58695138..58724516,+	GLYATL1	KIRC_ctrl	KIRC_cancer	uc001nnh.1	uc001nnj.1	uc001nnh.1KIRC_ctrlKIRC_cancer	uc001nnj.1KIRC_ctrlKIRC_cancer	domain_structure	TRUE	Non-reference isotype gain
chr11:6624964..6632097,+STAD_ctrlSTAD_cancer	chr11:6624964..6632097,+	ILK	STAD_ctrl	STAD_cancer	uc001mei.2	uc001mee.2	uc001mei.2STAD_ctrlSTAD_cancer	uc001mee.2STAD_ctrlSTAD_cancer	domain_structure	TRUE	Non-reference isotype gain
chr11:66512207..66610987,+KIRC_ctrlKIRC_cancer	chr11:66512207..66610987,+	C11orf80	KIRC_ctrl	KIRC_cancer	uc001oji.2	uc001ojf.2	uc001oji.2KIRC_ctrlKIRC_cancer	uc001ojf.2KIRC_ctrlKIRC_cancer	domain_structure	TRUE	Non-reference isotype loss
chr11:66512207..66610987,+KIRP_ctrlKIRP_cancer	chr11:66512207..66610987,+	C11orf80	KIRP_ctrl	KIRP_cancer	uc001oji.2	uc001ojf.2	uc001oji.2KIRP_ctrlKIRP_cancer	uc001ojf.2KIRP_ctrlKIRP_cancer	domain_structure	TRUE	Non-reference isotype loss
chr11:66615997..66725847,-KIRP_ctrlKIRP_cancer	chr11:66615997..66725847,-	PC	KIRP_ctrl	KIRP_cancer	uc001ojm.1	uc001ojn.1	uc001ojm.1KIRP_ctrlKIRP_cancer	uc001ojn.1KIRP_ctrlKIRP_cancer	domain_structure	TRUE	Non-reference isotype gain
chr11:67056819..67069954,+KIRP_ctrlKIRP_cancer	chr11:67056819..67069954,+	ANKRD13D	KIRP_ctrl	KIRP_cancer	uc001oki.1	uc001okd.1	uc001oki.1KIRP_ctrlKIRP_cancer	uc001okd.1KIRP_ctrlKIRP_cancer	domain_structure	TRUE	Non-reference isotype gain
chr11:70244612..70282689,+COAD_ctrlCOAD_cancer	chr11:70244612..70282689,+	CTTN	COAD_ctrl	COAD_cancer	uc001opv.3	uc001opw.3	uc001opv.3COAD_ctrlCOAD_cancer	uc001opw.3COAD_ctrlCOAD_cancer	domain_structure	TRUE	Non-reference isotype gain
chr11:70244612..70282689,+STAD_ctrlSTAD_cancer	chr11:70244612..70282689,+	CTTN	STAD_ctrl	STAD_cancer	uc001opv.3	uc001opw.3	uc001opv.3STAD_ctrlSTAD_cancer	uc001opw.3STAD_ctrlSTAD_cancer	domain_structure	TRUE	Non-reference isotype gain
chr11:71846771..71850934,+KICH_ctrlKICH_cancer	chr11:71846771..71850934,+	FOLR3	KICH_ctrl	KICH_cancer	uc001ory.1	uc001orx.1	uc001ory.1KICH_ctrlKICH_cancer	uc001orx.1KICH_ctrlKICH_cancer	domain_structure	TRUE	Non-reference isotype gain
chr11:72396115..72504750,-KIRC_ctrlKIRC_cancer	chr11:72396115..72504750,-	ARAP1	KIRC_ctrl	KIRC_cancer	uc009yth.2	uc010rre.1	uc009yth.2KIRC_ctrlKIRC_cancer	uc010rre.1KIRC_ctrlKIRC_cancer	domain_structure	TRUE	Non-reference isotype gain
chr11:72396115..72504750,-KIRP_ctrlKIRP_cancer	chr11:72396115..72504750,-	ARAP1	KIRP_ctrl	KIRP_cancer	uc009yth.2	uc010rre.1	uc009yth.2KIRP_ctrlKIRP_cancer	uc010rre.1KIRP_ctrlKIRP_cancer	domain_structure	TRUE	Non-reference isotype gain
chr11:75428934..75442330,+COAD_ctrlCOAD_cancer	chr11:75428934..75442330,+	MOGAT2	COAD_ctrl	COAD_cancer	uc001oww.1	uc010rru.1	uc001oww.1COAD_ctrlCOAD_cancer	uc010rru.1COAD_ctrlCOAD_cancer	domain_structure	TRUE	Non-reference isotype gain
chr11:77033061..77185108,-KIRC_ctrlKIRC_cancer	chr11:77033061..77185108,-	PAK1	KIRC_ctrl	KIRC_cancer	uc010rsn.1	uc001oyh.3	uc010rsn.1KIRC_ctrlKIRC_cancer	uc001oyh.3KIRC_ctrlKIRC_cancer	domain_structure	TRUE	Non-reference isotype gain
chr11:78147017..78285909,-LUAD_ctrlLUAD_cancer	chr11:78147017..78285909,-	NARS2	LUAD_ctrl	LUAD_cancer	uc001ozi.2	uc010rsq.1	uc001ozi.2LUAD_ctrlLUAD_cancer	uc010rsq.1LUAD_ctrlLUAD_cancer	domain_structure	TRUE	Non-reference isotype loss
chr11:78147017..78285909,-LUSC_ctrlLUSC_cancer	chr11:78147017..78285909,-	NARS2	LUSC_ctrl	LUSC_cancer	uc001ozi.2	uc010rsq.1	uc001ozi.2LUSC_ctrlLUSC_cancer	uc010rsq.1LUSC_ctrlLUSC_cancer	domain_structure	TRUE	Non-reference isotype loss
chr11:8413418..8615775,-KIRP_ctrlKIRP_cancer	chr11:8413418..8615775,-	STK33	KIRP_ctrl	KIRP_cancer	uc001mgl.3	uc001mgk.1	uc001mgl.3KIRP_ctrlKIRP_cancer	uc001mgk.1KIRP_ctrlKIRP_cancer	domain_structure	TRUE	Non-reference isotype gain
chr11:8968840..8986481,-LUAD_ctrlLUAD_cancer	chr11:8968840..8986481,-	TMEM9B	LUAD_ctrl	LUAD_cancer	uc010rbt.1	uc001mhe.1	uc010rbt.1LUAD_ctrlLUAD_cancer	uc001mhe.1LUAD_ctrlLUAD_cancer	domain_structure	TRUE	Non-reference isotype gain
chr12:104324189..104341703,+THCA_ctrlTHCA_cancer	chr12:104324189..104341703,+	HSP90B1	THCA_ctrl	THCA_cancer	uc010swg.1	uc001tkb.1	uc010swg.1THCA_ctrlTHCA_cancer	uc001tkb.1THCA_ctrlTHCA_cancer	domain_structure	TRUE	Non-reference isotype gain
chr12:105501492..105562904,+THCA_ctrlTHCA_cancer	chr12:105501492..105562904,+	KIAA1033	THCA_ctrl	THCA_cancer	uc010sws.1	uc001tld.2	uc010sws.1THCA_ctrlTHCA_cancer	uc001tld.2THCA_ctrlTHCA_cancer	domain_structure	TRUE	Non-reference isotype gain
chr12:107712197..108053419,+KIRC_ctrlKIRC_cancer	chr12:107712197..108053419,+	BTBD11	KIRC_ctrl	KIRC_cancer	uc001tmm.1	uc001tml.1	uc001tmm.1KIRC_ctrlKIRC_cancer	uc001tml.1KIRC_ctrlKIRC_cancer	domain_structure	TRUE	Non-reference isotype gain
chr12:107712197..108053419,+KIRP_ctrlKIRP_cancer	chr12:107712197..108053419,+	BTBD11	KIRP_ctrl	KIRP_cancer	uc001tmm.1	uc001tmk.1	uc001tmm.1KIRP_ctrlKIRP_cancer	uc001tmk.1KIRP_ctrlKIRP_cancer	domain_structure	TRUE	Non-reference isotype gain
chr12:107712197..108053419,+KIRP_ctrlKIRP_cancer	chr12:107712197..108053419,+	BTBD11	KIRP_ctrl	KIRP_cancer	uc001tmm.1	uc001tml.1	uc001tmm.1KIRP_ctrlKIRP_cancer	uc001tml.1KIRP_ctrlKIRP_cancer	domain_structure	TRUE	Non-reference isotype gain
chr12:108523511..108644311,+THCA_ctrlTHCA_cancer	chr12:108523511..108644311,+	WSCD2	THCA_ctrl	THCA_cancer	uc001tmu.2	uc001tmt.2	uc001tmu.2THCA_ctrlTHCA_cancer	uc001tmt.2THCA_ctrlTHCA_cancer	domain_structure	TRUE	Non-reference isotype gain
chr12:109554400..109706028,+KIRC_ctrlKIRC_cancer	chr12:109554400..109706028,+	ACACB	KIRC_ctrl	KIRC_cancer	uc010sxm.1	uc001toc.2	uc010sxm.1KIRC_ctrlKIRC_cancer	uc001toc.2KIRC_ctrlKIRC_cancer	domain_structure	TRUE	Non-reference isotype gain
chr12:109554400..109706028,+KIRP_ctrlKIRP_cancer	chr12:109554400..109706028,+	ACACB	KIRP_ctrl	KIRP_cancer	uc010sxm.1	uc001toc.2	uc010sxm.1KIRP_ctrlKIRP_cancer	uc001toc.2KIRP_ctrlKIRP_cancer	domain_structure	TRUE	Non-reference isotype gain
chr12:109554400..109706028,+THCA_ctrlTHCA_cancer	chr12:109554400..109706028,+	ACACB	THCA_ctrl	THCA_cancer	uc010sxm.1	uc001toc.2	uc010sxm.1THCA_ctrlTHCA_cancer	uc001toc.2THCA_ctrlTHCA_cancer	domain_structure	TRUE	Non-reference isotype gain
chr12:110367607..110434194,-KICH_ctrlKICH_cancer	chr12:110367607..110434194,-	GIT2	KICH_ctrl	KICH_cancer	uc001tpr.2	uc001tps.2	uc001tpr.2KICH_ctrlKICH_cancer	uc001tps.2KICH_ctrlKICH_cancer	domain_structure	TRUE	Non-reference isotype gain
chr12:115108059..115121969,-KIRC_ctrlKIRC_cancer	chr12:115108059..115121969,-	TBX3	KIRC_ctrl	KIRC_cancer	uc001tvu.1	uc001tvt.1	uc001tvu.1KIRC_ctrlKIRC_cancer	uc001tvt.1KIRC_ctrlKIRC_cancer	domain_structure	TRUE	Non-reference isotype loss
chr12:115108059..115121969,-LIHC_ctrlLIHC_cancer	chr12:115108059..115121969,-	TBX3	LIHC_ctrl	LIHC_cancer	uc001tvu.1	uc001tvt.1	uc001tvu.1LIHC_ctrlLIHC_cancer	uc001tvt.1LIHC_ctrlLIHC_cancer	domain_structure	TRUE	Non-reference isotype loss
chr12:129338081..129469509,+LIHC_ctrlLIHC_cancer	chr12:129338081..129469509,+	GLT1D1	LIHC_ctrl	LIHC_cancer	uc001uhx.1	uc010tbh.1	uc001uhx.1LIHC_ctrlLIHC_cancer	uc010tbh.1LIHC_ctrlLIHC_cancer	domain_structure	TRUE	Non-reference isotype gain
chr12:131438452..131626006,+LUSC_ctrlLUSC_cancer	chr12:131438452..131626006,+	GPR133	LUSC_ctrl	LUSC_cancer	uc009zyo.2	uc001uit.3	uc009zyo.2LUSC_ctrlLUSC_cancer	uc001uit.3LUSC_ctrlLUSC_cancer	domain_structure	TRUE	Non-reference isotype gain
chr12:26348269..26405853,+KICH_ctrlKICH_cancer	chr12:26348269..26405853,+	SSPN	KICH_ctrl	KICH_cancer	uc001rhd.2	uc001rhe.2	uc001rhd.2KICH_ctrlKICH_cancer	uc001rhe.2KICH_ctrlKICH_cancer	domain_structure	TRUE	Non-reference isotype gain
chr12:26348269..26405853,+KIRC_ctrlKIRC_cancer	chr12:26348269..26405853,+	SSPN	KIRC_ctrl	KIRC_cancer	uc001rhd.2	uc001rhe.2	uc001rhd.2KIRC_ctrlKIRC_cancer	uc001rhe.2KIRC_ctrlKIRC_cancer	domain_structure	TRUE	Non-reference isotype gain
chr12:26348269..26405853,+STAD_ctrlSTAD_cancer	chr12:26348269..26405853,+	SSPN	STAD_ctrl	STAD_cancer	uc001rhd.2	uc001rhe.2	uc001rhd.2STAD_ctrlSTAD_cancer	uc001rhe.2STAD_ctrlSTAD_cancer	domain_structure	TRUE	Non-reference isotype gain
chr12:26348269..26405853,+THCA_ctrlTHCA_cancer	chr12:26348269..26405853,+	SSPN	THCA_ctrl	THCA_cancer	uc001rhd.2	uc001rhe.2	uc001rhd.2THCA_ctrlTHCA_cancer	uc001rhe.2THCA_ctrlTHCA_cancer	domain_structure	TRUE	Non-reference isotype gain
chr12:27091316..27118862,+LUAD_ctrlLUAD_cancer	chr12:27091316..27118862,+	FGFR1OP2	LUAD_ctrl	LUAD_cancer	uc001rhn.2	uc001rhm.2	uc001rhn.2LUAD_ctrlLUAD_cancer	uc001rhm.2LUAD_ctrlLUAD_cancer	domain_structure	TRUE	Non-reference isotype loss
chr12:27091316..27118862,+LUSC_ctrlLUSC_cancer	chr12:27091316..27118862,+	FGFR1OP2	LUSC_ctrl	LUSC_cancer	uc001rhn.2	uc001rhm.2	uc001rhn.2LUSC_ctrlLUSC_cancer	uc001rhm.2LUSC_ctrlLUSC_cancer	domain_structure	TRUE	Non-reference isotype loss
chr12:2966850..2986303,-LUAD_ctrlLUAD_cancer	chr12:2966850..2986303,-	FOXM1	LUAD_ctrl	LUAD_cancer	uc001qlf.2	uc009zeb.2	uc001qlf.2LUAD_ctrlLUAD_cancer	uc009zeb.2LUAD_ctrlLUAD_cancer	domain_structure	TRUE	Non-reference isotype gain
chr12:299250..323371,-KICH_ctrlKICH_cancer	chr12:299250..323371,-	SLC6A12	KICH_ctrl	KICH_cancer	uc001qhx.2	uc001qib.2	uc001qhx.2KICH_ctrlKICH_cancer	uc001qib.2KICH_ctrlKICH_cancer	domain_structure	TRUE	Non-reference isotype gain
chr12:299250..323371,-KICH_ctrlKICH_cancer	chr12:299250..323371,-	SLC6A12	KICH_ctrl	KICH_cancer	uc001qhy.2	uc001qib.2	uc001qhy.2KICH_ctrlKICH_cancer	uc001qib.2KICH_ctrlKICH_cancer	domain_structure	TRUE	Non-reference isotype gain
chr12:31535157..31743952,-COAD_ctrlCOAD_cancer	chr12:31535157..31743952,-	DENND5B	COAD_ctrl	COAD_cancer	uc001rkk.1	uc001rki.1	uc001rkk.1COAD_ctrlCOAD_cancer	uc001rki.1COAD_ctrlCOAD_cancer	domain_structure	TRUE	Non-reference isotype gain
chr12:31535157..31743952,-KIRP_ctrlKIRP_cancer	chr12:31535157..31743952,-	DENND5B	KIRP_ctrl	KIRP_cancer	uc001rkk.1	uc001rki.1	uc001rkk.1KIRP_ctrlKIRP_cancer	uc001rki.1KIRP_ctrlKIRP_cancer	domain_structure	TRUE	Non-reference isotype gain
chr12:329791..372002,-KIRC_ctrlKIRC_cancer	chr12:329791..372002,-	SLC6A13	KIRC_ctrl	KIRC_cancer	uc001qic.1	uc001qid.1	uc001qic.1KIRC_ctrlKIRC_cancer	uc001qid.1KIRC_ctrlKIRC_cancer	domain_structure	TRUE	Non-reference isotype loss
chr12:44229962..44783540,+BRCA_ctrlBRCA_cancer	chr12:44229962..44783540,+	TMEM117	BRCA_ctrl	BRCA_cancer	uc001roe.2	uc001rod.2	uc001roe.2BRCA_ctrlBRCA_cancer	uc001rod.2BRCA_ctrlBRCA_cancer	domain_structure	TRUE	Non-reference isotype gain
chr12:46751972..46766645,-THCA_ctrlTHCA_cancer	chr12:46751972..46766645,-	SLC38A2	THCA_ctrl	THCA_cancer	uc010sli.1	uc001rpg.2	uc010sli.1THCA_ctrlTHCA_cancer	uc001rpg.2THCA_ctrlTHCA_cancer	domain_structure	TRUE	Non-reference isotype gain
chr12:53551448..53575135,-LIHC_ctrlLIHC_cancer	chr12:53551448..53575135,-	CSAD	LIHC_ctrl	LIHC_cancer	uc001sby.2	uc001sbw.2	uc001sby.2LIHC_ctrlLIHC_cancer	uc001sbw.2LIHC_ctrlLIHC_cancer	domain_structure	TRUE	Non-reference isotype loss
chr12:56229215..56236735,-THCA_ctrlTHCA_cancer	chr12:56229215..56236735,-	MMP19	THCA_ctrl	THCA_cancer	uc001sib.2	uc010spw.1	uc001sib.2THCA_ctrlTHCA_cancer	uc010spw.1THCA_ctrlTHCA_cancer	domain_structure	TRUE	Non-reference isotype loss
chr12:56864737..56882181,-LIHC_ctrlLIHC_cancer	chr12:56864737..56882181,-	GLS2	LIHC_ctrl	LIHC_cancer	uc009zot.2	uc001slj.2	uc009zot.2LIHC_ctrlLIHC_cancer	uc001slj.2LIHC_ctrlLIHC_cancer	domain_structure	TRUE	Non-reference isotype gain
chr12:57449427..57472574,-KIRC_ctrlKIRC_cancer	chr12:57449427..57472574,-	TMEM194A	KIRC_ctrl	KIRC_cancer	uc001smx.2	uc001smy.2	uc001smx.2KIRC_ctrlKIRC_cancer	uc001smy.2KIRC_ctrlKIRC_cancer	domain_structure	TRUE	Non-reference isotype gain
chr12:57449427..57472574,-THCA_ctrlTHCA_cancer	chr12:57449427..57472574,-	TMEM194A	THCA_ctrl	THCA_cancer	uc001smx.2	uc001smy.2	uc001smx.2THCA_ctrlTHCA_cancer	uc001smy.2THCA_ctrlTHCA_cancer	domain_structure	TRUE	Non-reference isotype gain
chr12:58213712..58240747,-KIRP_ctrlKIRP_cancer	chr12:58213712..58240747,-	CTDSP2	KIRP_ctrl	KIRP_cancer	uc010ssg.1	uc001sqm.2	uc010ssg.1KIRP_ctrlKIRP_cancer	uc001sqm.2KIRP_ctrlKIRP_cancer	domain_structure	TRUE	Non-reference isotype gain
chr12:63952693..64062354,-KICH_ctrlKICH_cancer	chr12:63952693..64062354,-	DPY19L2	KICH_ctrl	KICH_cancer	uc010sso.1	uc001srp.1	uc010sso.1KICH_ctrlKICH_cancer	uc001srp.1KICH_ctrlKICH_cancer	domain_structure	TRUE	Non-reference isotype gain
chr12:63952693..64062354,-KIRC_ctrlKIRC_cancer	chr12:63952693..64062354,-	DPY19L2	KIRC_ctrl	KIRC_cancer	uc010sso.1	uc001srp.1	uc010sso.1KIRC_ctrlKIRC_cancer	uc001srp.1KIRC_ctrlKIRC_cancer	domain_structure	TRUE	Non-reference isotype gain
chr12:63952693..64062354,-KIRP_ctrlKIRP_cancer	chr12:63952693..64062354,-	DPY19L2	KIRP_ctrl	KIRP_cancer	uc010sso.1	uc001srp.1	uc010sso.1KIRP_ctrlKIRP_cancer	uc001srp.1KIRP_ctrlKIRP_cancer	domain_structure	TRUE	Non-reference isotype gain
chr12:6571406..6579843,-KICH_ctrlKICH_cancer	chr12:6571406..6579843,-	VAMP1	KICH_ctrl	KICH_cancer	uc001qol.2	uc001qoj.2	uc001qol.2KICH_ctrlKICH_cancer	uc001qoj.2KICH_ctrlKICH_cancer	domain_structure	TRUE	Non-reference isotype loss
chr12:6571406..6579843,-PRAD_ctrlPRAD_cancer	chr12:6571406..6579843,-	VAMP1	PRAD_ctrl	PRAD_cancer	uc001qol.2	uc001qoj.2	uc001qol.2PRAD_ctrlPRAD_cancer	uc001qoj.2PRAD_ctrlPRAD_cancer	domain_structure	TRUE	Non-reference isotype loss
chr12:6571406..6579843,-STAD_ctrlSTAD_cancer	chr12:6571406..6579843,-	VAMP1	STAD_ctrl	STAD_cancer	uc001qol.2	uc001qoj.2	uc001qol.2STAD_ctrlSTAD_cancer	uc001qoj.2STAD_ctrlSTAD_cancer	domain_structure	TRUE	Non-reference isotype loss
chr12:6603298..6641132,+THCA_ctrlTHCA_cancer	chr12:6603298..6641132,+	NCAPD2	THCA_ctrl	THCA_cancer	uc010sfd.1	uc001qoo.2	uc010sfd.1THCA_ctrlTHCA_cancer	uc001qoo.2THCA_ctrlTHCA_cancer	domain_structure	TRUE	Non-reference isotype gain
chr12:6898651..6929976,+COAD_ctrlCOAD_cancer	chr12:6898651..6929976,+	CD4	COAD_ctrl	COAD_cancer	uc010sfj.1	uc001qqv.1	uc010sfj.1COAD_ctrlCOAD_cancer	uc001qqv.1COAD_ctrlCOAD_cancer	domain_structure	TRUE	Non-reference isotype gain
chr12:6898651..6929976,+KICH_ctrlKICH_cancer	chr12:6898651..6929976,+	CD4	KICH_ctrl	KICH_cancer	uc010sfj.1	uc001qqv.1	uc010sfj.1KICH_ctrlKICH_cancer	uc001qqv.1KICH_ctrlKICH_cancer	domain_structure	TRUE	Non-reference isotype gain
chr12:6898651..6929976,+LUSC_ctrlLUSC_cancer	chr12:6898651..6929976,+	CD4	LUSC_ctrl	LUSC_cancer	uc010sfj.1	uc001qqv.1	uc010sfj.1LUSC_ctrlLUSC_cancer	uc001qqv.1LUSC_ctrlLUSC_cancer	domain_structure	TRUE	Non-reference isotype gain
chr12:6898651..6929976,+THCA_ctrlTHCA_cancer	chr12:6898651..6929976,+	CD4	THCA_ctrl	THCA_cancer	uc010sfj.1	uc001qqv.1	uc010sfj.1THCA_ctrlTHCA_cancer	uc001qqv.1THCA_ctrlTHCA_cancer	domain_structure	TRUE	Non-reference isotype gain
chr12:69201971..69239211,+KIRC_ctrlKIRC_cancer	chr12:69201971..69239211,+	MDM2	KIRC_ctrl	KIRC_cancer	uc009zrg.2	uc001sui.2	uc009zrg.2KIRC_ctrlKIRC_cancer	uc001sui.2KIRC_ctrlKIRC_cancer	domain_structure	TRUE	Non-reference isotype gain
chr12:69201971..69239211,+KIRP_ctrlKIRP_cancer	chr12:69201971..69239211,+	MDM2	KIRP_ctrl	KIRP_cancer	uc009zrg.2	uc001sui.2	uc009zrg.2KIRP_ctrlKIRP_cancer	uc001sui.2KIRP_ctrlKIRP_cancer	domain_structure	TRUE	Non-reference isotype gain
chr12:69201971..69239211,+THCA_ctrlTHCA_cancer	chr12:69201971..69239211,+	MDM2	THCA_ctrl	THCA_cancer	uc009zrg.2	uc001sui.2	uc009zrg.2THCA_ctrlTHCA_cancer	uc001sui.2THCA_ctrlTHCA_cancer	domain_structure	TRUE	Non-reference isotype gain
chr12:94542499..94699224,+THCA_ctrlTHCA_cancer	chr12:94542499..94699224,+	PLXNC1	THCA_ctrl	THCA_cancer	uc010sut.1	uc009zsv.2	uc010sut.1THCA_ctrlTHCA_cancer	uc009zsv.2THCA_ctrlTHCA_cancer	domain_structure	TRUE	Non-reference isotype loss
chr13:113777113..113803841,+KICH_ctrlKICH_cancer	chr13:113777113..113803841,+	F10	KICH_ctrl	KICH_cancer	uc001vsy.2	uc001vsx.2	uc001vsy.2KICH_ctrlKICH_cancer	uc001vsx.2KICH_ctrlKICH_cancer	domain_structure	TRUE	Non-reference isotype gain
chr13:113777113..113803841,+KIRP_ctrlKIRP_cancer	chr13:113777113..113803841,+	F10	KIRP_ctrl	KIRP_cancer	uc001vsy.2	uc001vsx.2	uc001vsy.2KIRP_ctrlKIRP_cancer	uc001vsx.2KIRP_ctrlKIRP_cancer	domain_structure	TRUE	Non-reference isotype gain
chr13:114747195..114898095,-BRCA_ctrlBRCA_cancer	chr13:114747195..114898095,-	RASA3	BRCA_ctrl	BRCA_cancer	uc010tkk.1	uc001vui.2	uc010tkk.1BRCA_ctrlBRCA_cancer	uc001vui.2BRCA_ctrlBRCA_cancer	domain_structure	TRUE	Non-reference isotype gain
chr13:114747195..114898095,-LUSC_ctrlLUSC_cancer	chr13:114747195..114898095,-	RASA3	LUSC_ctrl	LUSC_cancer	uc010tkk.1	uc001vui.2	uc010tkk.1LUSC_ctrlLUSC_cancer	uc001vui.2LUSC_ctrlLUSC_cancer	domain_structure	TRUE	Non-reference isotype gain
chr13:32974861..33002315,-COAD_ctrlCOAD_cancer	chr13:32974861..33002315,-	N4BP2L1	COAD_ctrl	COAD_cancer	uc001uuc.2	uc001uud.2	uc001uuc.2COAD_ctrlCOAD_cancer	uc001uud.2COAD_ctrlCOAD_cancer	domain_structure	TRUE	Non-reference isotype loss
chr13:32974861..33002315,-LUAD_ctrlLUAD_cancer	chr13:32974861..33002315,-	N4BP2L1	LUAD_ctrl	LUAD_cancer	uc001uuc.2	uc001uud.2	uc001uuc.2LUAD_ctrlLUAD_cancer	uc001uud.2LUAD_ctrlLUAD_cancer	domain_structure	TRUE	Non-reference isotype loss
chr13:32974861..33002315,-LUSC_ctrlLUSC_cancer	chr13:32974861..33002315,-	N4BP2L1	LUSC_ctrl	LUSC_cancer	uc001uuc.2	uc001uud.2	uc001uuc.2LUSC_ctrlLUSC_cancer	uc001uud.2LUSC_ctrlLUSC_cancer	domain_structure	TRUE	Non-reference isotype loss
chr13:35516456..36246872,+KICH_ctrlKICH_cancer	chr13:35516456..36246872,+	NBEA	KICH_ctrl	KICH_cancer	uc001uvd.2	uc010tef.1	uc001uvd.2KICH_ctrlKICH_cancer	uc010tef.1KICH_ctrlKICH_cancer	domain_structure	TRUE	Non-reference isotype gain
chr13:39584003..39612252,-KICH_ctrlKICH_cancer	chr13:39584003..39612252,-	C13orf23	KICH_ctrl	KICH_cancer	uc001uwz.2	uc001uwy.2	uc001uwz.2KICH_ctrlKICH_cancer	uc001uwy.2KICH_ctrlKICH_cancer	domain_structure	TRUE	Non-reference isotype gain
chr13:39584003..39612252,-THCA_ctrlTHCA_cancer	chr13:39584003..39612252,-	C13orf23	THCA_ctrl	THCA_cancer	uc001uwz.2	uc001uwy.2	uc001uwz.2THCA_ctrlTHCA_cancer	uc001uwy.2THCA_ctrlTHCA_cancer	domain_structure	TRUE	Non-reference isotype gain
chr13:46039071..46110759,+KIRC_ctrlKIRC_cancer	chr13:46039071..46110759,+	COG3	KIRC_ctrl	KIRC_cancer	uc010aci.2	uc001vak.2	uc010aci.2KIRC_ctrlKIRC_cancer	uc001vak.2KIRC_ctrlKIRC_cancer	domain_structure	TRUE	Non-reference isotype gain
chr13:46039071..46110759,+THCA_ctrlTHCA_cancer	chr13:46039071..46110759,+	COG3	THCA_ctrl	THCA_cancer	uc010aci.2	uc001vak.2	uc010aci.2THCA_ctrlTHCA_cancer	uc001vak.2THCA_ctrlTHCA_cancer	domain_structure	TRUE	Non-reference isotype gain
chr13:46700059..46756459,-COAD_ctrlCOAD_cancer	chr13:46700059..46756459,-	LCP1	COAD_ctrl	COAD_cancer	uc010ack.2	uc001vba.3	uc010ack.2COAD_ctrlCOAD_cancer	uc001vba.3COAD_ctrlCOAD_cancer	domain_structure	TRUE	Non-reference isotype gain
chr14:100800125..100842680,-BRCA_ctrlBRCA_cancer	chr14:100800125..100842680,-	WARS	BRCA_ctrl	BRCA_cancer	uc001yhe.1	uc001yhh.1	uc001yhe.1BRCA_ctrlBRCA_cancer	uc001yhh.1BRCA_ctrlBRCA_cancer	domain_structure	TRUE	Non-reference isotype gain
chr14:100800125..100842680,-KIRC_ctrlKIRC_cancer	chr14:100800125..100842680,-	WARS	KIRC_ctrl	KIRC_cancer	uc001yhe.1	uc001yhl.1	uc001yhe.1KIRC_ctrlKIRC_cancer	uc001yhl.1KIRC_ctrlKIRC_cancer	domain_structure	TRUE	Non-reference isotype gain
chr14:100800125..100842680,-THCA_ctrlTHCA_cancer	chr14:100800125..100842680,-	WARS	THCA_ctrl	THCA_cancer	uc001yhe.1	uc001yhl.1	uc001yhe.1THCA_ctrlTHCA_cancer	uc001yhl.1THCA_ctrlTHCA_cancer	domain_structure	TRUE	Non-reference isotype gain
chr14:103985996..103989170,-KIRC_ctrlKIRC_cancer	chr14:103985996..103989170,-	CKB	KIRC_ctrl	KIRC_cancer	uc001yne.1	uc001ynf.1	uc001yne.1KIRC_ctrlKIRC_cancer	uc001ynf.1KIRC_ctrlKIRC_cancer	domain_structure	TRUE	Non-reference isotype gain
chr14:103985996..103989170,-STAD_ctrlSTAD_cancer	chr14:103985996..103989170,-	CKB	STAD_ctrl	STAD_cancer	uc001yne.1	uc001ynf.1	uc001yne.1STAD_ctrlSTAD_cancer	uc001ynf.1STAD_ctrlSTAD_cancer	domain_structure	TRUE	Non-reference isotype gain
chr14:105956192..105965584,+LIHC_ctrlLIHC_cancer	chr14:105956192..105965584,+	C14orf80	LIHC_ctrl	LIHC_cancer	uc001yrn.2	uc010tys.1	uc001yrn.2LIHC_ctrlLIHC_cancer	uc010tys.1LIHC_ctrlLIHC_cancer	domain_structure	TRUE	Non-reference isotype loss
chr14:105956192..105965584,+LUSC_ctrlLUSC_cancer	chr14:105956192..105965584,+	C14orf80	LUSC_ctrl	LUSC_cancer	uc001yrn.2	uc001yrk.2	uc001yrn.2LUSC_ctrlLUSC_cancer	uc001yrk.2LUSC_ctrlLUSC_cancer	domain_structure	TRUE	Non-reference isotype loss
chr14:21467419..21470030,+HNSC_ctrlHNSC_cancer	chr14:21467419..21470030,+	SLC39A2	HNSC_ctrl	HNSC_cancer	uc001vys.2	uc001vyr.2	uc001vys.2HNSC_ctrlHNSC_cancer	uc001vyr.2HNSC_ctrlHNSC_cancer	domain_structure	TRUE	Non-reference isotype gain
chr14:21467419..21470030,+PRAD_ctrlPRAD_cancer	chr14:21467419..21470030,+	SLC39A2	PRAD_ctrl	PRAD_cancer	uc001vys.2	uc001vyr.2	uc001vys.2PRAD_ctrlPRAD_cancer	uc001vyr.2PRAD_ctrlPRAD_cancer	domain_structure	TRUE	Non-reference isotype gain
chr14:21927180..21945132,-KIRC_ctrlKIRC_cancer	chr14:21927180..21945132,-	RAB2B	KIRC_ctrl	KIRC_cancer	uc010tls.1	uc010tlt.1	uc010tls.1KIRC_ctrlKIRC_cancer	uc010tlt.1KIRC_ctrlKIRC_cancer	domain_structure	TRUE	Non-reference isotype gain
chr14:23440412..23451848,-LUAD_ctrlLUAD_cancer	chr14:23440412..23451848,-	JUB	LUAD_ctrl	LUAD_cancer	uc001why.2	uc001whz.2	uc001why.2LUAD_ctrlLUAD_cancer	uc001whz.2LUAD_ctrlLUAD_cancer	domain_structure	TRUE	Non-reference isotype gain
chr14:24028777..24037279,-KIRC_ctrlKIRC_cancer	chr14:24028777..24037279,-	AP1G2	KIRC_ctrl	KIRC_cancer	uc001wkj.2	uc001wkl.2	uc001wkj.2KIRC_ctrlKIRC_cancer	uc001wkl.2KIRC_ctrlKIRC_cancer	domain_structure	TRUE	Non-reference isotype gain
chr14:24099324..24114846,+KICH_ctrlKICH_cancer	chr14:24099324..24114846,+	DHRS2	KICH_ctrl	KICH_cancer	uc001wku.3	uc001wkv.3	uc001wku.3KICH_ctrlKICH_cancer	uc001wkv.3KICH_ctrlKICH_cancer	domain_structure	TRUE	Non-reference isotype loss
chr14:39501123..39572437,-LIHC_ctrlLIHC_cancer	chr14:39501123..39572437,-	SEC23A	LIHC_ctrl	LIHC_cancer	uc010tqa.1	uc001wup.1	uc010tqa.1LIHC_ctrlLIHC_cancer	uc001wup.1LIHC_ctrlLIHC_cancer	domain_structure	TRUE	Non-reference isotype gain
chr14:54863673..54886932,+BRCA_ctrlBRCA_cancer	chr14:54863673..54886932,+	CDKN3	BRCA_ctrl	BRCA_cancer	uc001xap.2	uc001xar.2	uc001xap.2BRCA_ctrlBRCA_cancer	uc001xar.2BRCA_ctrlBRCA_cancer	domain_structure	TRUE	Non-reference isotype loss
chr14:54863673..54886932,+LUAD_ctrlLUAD_cancer	chr14:54863673..54886932,+	CDKN3	LUAD_ctrl	LUAD_cancer	uc001xap.2	uc001xar.2	uc001xap.2LUAD_ctrlLUAD_cancer	uc001xar.2LUAD_ctrlLUAD_cancer	domain_structure	TRUE	Non-reference isotype loss
chr14:54863673..54886932,+LUSC_ctrlLUSC_cancer	chr14:54863673..54886932,+	CDKN3	LUSC_ctrl	LUSC_cancer	uc001xap.2	uc001xar.2	uc001xap.2LUSC_ctrlLUSC_cancer	uc001xar.2LUSC_ctrlLUSC_cancer	domain_structure	TRUE	Non-reference isotype loss
chr14:61654287..62017695,+KIRP_ctrlKIRP_cancer	chr14:61654287..62017695,+	PRKCH	KIRP_ctrl	KIRP_cancer	uc010tsb.1	uc001xfn.2	uc010tsb.1KIRP_ctrlKIRP_cancer	uc001xfn.2KIRP_ctrlKIRP_cancer	domain_structure	TRUE	Non-reference isotype gain
chr14:61654287..62017695,+KIRP_ctrlKIRP_cancer	chr14:61654287..62017695,+	PRKCH	KIRP_ctrl	KIRP_cancer	uc010tsb.1	uc010tsa.1	uc010tsb.1KIRP_ctrlKIRP_cancer	uc010tsa.1KIRP_ctrlKIRP_cancer	domain_structure	TRUE	Non-reference isotype gain
chr14:71374122..71582099,+LUSC_ctrlLUSC_cancer	chr14:71374122..71582099,+	PCNX	LUSC_ctrl	LUSC_cancer	uc001xmo.2	uc001xmp.2	uc001xmo.2LUSC_ctrlLUSC_cancer	uc001xmp.2LUSC_ctrlLUSC_cancer	domain_structure	TRUE	Non-reference isotype loss
chr14:73704205..73741345,+KICH_ctrlKICH_cancer	chr14:73704205..73741345,+	PAPLN	KICH_ctrl	KICH_cancer	uc010arn.2	uc010ttx.1	uc010arn.2KICH_ctrlKICH_cancer	uc010ttx.1KICH_ctrlKICH_cancer	domain_structure	TRUE	Non-reference isotype gain
chr14:88852012..88904802,+KICH_ctrlKICH_cancer	chr14:88852012..88904802,+	SPATA7	KICH_ctrl	KICH_cancer	uc001xwr.2	uc001xwq.2	uc001xwr.2KICH_ctrlKICH_cancer	uc001xwq.2KICH_ctrlKICH_cancer	domain_structure	TRUE	Non-reference isotype gain
chr15:100106133..100256627,+KICH_ctrlKICH_cancer	chr15:100106133..100256627,+	MEF2A	KICH_ctrl	KICH_cancer	uc010bot.2	uc002bvf.2	uc010bot.2KICH_ctrlKICH_cancer	uc002bvf.2KICH_ctrlKICH_cancer	domain_structure	TRUE	Non-reference isotype gain
chr15:101420009..101456828,+KICH_ctrlKICH_cancer	chr15:101420009..101456828,+	ALDH1A3	KICH_ctrl	KICH_cancer	uc010bpb.2	uc002bwn.3	uc010bpb.2KICH_ctrlKICH_cancer	uc002bwn.3KICH_ctrlKICH_cancer	domain_structure	TRUE	Non-reference isotype gain
chr15:101844134..102030187,-KIRP_ctrlKIRP_cancer	chr15:101844134..102030187,-	PCSK6	KIRP_ctrl	KIRP_cancer	uc010bpd.2	uc010bpe.2	uc010bpd.2KIRP_ctrlKIRP_cancer	uc010bpe.2KIRP_ctrlKIRP_cancer	domain_structure	TRUE	Non-reference isotype gain
chr15:22892684..23003602,+THCA_ctrlTHCA_cancer	chr15:22892684..23003602,+	CYFIP1	THCA_ctrl	THCA_cancer	uc001yuu.2	uc001yus.2	uc001yuu.2THCA_ctrlTHCA_cancer	uc001yus.2THCA_ctrlTHCA_cancer	domain_structure	TRUE	Non-reference isotype gain
chr15:23043281..23086843,-BRCA_ctrlBRCA_cancer	chr15:23043281..23086843,-	NIPA1	BRCA_ctrl	BRCA_cancer	uc001yvc.2	uc001yve.2	uc001yvc.2BRCA_ctrlBRCA_cancer	uc001yve.2BRCA_ctrlBRCA_cancer	domain_structure	TRUE	Non-reference isotype loss
chr15:23043281..23086843,-KIRP_ctrlKIRP_cancer	chr15:23043281..23086843,-	NIPA1	KIRP_ctrl	KIRP_cancer	uc001yve.2	uc001yvc.2	uc001yve.2KIRP_ctrlKIRP_cancer	uc001yvc.2KIRP_ctrlKIRP_cancer	domain_structure	TRUE	Non-reference isotype gain
chr15:23043281..23086843,-LUAD_ctrlLUAD_cancer	chr15:23043281..23086843,-	NIPA1	LUAD_ctrl	LUAD_cancer	uc001yvc.2	uc001yve.2	uc001yvc.2LUAD_ctrlLUAD_cancer	uc001yve.2LUAD_ctrlLUAD_cancer	domain_structure	TRUE	Non-reference isotype loss
chr15:23043281..23086843,-THCA_ctrlTHCA_cancer	chr15:23043281..23086843,-	NIPA1	THCA_ctrl	THCA_cancer	uc001yve.2	uc001yvc.2	uc001yve.2THCA_ctrlTHCA_cancer	uc001yvc.2THCA_ctrlTHCA_cancer	domain_structure	TRUE	Non-reference isotype gain
chr15:26788695..27184686,-KIRC_ctrlKIRC_cancer	chr15:26788695..27184686,-	GABRB3	KIRC_ctrl	KIRC_cancer	uc010uae.1	uc001zaz.2	uc010uae.1KIRC_ctrlKIRC_cancer	uc001zaz.2KIRC_ctrlKIRC_cancer	domain_structure	TRUE	Non-reference isotype gain
chr15:26788695..27184686,-KIRP_ctrlKIRP_cancer	chr15:26788695..27184686,-	GABRB3	KIRP_ctrl	KIRP_cancer	uc010uae.1	uc001zaz.2	uc010uae.1KIRP_ctrlKIRP_cancer	uc001zaz.2KIRP_ctrlKIRP_cancer	domain_structure	TRUE	Non-reference isotype gain
chr15:26788695..27184686,-THCA_ctrlTHCA_cancer	chr15:26788695..27184686,-	GABRB3	THCA_ctrl	THCA_cancer	uc010uae.1	uc001zaz.2	uc010uae.1THCA_ctrlTHCA_cancer	uc001zaz.2THCA_ctrlTHCA_cancer	domain_structure	TRUE	Non-reference isotype gain
chr15:31231144..31283807,-KIRC_ctrlKIRC_cancer	chr15:31231144..31283807,-	MTMR10	KIRC_ctrl	KIRC_cancer	uc010ubk.1	uc001zfh.1	uc010ubk.1KIRC_ctrlKIRC_cancer	uc001zfh.1KIRC_ctrlKIRC_cancer	domain_structure	TRUE	Non-reference isotype gain
chr15:40580099..40600174,-COAD_ctrlCOAD_cancer	chr15:40580099..40600174,-	PLCB2	COAD_ctrl	COAD_cancer	uc001zlc.2	uc010ucm.1	uc001zlc.2COAD_ctrlCOAD_cancer	uc010ucm.1COAD_ctrlCOAD_cancer	domain_structure	TRUE	Non-reference isotype gain
chr15:40580099..40600174,-LUSC_ctrlLUSC_cancer	chr15:40580099..40600174,-	PLCB2	LUSC_ctrl	LUSC_cancer	uc001zlc.2	uc010ucm.1	uc001zlc.2LUSC_ctrlLUSC_cancer	uc010ucm.1LUSC_ctrlLUSC_cancer	domain_structure	TRUE	Non-reference isotype gain
chr15:45409688..45422075,-STAD_ctrlSTAD_cancer	chr15:45409688..45422075,-	DUOXA1	STAD_ctrl	STAD_cancer	uc010bed.1	uc001zuq.1	uc010bed.1STAD_ctrlSTAD_cancer	uc001zuq.1STAD_ctrlSTAD_cancer	domain_structure	TRUE	Non-reference isotype gain
chr15:58245628..58571462,-KICH_ctrlKICH_cancer	chr15:58245628..58571462,-	ALDH1A2	KICH_ctrl	KICH_cancer	uc002aew.2	uc002aex.2	uc002aew.2KICH_ctrlKICH_cancer	uc002aex.2KICH_ctrlKICH_cancer	domain_structure	TRUE	Non-reference isotype gain
chr15:58245628..58571462,-KIRC_ctrlKIRC_cancer	chr15:58245628..58571462,-	ALDH1A2	KIRC_ctrl	KIRC_cancer	uc002aew.2	uc002aex.2	uc002aew.2KIRC_ctrlKIRC_cancer	uc002aex.2KIRC_ctrlKIRC_cancer	domain_structure	TRUE	Non-reference isotype gain
chr15:58245628..58571462,-KIRP_ctrlKIRP_cancer	chr15:58245628..58571462,-	ALDH1A2	KIRP_ctrl	KIRP_cancer	uc002aew.2	uc002aex.2	uc002aew.2KIRP_ctrlKIRP_cancer	uc002aex.2KIRP_ctrlKIRP_cancer	domain_structure	TRUE	Non-reference isotype gain
chr15:58245628..58571462,-LUAD_ctrlLUAD_cancer	chr15:58245628..58571462,-	ALDH1A2	LUAD_ctrl	LUAD_cancer	uc002aew.2	uc002aex.2	uc002aew.2LUAD_ctrlLUAD_cancer	uc002aex.2LUAD_ctrlLUAD_cancer	domain_structure	TRUE	Non-reference isotype gain
chr15:62939510..63136827,+KIRP_ctrlKIRP_cancer	chr15:62939510..63136827,+	TLN2	KIRP_ctrl	KIRP_cancer	uc010uic.1	uc002alc.3	uc010uic.1KIRP_ctrlKIRP_cancer	uc002alc.3KIRP_ctrlKIRP_cancer	domain_structure	TRUE	Non-reference isotype gain
chr15:63615731..63674075,-COAD_ctrlCOAD_cancer	chr15:63615731..63674075,-	CA12	COAD_ctrl	COAD_cancer	uc002ame.2	uc002amc.2	uc002ame.2COAD_ctrlCOAD_cancer	uc002amc.2COAD_ctrlCOAD_cancer	domain_structure	TRUE	Non-reference isotype gain
chr15:63615731..63674075,-KIRC_ctrlKIRC_cancer	chr15:63615731..63674075,-	CA12	KIRC_ctrl	KIRC_cancer	uc002ame.2	uc002amc.2	uc002ame.2KIRC_ctrlKIRC_cancer	uc002amc.2KIRC_ctrlKIRC_cancer	domain_structure	TRUE	Non-reference isotype gain
chr15:63615731..63674075,-KIRP_ctrlKIRP_cancer	chr15:63615731..63674075,-	CA12	KIRP_ctrl	KIRP_cancer	uc002ame.2	uc002amc.2	uc002ame.2KIRP_ctrlKIRP_cancer	uc002amc.2KIRP_ctrlKIRP_cancer	domain_structure	TRUE	Non-reference isotype gain
chr15:63615731..63674075,-LUAD_ctrlLUAD_cancer	chr15:63615731..63674075,-	CA12	LUAD_ctrl	LUAD_cancer	uc002ame.2	uc002amc.2	uc002ame.2LUAD_ctrlLUAD_cancer	uc002amc.2LUAD_ctrlLUAD_cancer	domain_structure	TRUE	Non-reference isotype gain
chr15:63615731..63674075,-LUSC_ctrlLUSC_cancer	chr15:63615731..63674075,-	CA12	LUSC_ctrl	LUSC_cancer	uc002ame.2	uc002amc.2	uc002ame.2LUSC_ctrlLUSC_cancer	uc002amc.2LUSC_ctrlLUSC_cancer	domain_structure	TRUE	Non-reference isotype gain
chr15:64388177..64436431,+BRCA_ctrlBRCA_cancer	chr15:64388177..64436431,+	SNX1	BRCA_ctrl	BRCA_cancer	uc010bgv.2	uc002amv.2	uc010bgv.2BRCA_ctrlBRCA_cancer	uc002amv.2BRCA_ctrlBRCA_cancer	domain_structure	TRUE	Non-reference isotype gain
chr15:65345675..65369028,-COAD_ctrlCOAD_cancer	chr15:65345675..65369028,-	RASL12	COAD_ctrl	COAD_cancer	uc010uir.1	uc002aoi.1	uc010uir.1COAD_ctrlCOAD_cancer	uc002aoi.1COAD_ctrlCOAD_cancer	domain_structure	TRUE	Non-reference isotype gain
chr15:65345675..65369028,-LUAD_ctrlLUAD_cancer	chr15:65345675..65369028,-	RASL12	LUAD_ctrl	LUAD_cancer	uc010uir.1	uc002aoi.1	uc010uir.1LUAD_ctrlLUAD_cancer	uc002aoi.1LUAD_ctrlLUAD_cancer	domain_structure	TRUE	Non-reference isotype gain
chr15:65345675..65369028,-LUSC_ctrlLUSC_cancer	chr15:65345675..65369028,-	RASL12	LUSC_ctrl	LUSC_cancer	uc010uir.1	uc002aoi.1	uc010uir.1LUSC_ctrlLUSC_cancer	uc002aoi.1LUSC_ctrlLUSC_cancer	domain_structure	TRUE	Non-reference isotype gain
chr15:67835021..68099451,+LUSC_ctrlLUSC_cancer	chr15:67835021..68099451,+	MAP2K5	LUSC_ctrl	LUSC_cancer	uc002aqv.2	uc002aqu.2	uc002aqv.2LUSC_ctrlLUSC_cancer	uc002aqu.2LUSC_ctrlLUSC_cancer	domain_structure	TRUE	Non-reference isotype gain
chr15:70946895..71055850,-KIRP_ctrlKIRP_cancer	chr15:70946895..71055850,-	UACA	KIRP_ctrl	KIRP_cancer	uc010uke.1	uc002asq.2	uc010uke.1KIRP_ctrlKIRP_cancer	uc002asq.2KIRP_ctrlKIRP_cancer	domain_structure	TRUE	Non-reference isotype loss
chr15:75011884..75017877,-LIHC_ctrlLIHC_cancer	chr15:75011884..75017877,-	CYP1A1	LIHC_ctrl	LIHC_cancer	uc010bjx.2	uc002ayq.3	uc010bjx.2LIHC_ctrlLIHC_cancer	uc002ayq.3LIHC_ctrlLIHC_cancer	domain_structure	TRUE	Non-reference isotype gain
chr15:75287901..75313836,+COAD_ctrlCOAD_cancer	chr15:75287901..75313836,+	SCAMP5	COAD_ctrl	COAD_cancer	uc010uly.1	uc002azk.1	uc010uly.1COAD_ctrlCOAD_cancer	uc002azk.1COAD_ctrlCOAD_cancer	domain_structure	TRUE	Non-reference isotype gain
chr15:75287901..75313836,+KICH_ctrlKICH_cancer	chr15:75287901..75313836,+	SCAMP5	KICH_ctrl	KICH_cancer	uc010uly.1	uc002azk.1	uc010uly.1KICH_ctrlKICH_cancer	uc002azk.1KICH_ctrlKICH_cancer	domain_structure	TRUE	Non-reference isotype gain
chr15:75287901..75313836,+KIRC_ctrlKIRC_cancer	chr15:75287901..75313836,+	SCAMP5	KIRC_ctrl	KIRC_cancer	uc010uly.1	uc002azk.1	uc010uly.1KIRC_ctrlKIRC_cancer	uc002azk.1KIRC_ctrlKIRC_cancer	domain_structure	TRUE	Non-reference isotype gain
chr15:75287901..75313836,+KIRP_ctrlKIRP_cancer	chr15:75287901..75313836,+	SCAMP5	KIRP_ctrl	KIRP_cancer	uc010uly.1	uc002azk.1	uc010uly.1KIRP_ctrlKIRP_cancer	uc002azk.1KIRP_ctrlKIRP_cancer	domain_structure	TRUE	Non-reference isotype gain
chr15:75287901..75313836,+LUSC_ctrlLUSC_cancer	chr15:75287901..75313836,+	SCAMP5	LUSC_ctrl	LUSC_cancer	uc010uly.1	uc002azk.1	uc010uly.1LUSC_ctrlLUSC_cancer	uc002azk.1LUSC_ctrlLUSC_cancer	domain_structure	TRUE	Non-reference isotype gain
chr15:75287901..75313836,+PRAD_ctrlPRAD_cancer	chr15:75287901..75313836,+	SCAMP5	PRAD_ctrl	PRAD_cancer	uc010uly.1	uc002azk.1	uc010uly.1PRAD_ctrlPRAD_cancer	uc002azk.1PRAD_ctrlPRAD_cancer	domain_structure	TRUE	Non-reference isotype gain
chr15:75287901..75313836,+STAD_ctrlSTAD_cancer	chr15:75287901..75313836,+	SCAMP5	STAD_ctrl	STAD_cancer	uc010uly.1	uc002azk.1	uc010uly.1STAD_ctrlSTAD_cancer	uc002azk.1STAD_ctrlSTAD_cancer	domain_structure	TRUE	Non-reference isotype gain
chr15:75287901..75313836,+THCA_ctrlTHCA_cancer	chr15:75287901..75313836,+	SCAMP5	THCA_ctrl	THCA_cancer	uc010uly.1	uc002azk.1	uc010uly.1THCA_ctrlTHCA_cancer	uc002azk.1THCA_ctrlTHCA_cancer	domain_structure	TRUE	Non-reference isotype gain
chr15:75941348..75950966,+THCA_ctrlTHCA_cancer	chr15:75941348..75950966,+	SNX33	THCA_ctrl	THCA_cancer	uc002bav.2	uc002bau.2	uc002bav.2THCA_ctrlTHCA_cancer	uc002bau.2THCA_ctrlTHCA_cancer	domain_structure	TRUE	Non-reference isotype gain
chr15:90373832..90456222,-COAD_ctrlCOAD_cancer	chr15:90373832..90456222,-	AP3S2	COAD_ctrl	COAD_cancer	uc002boq.3	uc002bos.3	uc002boq.3COAD_ctrlCOAD_cancer	uc002bos.3COAD_ctrlCOAD_cancer	domain_structure	TRUE	Non-reference isotype loss
chr15:90373832..90456222,-THCA_ctrlTHCA_cancer	chr15:90373832..90456222,-	AP3S2	THCA_ctrl	THCA_cancer	uc002bos.3	uc002boq.3	uc002bos.3THCA_ctrlTHCA_cancer	uc002boq.3THCA_ctrlTHCA_cancer	domain_structure	TRUE	Non-reference isotype gain
chr15:91427665..91439004,+KIRP_ctrlKIRP_cancer	chr15:91427665..91439004,+	FES	KIRP_ctrl	KIRP_cancer	uc002bpy.2	uc002bpv.2	uc002bpy.2KIRP_ctrlKIRP_cancer	uc002bpv.2KIRP_ctrlKIRP_cancer	domain_structure	TRUE	Non-reference isotype gain
chr15:91427665..91439004,+LUSC_ctrlLUSC_cancer	chr15:91427665..91439004,+	FES	LUSC_ctrl	LUSC_cancer	uc002bpy.2	uc002bpv.2	uc002bpy.2LUSC_ctrlLUSC_cancer	uc002bpv.2LUSC_ctrlLUSC_cancer	domain_structure	TRUE	Non-reference isotype gain
chr15:98462784..98517067,+KICH_ctrlKICH_cancer	chr15:98462784..98517067,+	ARRDC4	KICH_ctrl	KICH_cancer	uc002bui.3	uc010bom.2	uc002bui.3KICH_ctrlKICH_cancer	uc010bom.2KICH_ctrlKICH_cancer	domain_structure	TRUE	Non-reference isotype gain
chr15:98462784..98517067,+STAD_ctrlSTAD_cancer	chr15:98462784..98517067,+	ARRDC4	STAD_ctrl	STAD_cancer	uc002bui.3	uc010bom.2	uc002bui.3STAD_ctrlSTAD_cancer	uc010bom.2STAD_ctrlSTAD_cancer	domain_structure	TRUE	Non-reference isotype gain
chr16:15131717..15149833,-KICH_ctrlKICH_cancer	chr16:15131717..15149833,-	NTAN1	KICH_ctrl	KICH_cancer	uc002ddd.2	uc010uzo.1	uc002ddd.2KICH_ctrlKICH_cancer	uc010uzo.1KICH_ctrlKICH_cancer	domain_structure	TRUE	Non-reference isotype loss
chr16:15153881..15188158,-BRCA_ctrlBRCA_cancer	chr16:15153881..15188158,-	RRN3	BRCA_ctrl	BRCA_cancer	uc010uzp.1	uc002dde.2	uc010uzp.1BRCA_ctrlBRCA_cancer	uc002dde.2BRCA_ctrlBRCA_cancer	domain_structure	TRUE	Non-reference isotype gain
chr16:15153881..15188158,-COAD_ctrlCOAD_cancer	chr16:15153881..15188158,-	RRN3	COAD_ctrl	COAD_cancer	uc010uzp.1	uc002dde.2	uc010uzp.1COAD_ctrlCOAD_cancer	uc002dde.2COAD_ctrlCOAD_cancer	domain_structure	TRUE	Non-reference isotype gain
chr16:15153881..15188158,-KICH_ctrlKICH_cancer	chr16:15153881..15188158,-	RRN3	KICH_ctrl	KICH_cancer	uc010uzp.1	uc002dde.2	uc010uzp.1KICH_ctrlKICH_cancer	uc002dde.2KICH_ctrlKICH_cancer	domain_structure	TRUE	Non-reference isotype gain
chr16:15153881..15188158,-LUSC_ctrlLUSC_cancer	chr16:15153881..15188158,-	RRN3	LUSC_ctrl	LUSC_cancer	uc010uzq.1	uc002dde.2	uc010uzq.1LUSC_ctrlLUSC_cancer	uc002dde.2LUSC_ctrlLUSC_cancer	domain_structure	TRUE	Non-reference isotype gain
chr16:15153881..15188158,-THCA_ctrlTHCA_cancer	chr16:15153881..15188158,-	RRN3	THCA_ctrl	THCA_cancer	uc010uzp.1	uc002dde.2	uc010uzp.1THCA_ctrlTHCA_cancer	uc002dde.2THCA_ctrlTHCA_cancer	domain_structure	TRUE	Non-reference isotype gain
chr16:1832933..1839191,+BRCA_ctrlBRCA_cancer	chr16:1832933..1839191,+	NUBP2	BRCA_ctrl	BRCA_cancer	uc002cmw.3	uc002cmx.3	uc002cmw.3BRCA_ctrlBRCA_cancer	uc002cmx.3BRCA_ctrlBRCA_cancer	domain_structure	TRUE	Non-reference isotype loss
chr16:1840416..1844909,-LIHC_ctrlLIHC_cancer	chr16:1840416..1844909,-	IGFALS	LIHC_ctrl	LIHC_cancer	uc010uvo.1	uc002cmy.2	uc010uvo.1LIHC_ctrlLIHC_cancer	uc002cmy.2LIHC_ctrlLIHC_cancer	domain_structure	TRUE	Non-reference isotype gain
chr16:20420856..20452278,+KIRP_ctrlKIRP_cancer	chr16:20420856..20452278,+	ACSM5	KIRP_ctrl	KIRP_cancer	uc002dhd.1	uc002dhe.2	uc002dhd.1KIRP_ctrlKIRP_cancer	uc002dhe.2KIRP_ctrlKIRP_cancer	domain_structure	TRUE	Non-reference isotype gain
chr16:20420856..20452278,+LIHC_ctrlLIHC_cancer	chr16:20420856..20452278,+	ACSM5	LIHC_ctrl	LIHC_cancer	uc002dhd.1	uc002dhe.2	uc002dhd.1LIHC_ctrlLIHC_cancer	uc002dhe.2LIHC_ctrlLIHC_cancer	domain_structure	TRUE	Non-reference isotype gain
chr16:20775312..20808478,+KICH_ctrlKICH_cancer	chr16:20775312..20808478,+	ACSM3	KICH_ctrl	KICH_cancer	uc002dhq.2	uc002dhr.2	uc002dhq.2KICH_ctrlKICH_cancer	uc002dhr.2KICH_ctrlKICH_cancer	domain_structure	TRUE	Non-reference isotype gain
chr16:2587970..2653188,+KIRC_ctrlKIRC_cancer	chr16:2587970..2653188,+	PDPK1	KIRC_ctrl	KIRC_cancer	uc002cqt.2	uc002cqs.2	uc002cqt.2KIRC_ctrlKIRC_cancer	uc002cqs.2KIRC_ctrlKIRC_cancer	domain_structure	TRUE	Non-reference isotype gain
chr16:57702157..57723288,+LUSC_ctrlLUSC_cancer	chr16:57702157..57723288,+	GPR97	LUSC_ctrl	LUSC_cancer	uc010cde.2	uc002emh.2	uc010cde.2LUSC_ctrlLUSC_cancer	uc002emh.2LUSC_ctrlLUSC_cancer	domain_structure	TRUE	Non-reference isotype gain
chr16:66754799..66785525,-KICH_ctrlKICH_cancer	chr16:66754799..66785525,-	DYNC1LI2	KICH_ctrl	KICH_cancer	uc010vis.1	uc002eqb.1	uc010vis.1KICH_ctrlKICH_cancer	uc002eqb.1KICH_ctrlKICH_cancer	domain_structure	TRUE	Non-reference isotype gain
chr16:66754799..66785525,-THCA_ctrlTHCA_cancer	chr16:66754799..66785525,-	DYNC1LI2	THCA_ctrl	THCA_cancer	uc010vis.1	uc002eqb.1	uc010vis.1THCA_ctrlTHCA_cancer	uc002eqb.1THCA_ctrlTHCA_cancer	domain_structure	TRUE	Non-reference isotype gain
chr16:66995138..67009051,+COAD_ctrlCOAD_cancer	chr16:66995138..67009051,+	CES3	COAD_ctrl	COAD_cancer	uc010viw.1	uc002eqt.2	uc010viw.1COAD_ctrlCOAD_cancer	uc002eqt.2COAD_ctrlCOAD_cancer	domain_structure	TRUE	Non-reference isotype gain
chr16:66995138..67009051,+KIRC_ctrlKIRC_cancer	chr16:66995138..67009051,+	CES3	KIRC_ctrl	KIRC_cancer	uc010viw.1	uc002eqt.2	uc010viw.1KIRC_ctrlKIRC_cancer	uc002eqt.2KIRC_ctrlKIRC_cancer	domain_structure	TRUE	Non-reference isotype gain
chr16:66995138..67009051,+LIHC_ctrlLIHC_cancer	chr16:66995138..67009051,+	CES3	LIHC_ctrl	LIHC_cancer	uc010viw.1	uc002eqt.2	uc010viw.1LIHC_ctrlLIHC_cancer	uc002eqt.2LIHC_ctrlLIHC_cancer	domain_structure	TRUE	Non-reference isotype gain
chr16:684429..686347,-KICH_ctrlKICH_cancer	chr16:684429..686347,-	C16orf13	KICH_ctrl	KICH_cancer	uc002chv.1	uc002chw.1	uc002chv.1KICH_ctrlKICH_cancer	uc002chw.1KICH_ctrlKICH_cancer	domain_structure	TRUE	Non-reference isotype loss
chr16:684429..686347,-KIRP_ctrlKIRP_cancer	chr16:684429..686347,-	C16orf13	KIRP_ctrl	KIRP_cancer	uc002chv.1	uc002chw.1	uc002chv.1KIRP_ctrlKIRP_cancer	uc002chw.1KIRP_ctrlKIRP_cancer	domain_structure	TRUE	Non-reference isotype loss
chr16:684429..686347,-LUSC_ctrlLUSC_cancer	chr16:684429..686347,-	C16orf13	LUSC_ctrl	LUSC_cancer	uc002cia.1	uc002chv.1	uc002cia.1LUSC_ctrlLUSC_cancer	uc002chv.1LUSC_ctrlLUSC_cancer	domain_structure	TRUE	Non-reference isotype gain
chr16:718133..724170,+COAD_ctrlCOAD_cancer	chr16:718133..724170,+	RHOT2	COAD_ctrl	COAD_cancer	uc010bqy.2	uc002cip.2	uc010bqy.2COAD_ctrlCOAD_cancer	uc002cip.2COAD_ctrlCOAD_cancer	domain_structure	TRUE	Non-reference isotype gain
chr16:718133..724170,+KIRC_ctrlKIRC_cancer	chr16:718133..724170,+	RHOT2	KIRC_ctrl	KIRC_cancer	uc010bqy.2	uc002cip.2	uc010bqy.2KIRC_ctrlKIRC_cancer	uc002cip.2KIRC_ctrlKIRC_cancer	domain_structure	TRUE	Non-reference isotype gain
chr16:75477144..75498584,-KIRC_ctrlKIRC_cancer	chr16:75477144..75498584,-	TMEM170A	KIRC_ctrl	KIRC_cancer	uc002feb.2	uc002fec.2	uc002feb.2KIRC_ctrlKIRC_cancer	uc002fec.2KIRC_ctrlKIRC_cancer	domain_structure	TRUE	Non-reference isotype loss
chr16:810765..818865,+KIRC_ctrlKIRC_cancer	chr16:810765..818865,+	MSLN	KIRC_ctrl	KIRC_cancer	uc002cjy.1	uc002cju.1	uc002cjy.1KIRC_ctrlKIRC_cancer	uc002cju.1KIRC_ctrlKIRC_cancer	domain_structure	TRUE	Non-reference isotype gain
chr16:810765..818865,+LUSC_ctrlLUSC_cancer	chr16:810765..818865,+	MSLN	LUSC_ctrl	LUSC_cancer	uc002cjy.1	uc002cju.1	uc002cjy.1LUSC_ctrlLUSC_cancer	uc002cju.1LUSC_ctrlLUSC_cancer	domain_structure	TRUE	Non-reference isotype gain
chr16:85645029..85709810,+LUSC_ctrlLUSC_cancer	chr16:85645029..85709810,+	KIAA0182	LUSC_ctrl	LUSC_cancer	uc002fiy.2	uc010cho.2	uc002fiy.2LUSC_ctrlLUSC_cancer	uc010cho.2LUSC_ctrlLUSC_cancer	domain_structure	TRUE	Non-reference isotype loss
chr16:85812233..85833148,-LUSC_ctrlLUSC_cancer	chr16:85812233..85833148,-	COX4NB	LUSC_ctrl	LUSC_cancer	uc002fjd.2	uc010vol.1	uc002fjd.2LUSC_ctrlLUSC_cancer	uc010vol.1LUSC_ctrlLUSC_cancer	domain_structure	TRUE	Non-reference isotype loss
chr16:89985259..90002505,+BRCA_ctrlBRCA_cancer	chr16:89985259..90002505,+	TUBB3	BRCA_ctrl	BRCA_cancer	uc002fph.1	uc010cjb.1	uc002fph.1BRCA_ctrlBRCA_cancer	uc010cjb.1BRCA_ctrlBRCA_cancer	domain_structure	TRUE	Non-reference isotype loss
chr16:89985259..90002505,+HNSC_ctrlHNSC_cancer	chr16:89985259..90002505,+	TUBB3	HNSC_ctrl	HNSC_cancer	uc002fph.1	uc010cjb.1	uc002fph.1HNSC_ctrlHNSC_cancer	uc010cjb.1HNSC_ctrlHNSC_cancer	domain_structure	TRUE	Non-reference isotype loss
chr16:89985259..90002505,+KICH_ctrlKICH_cancer	chr16:89985259..90002505,+	TUBB3	KICH_ctrl	KICH_cancer	uc002fph.1	uc010cjb.1	uc002fph.1KICH_ctrlKICH_cancer	uc010cjb.1KICH_ctrlKICH_cancer	domain_structure	TRUE	Non-reference isotype loss
chr16:89985259..90002505,+KIRP_ctrlKIRP_cancer	chr16:89985259..90002505,+	TUBB3	KIRP_ctrl	KIRP_cancer	uc002fph.1	uc010cjb.1	uc002fph.1KIRP_ctrlKIRP_cancer	uc010cjb.1KIRP_ctrlKIRP_cancer	domain_structure	TRUE	Non-reference isotype loss
chr16:89985259..90002505,+LUAD_ctrlLUAD_cancer	chr16:89985259..90002505,+	TUBB3	LUAD_ctrl	LUAD_cancer	uc002fph.1	uc010cjb.1	uc002fph.1LUAD_ctrlLUAD_cancer	uc010cjb.1LUAD_ctrlLUAD_cancer	domain_structure	TRUE	Non-reference isotype loss
chr16:89985259..90002505,+LUSC_ctrlLUSC_cancer	chr16:89985259..90002505,+	TUBB3	LUSC_ctrl	LUSC_cancer	uc002fph.1	uc010cjb.1	uc002fph.1LUSC_ctrlLUSC_cancer	uc010cjb.1LUSC_ctrlLUSC_cancer	domain_structure	TRUE	Non-reference isotype loss
chr16:89985259..90002505,+STAD_ctrlSTAD_cancer	chr16:89985259..90002505,+	TUBB3	STAD_ctrl	STAD_cancer	uc002fph.1	uc010cjb.1	uc002fph.1STAD_ctrlSTAD_cancer	uc010cjb.1STAD_ctrlSTAD_cancer	domain_structure	TRUE	Non-reference isotype loss
chr16:89985259..90002505,+THCA_ctrlTHCA_cancer	chr16:89985259..90002505,+	TUBB3	THCA_ctrl	THCA_cancer	uc002fph.1	uc010cjb.1	uc002fph.1THCA_ctrlTHCA_cancer	uc010cjb.1THCA_ctrlTHCA_cancer	domain_structure	TRUE	Non-reference isotype loss
chr17:11924135..12047050,+STAD_ctrlSTAD_cancer	chr17:11924135..12047050,+	MAP2K4	STAD_ctrl	STAD_cancer	uc010vvj.1	uc002gnj.2	uc010vvj.1STAD_ctrlSTAD_cancer	uc002gnj.2STAD_ctrlSTAD_cancer	domain_structure	TRUE	Non-reference isotype gain
chr17:11924135..12047050,+THCA_ctrlTHCA_cancer	chr17:11924135..12047050,+	MAP2K4	THCA_ctrl	THCA_cancer	uc010vvj.1	uc002gnj.2	uc010vvj.1THCA_ctrlTHCA_cancer	uc002gnj.2THCA_ctrlTHCA_cancer	domain_structure	TRUE	Non-reference isotype gain
chr17:15902782..15932096,+KICH_ctrlKICH_cancer	chr17:15902782..15932096,+	TTC19	KICH_ctrl	KICH_cancer	uc002gpj.2	uc002gph.1	uc002gpj.2KICH_ctrlKICH_cancer	uc002gph.1KICH_ctrlKICH_cancer	domain_structure	TRUE	Non-reference isotype gain
chr17:15902782..15932096,+KIRC_ctrlKIRC_cancer	chr17:15902782..15932096,+	TTC19	KIRC_ctrl	KIRC_cancer	uc002gpj.2	uc002gph.1	uc002gpj.2KIRC_ctrlKIRC_cancer	uc002gph.1KIRC_ctrlKIRC_cancer	domain_structure	TRUE	Non-reference isotype gain
chr17:15902782..15932096,+KIRP_ctrlKIRP_cancer	chr17:15902782..15932096,+	TTC19	KIRP_ctrl	KIRP_cancer	uc002gpj.2	uc002gph.1	uc002gpj.2KIRP_ctrlKIRP_cancer	uc002gph.1KIRP_ctrlKIRP_cancer	domain_structure	TRUE	Non-reference isotype gain
chr17:15902782..15932096,+THCA_ctrlTHCA_cancer	chr17:15902782..15932096,+	TTC19	THCA_ctrl	THCA_cancer	uc002gpj.2	uc002gph.1	uc002gpj.2THCA_ctrlTHCA_cancer	uc002gph.1THCA_ctrlTHCA_cancer	domain_structure	TRUE	Non-reference isotype gain
chr17:1646130..1658559,+BRCA_ctrlBRCA_cancer	chr17:1646130..1658559,+	SERPINF2	BRCA_ctrl	BRCA_cancer	uc010vqr.1	uc002ftk.1	uc010vqr.1BRCA_ctrlBRCA_cancer	uc002ftk.1BRCA_ctrlBRCA_cancer	domain_structure	TRUE	Non-reference isotype gain
chr17:1646130..1658559,+KICH_ctrlKICH_cancer	chr17:1646130..1658559,+	SERPINF2	KICH_ctrl	KICH_cancer	uc010vqr.1	uc002ftk.1	uc010vqr.1KICH_ctrlKICH_cancer	uc002ftk.1KICH_ctrlKICH_cancer	domain_structure	TRUE	Non-reference isotype gain
chr17:1665259..1680867,+KICH_ctrlKICH_cancer	chr17:1665259..1680867,+	SERPINF1	KICH_ctrl	KICH_cancer	uc010cjw.2	uc002ftl.2	uc010cjw.2KICH_ctrlKICH_cancer	uc002ftl.2KICH_ctrlKICH_cancer	domain_structure	TRUE	Non-reference isotype gain
chr17:1665259..1680867,+KIRC_ctrlKIRC_cancer	chr17:1665259..1680867,+	SERPINF1	KIRC_ctrl	KIRC_cancer	uc010cjw.2	uc002ftl.2	uc010cjw.2KIRC_ctrlKIRC_cancer	uc002ftl.2KIRC_ctrlKIRC_cancer	domain_structure	TRUE	Non-reference isotype gain
chr17:1665259..1680867,+KIRP_ctrlKIRP_cancer	chr17:1665259..1680867,+	SERPINF1	KIRP_ctrl	KIRP_cancer	uc010cjw.2	uc002ftl.2	uc010cjw.2KIRP_ctrlKIRP_cancer	uc002ftl.2KIRP_ctrlKIRP_cancer	domain_structure	TRUE	Non-reference isotype gain
chr17:18380099..18398258,+COAD_ctrlCOAD_cancer	chr17:18380099..18398258,+	LGALS9C	COAD_ctrl	COAD_cancer	uc010vyb.1	uc002gtw.2	uc010vyb.1COAD_ctrlCOAD_cancer	uc002gtw.2COAD_ctrlCOAD_cancer	domain_structure	TRUE	Non-reference isotype gain
chr17:19437167..19482346,+LUAD_ctrlLUAD_cancer	chr17:19437167..19482346,+	SLC47A1	LUAD_ctrl	LUAD_cancer	uc010vza.1	uc002gvy.1	uc010vza.1LUAD_ctrlLUAD_cancer	uc002gvy.1LUAD_ctrlLUAD_cancer	domain_structure	TRUE	Non-reference isotype gain
chr17:19437167..19482346,+LUSC_ctrlLUSC_cancer	chr17:19437167..19482346,+	SLC47A1	LUSC_ctrl	LUSC_cancer	uc010vza.1	uc002gvy.1	uc010vza.1LUSC_ctrlLUSC_cancer	uc002gvy.1LUSC_ctrlLUSC_cancer	domain_structure	TRUE	Non-reference isotype gain
chr17:2496923..2588908,+KICH_ctrlKICH_cancer	chr17:2496923..2588908,+	PAFAH1B1	KICH_ctrl	KICH_cancer	uc010vqz.1	uc002fuw.3	uc010vqz.1KICH_ctrlKICH_cancer	uc002fuw.3KICH_ctrlKICH_cancer	domain_structure	TRUE	Non-reference isotype gain
chr17:2496923..2588908,+LUAD_ctrlLUAD_cancer	chr17:2496923..2588908,+	PAFAH1B1	LUAD_ctrl	LUAD_cancer	uc002fuw.3	uc010vqz.1	uc002fuw.3LUAD_ctrlLUAD_cancer	uc010vqz.1LUAD_ctrlLUAD_cancer	domain_structure	TRUE	Non-reference isotype loss
chr17:2496923..2588908,+LUSC_ctrlLUSC_cancer	chr17:2496923..2588908,+	PAFAH1B1	LUSC_ctrl	LUSC_cancer	uc002fuw.3	uc010vqz.1	uc002fuw.3LUSC_ctrlLUSC_cancer	uc010vqz.1LUSC_ctrlLUSC_cancer	domain_structure	TRUE	Non-reference isotype loss
chr17:27582855..27621166,-KIRP_ctrlKIRP_cancer	chr17:27582855..27621166,-	NUFIP2	KIRP_ctrl	KIRP_cancer	uc002hdx.3	uc002hdy.3	uc002hdx.3KIRP_ctrlKIRP_cancer	uc002hdy.3KIRP_ctrlKIRP_cancer	domain_structure	TRUE	Non-reference isotype gain
chr17:27582855..27621166,-LIHC_ctrlLIHC_cancer	chr17:27582855..27621166,-	NUFIP2	LIHC_ctrl	LIHC_cancer	uc002hdx.3	uc002hdy.3	uc002hdx.3LIHC_ctrlLIHC_cancer	uc002hdy.3LIHC_ctrlLIHC_cancer	domain_structure	TRUE	Non-reference isotype gain
chr17:27582855..27621166,-THCA_ctrlTHCA_cancer	chr17:27582855..27621166,-	NUFIP2	THCA_ctrl	THCA_cancer	uc002hdx.3	uc002hdy.3	uc002hdx.3THCA_ctrlTHCA_cancer	uc002hdy.3THCA_ctrlTHCA_cancer	domain_structure	TRUE	Non-reference isotype gain
chr17:37560540..37607527,-KIRC_ctrlKIRC_cancer	chr17:37560540..37607527,-	MED1	KIRC_ctrl	KIRC_cancer	uc010wee.1	uc002hrv.3	uc010wee.1KIRC_ctrlKIRC_cancer	uc002hrv.3KIRC_ctrlKIRC_cancer	domain_structure	TRUE	Non-reference isotype gain
chr17:39669998..39678026,-STAD_ctrlSTAD_cancer	chr17:39669998..39678026,-	KRT15	STAD_ctrl	STAD_cancer	uc002hwy.2	uc002hxb.1	uc002hwy.2STAD_ctrlSTAD_cancer	uc002hxb.1STAD_ctrlSTAD_cancer	domain_structure	TRUE	Non-reference isotype loss
chr17:39968962..39979469,+KIRP_ctrlKIRP_cancer	chr17:39968962..39979469,+	FKBP10	KIRP_ctrl	KIRP_cancer	uc002hxw.1	uc002hxv.2	uc002hxw.1KIRP_ctrlKIRP_cancer	uc002hxv.2KIRP_ctrlKIRP_cancer	domain_structure	TRUE	Non-reference isotype gain
chr17:40439565..40463958,+BRCA_ctrlBRCA_cancer	chr17:40439565..40463958,+	STAT5A	BRCA_ctrl	BRCA_cancer	uc010cyc.1	uc002hzj.1	uc010cyc.1BRCA_ctrlBRCA_cancer	uc002hzj.1BRCA_ctrlBRCA_cancer	domain_structure	TRUE	Non-reference isotype gain
chr17:40439565..40463958,+COAD_ctrlCOAD_cancer	chr17:40439565..40463958,+	STAT5A	COAD_ctrl	COAD_cancer	uc010cyc.1	uc002hzj.1	uc010cyc.1COAD_ctrlCOAD_cancer	uc002hzj.1COAD_ctrlCOAD_cancer	domain_structure	TRUE	Non-reference isotype gain
chr17:42082032..42086435,+KICH_ctrlKICH_cancer	chr17:42082032..42086435,+	NAGS	KICH_ctrl	KICH_cancer	uc002iet.2	uc002ies.2	uc002iet.2KICH_ctrlKICH_cancer	uc002ies.2KICH_ctrlKICH_cancer	domain_structure	TRUE	Non-reference isotype gain
chr17:42088557..42092415,-KICH_ctrlKICH_cancer	chr17:42088557..42092415,-	TMEM101	KICH_ctrl	KICH_cancer	uc010wis.1	uc002ieu.2	uc010wis.1KICH_ctrlKICH_cancer	uc002ieu.2KICH_ctrlKICH_cancer	domain_structure	TRUE	Non-reference isotype gain
chr17:42088557..42092415,-KIRC_ctrlKIRC_cancer	chr17:42088557..42092415,-	TMEM101	KIRC_ctrl	KIRC_cancer	uc002ieu.2	uc010wis.1	uc002ieu.2KIRC_ctrlKIRC_cancer	uc010wis.1KIRC_ctrlKIRC_cancer	domain_structure	TRUE	Non-reference isotype loss
chr17:42088557..42092415,-KIRP_ctrlKIRP_cancer	chr17:42088557..42092415,-	TMEM101	KIRP_ctrl	KIRP_cancer	uc002ieu.2	uc010wis.1	uc002ieu.2KIRP_ctrlKIRP_cancer	uc010wis.1KIRP_ctrlKIRP_cancer	domain_structure	TRUE	Non-reference isotype loss
chr17:45331208..45421658,+KICH_ctrlKICH_cancer	chr17:45331208..45421658,+	ITGB3	KICH_ctrl	KICH_cancer	uc002ilj.2	uc002ili.1	uc002ilj.2KICH_ctrlKICH_cancer	uc002ili.1KICH_ctrlKICH_cancer	domain_structure	TRUE	Non-reference isotype loss
chr17:47866071..47906456,+THCA_ctrlTHCA_cancer	chr17:47866071..47906456,+	MYST2	THCA_ctrl	THCA_cancer	uc010wmg.1	uc002ipm.2	uc010wmg.1THCA_ctrlTHCA_cancer	uc002ipm.2THCA_ctrlTHCA_cancer	domain_structure	TRUE	Non-reference isotype gain
chr17:5113901..5138083,-STAD_ctrlSTAD_cancer	chr17:5113901..5138083,-	C17orf87	STAD_ctrl	STAD_cancer	uc002gbh.2	uc010clb.1	uc002gbh.2STAD_ctrlSTAD_cancer	uc010clb.1STAD_ctrlSTAD_cancer	domain_structure	TRUE	Non-reference isotype loss
chr17:58120552..58156292,-THCA_ctrlTHCA_cancer	chr17:58120552..58156292,-	HEATR6	THCA_ctrl	THCA_cancer	uc010ddk.1	uc002iyk.1	uc010ddk.1THCA_ctrlTHCA_cancer	uc002iyk.1THCA_ctrlTHCA_cancer	domain_structure	TRUE	Non-reference isotype gain
chr17:635847..646074,+LUSC_ctrlLUSC_cancer	chr17:635847..646074,+	FAM57A	LUSC_ctrl	LUSC_cancer	uc002frp.2	uc002frr.2	uc002frp.2LUSC_ctrlLUSC_cancer	uc002frr.2LUSC_ctrlLUSC_cancer	domain_structure	TRUE	Non-reference isotype loss
chr17:70642086..71088853,-THCA_ctrlTHCA_cancer	chr17:70642086..71088853,-	SLC39A11	THCA_ctrl	THCA_cancer	uc002jja.2	uc002jjb.2	uc002jja.2THCA_ctrlTHCA_cancer	uc002jjb.2THCA_ctrlTHCA_cancer	domain_structure	TRUE	Non-reference isotype loss
chr17:71203493..71228533,-LUAD_ctrlLUAD_cancer	chr17:71203493..71228533,-	FAM104A	LUAD_ctrl	LUAD_cancer	uc002jji.3	uc002jjj.3	uc002jji.3LUAD_ctrlLUAD_cancer	uc002jjj.3LUAD_ctrlLUAD_cancer	domain_structure	TRUE	Non-reference isotype loss
chr17:71279764..71308143,-KIRP_ctrlKIRP_cancer	chr17:71279764..71308143,-	CDC42EP4	KIRP_ctrl	KIRP_cancer	uc002jjp.1	uc002jjo.2	uc002jjp.1KIRP_ctrlKIRP_cancer	uc002jjo.2KIRP_ctrlKIRP_cancer	domain_structure	TRUE	Non-reference isotype gain
chr17:72667256..72743473,+KIRC_ctrlKIRC_cancer	chr17:72667256..72743473,+	RAB37	KIRC_ctrl	KIRC_cancer	uc002jlk.2	uc010wre.1	uc002jlk.2KIRC_ctrlKIRC_cancer	uc010wre.1KIRC_ctrlKIRC_cancer	domain_structure	TRUE	Non-reference isotype loss
chr17:7348406..7360931,+COAD_ctrlCOAD_cancer	chr17:7348406..7360931,+	CHRNB1	COAD_ctrl	COAD_cancer	uc002ghb.2	uc010vty.1	uc002ghb.2COAD_ctrlCOAD_cancer	uc010vty.1COAD_ctrlCOAD_cancer	domain_structure	TRUE	Non-reference isotype loss
chr17:7348406..7360931,+LUAD_ctrlLUAD_cancer	chr17:7348406..7360931,+	CHRNB1	LUAD_ctrl	LUAD_cancer	uc002ghb.2	uc010vty.1	uc002ghb.2LUAD_ctrlLUAD_cancer	uc010vty.1LUAD_ctrlLUAD_cancer	domain_structure	TRUE	Non-reference isotype loss
chr17:74523440..74547168,-KIRP_ctrlKIRP_cancer	chr17:74523440..74547168,-	CYGB	KIRP_ctrl	KIRP_cancer	uc002jrv.1	uc002jru.1	uc002jrv.1KIRP_ctrlKIRP_cancer	uc002jru.1KIRP_ctrlKIRP_cancer	domain_structure	TRUE	Non-reference isotype gain
chr17:75137005..75213179,+KIRC_ctrlKIRC_cancer	chr17:75137005..75213179,+	SEC14L1	KIRC_ctrl	KIRC_cancer	uc010wti.1	uc010wth.1	uc010wti.1KIRC_ctrlKIRC_cancer	uc010wth.1KIRC_ctrlKIRC_cancer	domain_structure	TRUE	Non-reference isotype gain
chr17:75137005..75213179,+THCA_ctrlTHCA_cancer	chr17:75137005..75213179,+	SEC14L1	THCA_ctrl	THCA_cancer	uc010wti.1	uc010wth.1	uc010wti.1THCA_ctrlTHCA_cancer	uc010wth.1THCA_ctrlTHCA_cancer	domain_structure	TRUE	Non-reference isotype gain
chr17:76108999..76128488,-KIRP_ctrlKIRP_cancer	chr17:76108999..76128488,-	TMC6	KIRP_ctrl	KIRP_cancer	uc002jui.1	uc002juk.2	uc002jui.1KIRP_ctrlKIRP_cancer	uc002juk.2KIRP_ctrlKIRP_cancer	domain_structure	TRUE	Non-reference isotype gain
chr17:7788123..7816075,+COAD_ctrlCOAD_cancer	chr17:7788123..7816075,+	CHD3	COAD_ctrl	COAD_cancer	uc002gjj.2	uc002gjd.2	uc002gjj.2COAD_ctrlCOAD_cancer	uc002gjd.2COAD_ctrlCOAD_cancer	domain_structure	TRUE	Non-reference isotype gain
chr17:7788123..7816075,+KIRC_ctrlKIRC_cancer	chr17:7788123..7816075,+	CHD3	KIRC_ctrl	KIRC_cancer	uc002gjj.2	uc002gjd.2	uc002gjj.2KIRC_ctrlKIRC_cancer	uc002gjd.2KIRC_ctrlKIRC_cancer	domain_structure	TRUE	Non-reference isotype gain
chr17:7788123..7816075,+KIRP_ctrlKIRP_cancer	chr17:7788123..7816075,+	CHD3	KIRP_ctrl	KIRP_cancer	uc002gjj.2	uc002gjd.2	uc002gjj.2KIRP_ctrlKIRP_cancer	uc002gjd.2KIRP_ctrlKIRP_cancer	domain_structure	TRUE	Non-reference isotype gain
chr17:78183081..78194199,-KIRP_ctrlKIRP_cancer	chr17:78183081..78194199,-	SGSH	KIRP_ctrl	KIRP_cancer	uc002jya.3	uc002jxz.3	uc002jya.3KIRP_ctrlKIRP_cancer	uc002jxz.3KIRP_ctrlKIRP_cancer	domain_structure	TRUE	Non-reference isotype gain
chr17:80005779..80009650,-COAD_ctrlCOAD_cancer	chr17:80005779..80009650,-	RFNG	COAD_ctrl	COAD_cancer	uc002kdh.2	uc002kdj.2	uc002kdh.2COAD_ctrlCOAD_cancer	uc002kdj.2COAD_ctrlCOAD_cancer	domain_structure	TRUE	Non-reference isotype gain
chr17:8782234..8869024,-LUSC_ctrlLUSC_cancer	chr17:8782234..8869024,-	PIK3R5	LUSC_ctrl	LUSC_cancer	uc002glu.3	uc010vuz.1	uc002glu.3LUSC_ctrlLUSC_cancer	uc010vuz.1LUSC_ctrlLUSC_cancer	domain_structure	TRUE	Non-reference isotype gain
chr18:21269562..21535027,+COAD_ctrlCOAD_cancer	chr18:21269562..21535027,+	LAMA3	COAD_ctrl	COAD_cancer	uc002kut.3	uc002kus.3	uc002kut.3COAD_ctrlCOAD_cancer	uc002kus.3COAD_ctrlCOAD_cancer	domain_structure	TRUE	Non-reference isotype gain
chr18:21269562..21535027,+KIRP_ctrlKIRP_cancer	chr18:21269562..21535027,+	LAMA3	KIRP_ctrl	KIRP_cancer	uc002kut.3	uc002kus.3	uc002kut.3KIRP_ctrlKIRP_cancer	uc002kus.3KIRP_ctrlKIRP_cancer	domain_structure	TRUE	Non-reference isotype gain
chr18:5392388..5630642,-BRCA_ctrlBRCA_cancer	chr18:5392388..5630642,-	EPB41L3	BRCA_ctrl	BRCA_cancer	uc002kms.1	uc002kmu.1	uc002kms.1BRCA_ctrlBRCA_cancer	uc002kmu.1BRCA_ctrlBRCA_cancer	domain_structure	TRUE	Non-reference isotype gain
chr18:5392388..5630642,-KIRC_ctrlKIRC_cancer	chr18:5392388..5630642,-	EPB41L3	KIRC_ctrl	KIRC_cancer	uc002kms.1	uc010wzh.1	uc002kms.1KIRC_ctrlKIRC_cancer	uc010wzh.1KIRC_ctrlKIRC_cancer	domain_structure	TRUE	Mixed domain structural variation changes
chr18:55267894..55289177,-KIRP_ctrlKIRP_cancer	chr18:55267894..55289177,-	NARS	KIRP_ctrl	KIRP_cancer	uc010xea.1	uc002lgs.2	uc010xea.1KIRP_ctrlKIRP_cancer	uc002lgs.2KIRP_ctrlKIRP_cancer	domain_structure	TRUE	Non-reference isotype gain
chr18:55267894..55289177,-LIHC_ctrlLIHC_cancer	chr18:55267894..55289177,-	NARS	LIHC_ctrl	LIHC_cancer	uc010xea.1	uc002lgs.2	uc010xea.1LIHC_ctrlLIHC_cancer	uc002lgs.2LIHC_ctrlLIHC_cancer	domain_structure	TRUE	Non-reference isotype gain
chr18:55711619..56068772,+KICH_ctrlKICH_cancer	chr18:55711619..56068772,+	NEDD4L	KICH_ctrl	KICH_cancer	uc010dpn.2	uc002lgy.2	uc010dpn.2KICH_ctrlKICH_cancer	uc002lgy.2KICH_ctrlKICH_cancer	domain_structure	TRUE	Non-reference isotype gain
chr18:55711619..56068772,+KIRP_ctrlKIRP_cancer	chr18:55711619..56068772,+	NEDD4L	KIRP_ctrl	KIRP_cancer	uc010dpn.2	uc002lhf.2	uc010dpn.2KIRP_ctrlKIRP_cancer	uc002lhf.2KIRP_ctrlKIRP_cancer	domain_structure	TRUE	Non-reference isotype gain
chr19:13106584..13209609,+THCA_ctrlTHCA_cancer	chr19:13106584..13209609,+	NFIX	THCA_ctrl	THCA_cancer	uc002mwe.2	uc002mwd.2	uc002mwe.2THCA_ctrlTHCA_cancer	uc002mwd.2THCA_ctrlTHCA_cancer	domain_structure	TRUE	Non-reference isotype gain
chr19:14544166..14582678,+STAD_ctrlSTAD_cancer	chr19:14544166..14582678,+	PKN1	STAD_ctrl	STAD_cancer	uc002myr.2	uc002myp.2	uc002myr.2STAD_ctrlSTAD_cancer	uc002myp.2STAD_ctrlSTAD_cancer	domain_structure	TRUE	Non-reference isotype gain
chr19:1461762..1479228,-THCA_ctrlTHCA_cancer	chr19:1461762..1479228,-	C19orf25	THCA_ctrl	THCA_cancer	uc002lsx.1	uc010dsk.2	uc002lsx.1THCA_ctrlTHCA_cancer	uc010dsk.2THCA_ctrlTHCA_cancer	domain_structure	TRUE	Non-reference isotype gain
chr19:15464341..15490603,-KIRC_ctrlKIRC_cancer	chr19:15464341..15490603,-	AKAP8	KIRC_ctrl	KIRC_cancer	uc010dzy.2	uc002nav.2	uc010dzy.2KIRC_ctrlKIRC_cancer	uc002nav.2KIRC_ctrlKIRC_cancer	domain_structure	TRUE	Non-reference isotype gain
chr19:15726029..15740445,+PRAD_ctrlPRAD_cancer	chr19:15726029..15740445,+	CYP4F8	PRAD_ctrl	PRAD_cancer	uc010xoj.1	uc002nbi.2	uc010xoj.1PRAD_ctrlPRAD_cancer	uc002nbi.2PRAD_ctrlPRAD_cancer	domain_structure	TRUE	Non-reference isotype gain
chr19:16940218..16991164,+KIRC_ctrlKIRC_cancer	chr19:16940218..16991164,+	SIN3B	KIRC_ctrl	KIRC_cancer	uc010xpi.1	uc002nez.1	uc010xpi.1KIRC_ctrlKIRC_cancer	uc002nez.1KIRC_ctrlKIRC_cancer	domain_structure	TRUE	Non-reference isotype gain
chr19:18530221..18545371,+BRCA_ctrlBRCA_cancer	chr19:18530221..18545371,+	SSBP4	BRCA_ctrl	BRCA_cancer	uc002niy.2	uc002niz.2	uc002niy.2BRCA_ctrlBRCA_cancer	uc002niz.2BRCA_ctrlBRCA_cancer	domain_structure	TRUE	Non-reference isotype loss
chr19:18530221..18545371,+KIRC_ctrlKIRC_cancer	chr19:18530221..18545371,+	SSBP4	KIRC_ctrl	KIRC_cancer	uc002niy.2	uc002niz.2	uc002niy.2KIRC_ctrlKIRC_cancer	uc002niz.2KIRC_ctrlKIRC_cancer	domain_structure	TRUE	Non-reference isotype loss
chr19:18893584..18902114,-BRCA_ctrlBRCA_cancer	chr19:18893584..18902114,-	COMP	BRCA_ctrl	BRCA_cancer	uc002nke.2	uc010xqj.1	uc002nke.2BRCA_ctrlBRCA_cancer	uc010xqj.1BRCA_ctrlBRCA_cancer	domain_structure	TRUE	Non-reference isotype gain
chr19:18893584..18902114,-LUAD_ctrlLUAD_cancer	chr19:18893584..18902114,-	COMP	LUAD_ctrl	LUAD_cancer	uc002nke.2	uc010xqj.1	uc002nke.2LUAD_ctrlLUAD_cancer	uc010xqj.1LUAD_ctrlLUAD_cancer	domain_structure	TRUE	Non-reference isotype gain
chr19:18893584..18902114,-PRAD_ctrlPRAD_cancer	chr19:18893584..18902114,-	COMP	PRAD_ctrl	PRAD_cancer	uc002nke.2	uc010xqj.1	uc002nke.2PRAD_ctrlPRAD_cancer	uc010xqj.1PRAD_ctrlPRAD_cancer	domain_structure	TRUE	Non-reference isotype gain
chr19:1905373..1926011,+LIHC_ctrlLIHC_cancer	chr19:1905373..1926011,+	SCAMP4	LIHC_ctrl	LIHC_cancer	uc002luj.2	uc010dss.2	uc002luj.2LIHC_ctrlLIHC_cancer	uc010dss.2LIHC_ctrlLIHC_cancer	domain_structure	TRUE	Non-reference isotype loss
chr19:19287714..19303400,-COAD_ctrlCOAD_cancer	chr19:19287714..19303400,-	LOC729991	COAD_ctrl	COAD_cancer	uc002nlr.3	uc002nlq.2	uc002nlr.3COAD_ctrlCOAD_cancer	uc002nlq.2COAD_ctrlCOAD_cancer	domain_structure	TRUE	Non-reference isotype gain
chr19:19287714..19303400,-KICH_ctrlKICH_cancer	chr19:19287714..19303400,-	LOC729991	KICH_ctrl	KICH_cancer	uc002nlr.3	uc002nlq.2	uc002nlr.3KICH_ctrlKICH_cancer	uc002nlq.2KICH_ctrlKICH_cancer	domain_structure	TRUE	Non-reference isotype gain
chr19:2997637..3047633,-COAD_ctrlCOAD_cancer	chr19:2997637..3047633,-	TLE2	COAD_ctrl	COAD_cancer	uc010xhc.1	uc010dth.2	uc010xhc.1COAD_ctrlCOAD_cancer	uc010dth.2COAD_ctrlCOAD_cancer	domain_structure	TRUE	Non-reference isotype gain
chr19:3359616..3463602,+LUAD_ctrlLUAD_cancer	chr19:3359616..3463602,+	NFIC	LUAD_ctrl	LUAD_cancer	uc010xhj.1	uc010xhh.1	uc010xhj.1LUAD_ctrlLUAD_cancer	uc010xhh.1LUAD_ctrlLUAD_cancer	domain_structure	TRUE	Non-reference isotype loss
chr19:39138327..39221170,+COAD_ctrlCOAD_cancer	chr19:39138327..39221170,+	ACTN4	COAD_ctrl	COAD_cancer	uc002ojb.1	uc002oja.1	uc002ojb.1COAD_ctrlCOAD_cancer	uc002oja.1COAD_ctrlCOAD_cancer	domain_structure	TRUE	Non-reference isotype gain
chr19:41381345..41534168,-LIHC_ctrlLIHC_cancer	chr19:41381345..41534168,-	CYP2A7	LIHC_ctrl	LIHC_cancer	uc002opn.2	uc002opm.2	uc002opn.2LIHC_ctrlLIHC_cancer	uc002opm.2LIHC_ctrlLIHC_cancer	domain_structure	TRUE	Non-reference isotype gain
chr19:41497204..41524301,+COAD_ctrlCOAD_cancer	chr19:41497204..41524301,+	CYP2B6	COAD_ctrl	COAD_cancer	uc010xvu.1	uc002opr.1	uc010xvu.1COAD_ctrlCOAD_cancer	uc002opr.1COAD_ctrlCOAD_cancer	domain_structure	TRUE	Non-reference isotype gain
chr19:42905667..42931578,-BRCA_ctrlBRCA_cancer	chr19:42905667..42931578,-	LIPE	BRCA_ctrl	BRCA_cancer	uc002ots.1	uc002otr.2	uc002ots.1BRCA_ctrlBRCA_cancer	uc002otr.2BRCA_ctrlBRCA_cancer	domain_structure	TRUE	Non-reference isotype gain
chr19:4542600..4559771,-LUSC_ctrlLUSC_cancer	chr19:4542600..4559771,-	SEMA6B	LUSC_ctrl	LUSC_cancer	uc010duc.1	uc010xih.1	uc010duc.1LUSC_ctrlLUSC_cancer	uc010xih.1LUSC_ctrlLUSC_cancer	domain_structure	TRUE	Non-reference isotype loss
chr19:46272976..46285815,-COAD_ctrlCOAD_cancer	chr19:46272976..46285815,-	DMPK	COAD_ctrl	COAD_cancer	uc010xxs.1	uc010xxt.1	uc010xxs.1COAD_ctrlCOAD_cancer	uc010xxt.1COAD_ctrlCOAD_cancer	domain_structure	TRUE	Non-reference isotype gain
chr19:49471383..49496610,-STAD_ctrlSTAD_cancer	chr19:49471383..49496610,-	GYS1	STAD_ctrl	STAD_cancer	uc010xzy.1	uc002plp.2	uc010xzy.1STAD_ctrlSTAD_cancer	uc002plp.2STAD_ctrlSTAD_cancer	domain_structure	TRUE	Non-reference isotype gain
chr19:49471383..49496610,-THCA_ctrlTHCA_cancer	chr19:49471383..49496610,-	GYS1	THCA_ctrl	THCA_cancer	uc010xzy.1	uc002plp.2	uc010xzy.1THCA_ctrlTHCA_cancer	uc002plp.2THCA_ctrlTHCA_cancer	domain_structure	TRUE	Non-reference isotype gain
chr19:49622663..49654278,+LUSC_ctrlLUSC_cancer	chr19:49622663..49654278,+	PPFIA3	LUSC_ctrl	LUSC_cancer	uc002pms.2	uc002pmu.1	uc002pms.2LUSC_ctrlLUSC_cancer	uc002pmu.1LUSC_ctrlLUSC_cancer	domain_structure	TRUE	Non-reference isotype loss
chr19:4969124..5153606,+THCA_ctrlTHCA_cancer	chr19:4969124..5153606,+	KDM4B	THCA_ctrl	THCA_cancer	uc002mbr.3	uc002mbq.3	uc002mbr.3THCA_ctrlTHCA_cancer	uc002mbq.3THCA_ctrlTHCA_cancer	domain_structure	TRUE	Non-reference isotype gain
chr19:50270180..50310367,+BRCA_ctrlBRCA_cancer	chr19:50270180..50310367,+	AP2A1	BRCA_ctrl	BRCA_cancer	uc010enk.2	uc002ppo.2	uc010enk.2BRCA_ctrlBRCA_cancer	uc002ppo.2BRCA_ctrlBRCA_cancer	domain_structure	TRUE	Non-reference isotype gain
chr19:50706885..50813801,+KIRC_ctrlKIRC_cancer	chr19:50706885..50813801,+	MYH14	KIRC_ctrl	KIRC_cancer	uc010ycb.1	uc002prq.1	uc010ycb.1KIRC_ctrlKIRC_cancer	uc002prq.1KIRC_ctrlKIRC_cancer	domain_structure	TRUE	Non-reference isotype gain
chr19:50706885..50813801,+STAD_ctrlSTAD_cancer	chr19:50706885..50813801,+	MYH14	STAD_ctrl	STAD_cancer	uc010ycb.1	uc002prr.1	uc010ycb.1STAD_ctrlSTAD_cancer	uc002prr.1STAD_ctrlSTAD_cancer	domain_structure	TRUE	Non-reference isotype gain
chr19:51479730..51487150,-BRCA_ctrlBRCA_cancer	chr19:51479730..51487150,-	KLK7	BRCA_ctrl	BRCA_cancer	uc010eok.2	uc002pup.2	uc010eok.2BRCA_ctrlBRCA_cancer	uc002pup.2BRCA_ctrlBRCA_cancer	domain_structure	TRUE	Non-reference isotype gain
chr19:708953..748330,+BRCA_ctrlBRCA_cancer	chr19:708953..748330,+	PALM	BRCA_ctrl	BRCA_cancer	uc002lpn.1	uc002lpm.1	uc002lpn.1BRCA_ctrlBRCA_cancer	uc002lpm.1BRCA_ctrlBRCA_cancer	domain_structure	TRUE	Non-reference isotype loss
chr19:708953..748330,+LUSC_ctrlLUSC_cancer	chr19:708953..748330,+	PALM	LUSC_ctrl	LUSC_cancer	uc002lpn.1	uc002lpm.1	uc002lpn.1LUSC_ctrlLUSC_cancer	uc002lpm.1LUSC_ctrlLUSC_cancer	domain_structure	TRUE	Non-reference isotype loss
chr19:708953..748330,+PRAD_ctrlPRAD_cancer	chr19:708953..748330,+	PALM	PRAD_ctrl	PRAD_cancer	uc002lpn.1	uc002lpm.1	uc002lpn.1PRAD_ctrlPRAD_cancer	uc002lpm.1PRAD_ctrlPRAD_cancer	domain_structure	TRUE	Non-reference isotype loss
chr19:7804881..7812464,-LUSC_ctrlLUSC_cancer	chr19:7804881..7812464,-	CD209	LUSC_ctrl	LUSC_cancer	uc010dvr.2	uc002mht.2	uc010dvr.2LUSC_ctrlLUSC_cancer	uc002mht.2LUSC_ctrlLUSC_cancer	domain_structure	TRUE	Non-reference isotype gain
chr2:10861775..10925228,+BRCA_ctrlBRCA_cancer	chr2:10861775..10925228,+	ATP6V1C2	BRCA_ctrl	BRCA_cancer	uc002ras.2	uc002rat.2	uc002ras.2BRCA_ctrlBRCA_cancer	uc002rat.2BRCA_ctrlBRCA_cancer	domain_structure	TRUE	Non-reference isotype gain
chr2:10861775..10925228,+HNSC_ctrlHNSC_cancer	chr2:10861775..10925228,+	ATP6V1C2	HNSC_ctrl	HNSC_cancer	uc002rat.2	uc002ras.2	uc002rat.2HNSC_ctrlHNSC_cancer	uc002ras.2HNSC_ctrlHNSC_cancer	domain_structure	TRUE	Non-reference isotype loss
chr2:10861775..10925228,+STAD_ctrlSTAD_cancer	chr2:10861775..10925228,+	ATP6V1C2	STAD_ctrl	STAD_cancer	uc002ras.2	uc002rat.2	uc002ras.2STAD_ctrlSTAD_cancer	uc002rat.2STAD_ctrlSTAD_cancer	domain_structure	TRUE	Non-reference isotype gain
chr2:111395411..111435684,-LUSC_ctrlLUSC_cancer	chr2:111395411..111435684,-	BUB1	LUSC_ctrl	LUSC_cancer	uc002tgc.2	uc010yxh.1	uc002tgc.2LUSC_ctrlLUSC_cancer	uc010yxh.1LUSC_ctrlLUSC_cancer	domain_structure	TRUE	Non-reference isotype loss
chr2:113587337..113594356,-LUSC_ctrlLUSC_cancer	chr2:113587337..113594356,-	IL1B	LUSC_ctrl	LUSC_cancer	uc002tih.1	uc002tii.1	uc002tih.1LUSC_ctrlLUSC_cancer	uc002tii.1LUSC_ctrlLUSC_cancer	domain_structure	TRUE	Non-reference isotype gain
chr2:118846050..118867596,+KICH_ctrlKICH_cancer	chr2:118846050..118867596,+	INSIG2	KICH_ctrl	KICH_cancer	uc010yye.1	uc002tlk.2	uc010yye.1KICH_ctrlKICH_cancer	uc002tlk.2KICH_ctrlKICH_cancer	domain_structure	TRUE	Non-reference isotype gain
chr2:118846050..118867596,+LUSC_ctrlLUSC_cancer	chr2:118846050..118867596,+	INSIG2	LUSC_ctrl	LUSC_cancer	uc002tlk.2	uc010yye.1	uc002tlk.2LUSC_ctrlLUSC_cancer	uc010yye.1LUSC_ctrlLUSC_cancer	domain_structure	TRUE	Non-reference isotype loss
chr2:120197421..120282028,-LUSC_ctrlLUSC_cancer	chr2:120197421..120282028,-	SCTR	LUSC_ctrl	LUSC_cancer	uc002tlz.2	uc002tma.2	uc002tlz.2LUSC_ctrlLUSC_cancer	uc002tma.2LUSC_ctrlLUSC_cancer	domain_structure	TRUE	Non-reference isotype gain
chr2:131862420..132111282,+KIRP_ctrlKIRP_cancer	chr2:131862420..132111282,+	PLEKHB2	KIRP_ctrl	KIRP_cancer	uc010zaq.1	uc002tsg.3	uc010zaq.1KIRP_ctrlKIRP_cancer	uc002tsg.3KIRP_ctrlKIRP_cancer	domain_structure	TRUE	Non-reference isotype gain
chr2:157291965..157470247,+KICH_ctrlKICH_cancer	chr2:157291965..157470247,+	GPD2	KICH_ctrl	KICH_cancer	uc010zch.1	uc002tzf.3	uc010zch.1KICH_ctrlKICH_cancer	uc002tzf.3KICH_ctrlKICH_cancer	domain_structure	TRUE	Non-reference isotype gain
chr2:157291965..157470247,+THCA_ctrlTHCA_cancer	chr2:157291965..157470247,+	GPD2	THCA_ctrl	THCA_cancer	uc010zch.1	uc002tzf.3	uc010zch.1THCA_ctrlTHCA_cancer	uc002tzf.3THCA_ctrlTHCA_cancer	domain_structure	TRUE	Non-reference isotype gain
chr2:160175492..160568946,-KIRP_ctrlKIRP_cancer	chr2:160175492..160568946,-	BAZ2B	KIRP_ctrl	KIRP_cancer	uc002uap.2	uc002uao.2	uc002uap.2KIRP_ctrlKIRP_cancer	uc002uao.2KIRP_ctrlKIRP_cancer	domain_structure	TRUE	Non-reference isotype gain
chr2:189896642..190044605,-COAD_ctrlCOAD_cancer	chr2:189896642..190044605,-	COL5A2	COAD_ctrl	COAD_cancer	uc010frx.2	uc002uqk.2	uc010frx.2COAD_ctrlCOAD_cancer	uc002uqk.2COAD_ctrlCOAD_cancer	domain_structure	TRUE	Non-reference isotype loss
chr2:189896642..190044605,-KIRP_ctrlKIRP_cancer	chr2:189896642..190044605,-	COL5A2	KIRP_ctrl	KIRP_cancer	uc010frx.2	uc002uqk.2	uc010frx.2KIRP_ctrlKIRP_cancer	uc002uqk.2KIRP_ctrlKIRP_cancer	domain_structure	TRUE	Non-reference isotype loss
chr2:189896642..190044605,-LUSC_ctrlLUSC_cancer	chr2:189896642..190044605,-	COL5A2	LUSC_ctrl	LUSC_cancer	uc010frx.2	uc002uqk.2	uc010frx.2LUSC_ctrlLUSC_cancer	uc002uqk.2LUSC_ctrlLUSC_cancer	domain_structure	TRUE	Non-reference isotype loss
chr2:191745547..191829776,+LUSC_ctrlLUSC_cancer	chr2:191745547..191829776,+	GLS	LUSC_ctrl	LUSC_cancer	uc002use.2	uc010zgj.1	uc002use.2LUSC_ctrlLUSC_cancer	uc010zgj.1LUSC_ctrlLUSC_cancer	domain_structure	TRUE	Non-reference isotype loss
chr2:197831743..198175495,-LUSC_ctrlLUSC_cancer	chr2:197831743..198175495,-	ANKRD44	LUSC_ctrl	LUSC_cancer	uc002uuc.2	uc002uua.1	uc002uuc.2LUSC_ctrlLUSC_cancer	uc002uua.1LUSC_ctrlLUSC_cancer	domain_structure	TRUE	Non-reference isotype loss
chr2:201450731..201536215,+KICH_ctrlKICH_cancer	chr2:201450731..201536215,+	AOX1	KICH_ctrl	KICH_cancer	uc010fsu.2	uc002uvx.2	uc010fsu.2KICH_ctrlKICH_cancer	uc002uvx.2KICH_ctrlKICH_cancer	domain_structure	TRUE	Non-reference isotype gain
chr2:201450731..201536215,+KICH_ctrlKICH_cancer	chr2:201450731..201536215,+	AOX1	KICH_ctrl	KICH_cancer	uc010fsu.2	uc010zhf.1	uc010fsu.2KICH_ctrlKICH_cancer	uc010zhf.1KICH_ctrlKICH_cancer	domain_structure	TRUE	Non-reference isotype gain
chr2:201450731..201536215,+KIRP_ctrlKIRP_cancer	chr2:201450731..201536215,+	AOX1	KIRP_ctrl	KIRP_cancer	uc010fsu.2	uc002uvx.2	uc010fsu.2KIRP_ctrlKIRP_cancer	uc002uvx.2KIRP_ctrlKIRP_cancer	domain_structure	TRUE	Non-reference isotype gain
chr2:208446079..208490065,-STAD_ctrlSTAD_cancer	chr2:208446079..208490065,-	FAM119A	STAD_ctrl	STAD_cancer	uc002vcg.3	uc002vce.2	uc002vcg.3STAD_ctrlSTAD_cancer	uc002vce.2STAD_ctrlSTAD_cancer	domain_structure	TRUE	Non-reference isotype loss
chr2:219472632..219501904,+COAD_ctrlCOAD_cancer	chr2:219472632..219501904,+	PLCD4	COAD_ctrl	COAD_cancer	uc010zkk.1	uc002vij.1	uc010zkk.1COAD_ctrlCOAD_cancer	uc002vij.1COAD_ctrlCOAD_cancer	domain_structure	TRUE	Non-reference isotype gain
chr2:219472632..219501904,+HNSC_ctrlHNSC_cancer	chr2:219472632..219501904,+	PLCD4	HNSC_ctrl	HNSC_cancer	uc010zkk.1	uc002vij.1	uc010zkk.1HNSC_ctrlHNSC_cancer	uc002vij.1HNSC_ctrlHNSC_cancer	domain_structure	TRUE	Non-reference isotype gain
chr2:219472632..219501904,+KIRC_ctrlKIRC_cancer	chr2:219472632..219501904,+	PLCD4	KIRC_ctrl	KIRC_cancer	uc010zkk.1	uc002vij.1	uc010zkk.1KIRC_ctrlKIRC_cancer	uc002vij.1KIRC_ctrlKIRC_cancer	domain_structure	TRUE	Non-reference isotype gain
chr2:219472632..219501904,+KIRP_ctrlKIRP_cancer	chr2:219472632..219501904,+	PLCD4	KIRP_ctrl	KIRP_cancer	uc010zkk.1	uc002vij.1	uc010zkk.1KIRP_ctrlKIRP_cancer	uc002vij.1KIRP_ctrlKIRP_cancer	domain_structure	TRUE	Non-reference isotype gain
chr2:219472632..219501904,+PRAD_ctrlPRAD_cancer	chr2:219472632..219501904,+	PLCD4	PRAD_ctrl	PRAD_cancer	uc010zkk.1	uc002vij.1	uc010zkk.1PRAD_ctrlPRAD_cancer	uc002vij.1PRAD_ctrlPRAD_cancer	domain_structure	TRUE	Non-reference isotype gain
chr2:219472632..219501904,+STAD_ctrlSTAD_cancer	chr2:219472632..219501904,+	PLCD4	STAD_ctrl	STAD_cancer	uc010zkk.1	uc002vij.1	uc010zkk.1STAD_ctrlSTAD_cancer	uc002vij.1STAD_ctrlSTAD_cancer	domain_structure	TRUE	Non-reference isotype gain
chr2:219472632..219501904,+THCA_ctrlTHCA_cancer	chr2:219472632..219501904,+	PLCD4	THCA_ctrl	THCA_cancer	uc010zkk.1	uc002vij.1	uc010zkk.1THCA_ctrlTHCA_cancer	uc002vij.1THCA_ctrlTHCA_cancer	domain_structure	TRUE	Non-reference isotype gain
chr2:228029281..228179507,+KIRC_ctrlKIRC_cancer	chr2:228029281..228179507,+	COL4A3	KIRC_ctrl	KIRC_cancer	uc010fxf.1	uc002vom.1	uc010fxf.1KIRC_ctrlKIRC_cancer	uc002vom.1KIRC_ctrlKIRC_cancer	domain_structure	TRUE	Non-reference isotype gain
chr2:228029281..228179507,+KIRP_ctrlKIRP_cancer	chr2:228029281..228179507,+	COL4A3	KIRP_ctrl	KIRP_cancer	uc010fxf.1	uc002vom.1	uc010fxf.1KIRP_ctrlKIRP_cancer	uc002vom.1KIRP_ctrlKIRP_cancer	domain_structure	TRUE	Non-reference isotype gain
chr2:234590584..234681945,+HNSC_ctrlHNSC_cancer	chr2:234590584..234681945,+	UGT1A7	HNSC_ctrl	HNSC_cancer	uc010zmx.1	uc002vut.2	uc010zmx.1HNSC_ctrlHNSC_cancer	uc002vut.2HNSC_ctrlHNSC_cancer	domain_structure	TRUE	Non-reference isotype gain
chr2:234600321..234681949,+KIRP_ctrlKIRP_cancer	chr2:234600321..234681949,+	UGT1A6	KIRP_ctrl	KIRP_cancer	uc002vuv.3	uc002vuu.2	uc002vuv.3KIRP_ctrlKIRP_cancer	uc002vuu.2KIRP_ctrlKIRP_cancer	domain_structure	TRUE	Non-reference isotype loss
chr2:234600321..234681949,+LIHC_ctrlLIHC_cancer	chr2:234600321..234681949,+	UGT1A6	LIHC_ctrl	LIHC_cancer	uc002vuv.3	uc002vuu.2	uc002vuv.3LIHC_ctrlLIHC_cancer	uc002vuu.2LIHC_ctrlLIHC_cancer	domain_structure	TRUE	Non-reference isotype loss
chr2:234600321..234681949,+LUSC_ctrlLUSC_cancer	chr2:234600321..234681949,+	UGT1A6	LUSC_ctrl	LUSC_cancer	uc002vuu.2	uc002vuv.3	uc002vuu.2LUSC_ctrlLUSC_cancer	uc002vuv.3LUSC_ctrlLUSC_cancer	domain_structure	TRUE	Non-reference isotype gain
chr2:238536224..238690288,+BRCA_ctrlBRCA_cancer	chr2:238536224..238690288,+	LRRFIP1	BRCA_ctrl	BRCA_cancer	uc002vxf.2	uc010znm.1	uc002vxf.2BRCA_ctrlBRCA_cancer	uc010znm.1BRCA_ctrlBRCA_cancer	domain_structure	TRUE	Non-reference isotype gain
chr2:242295711..242434255,+HNSC_ctrlHNSC_cancer	chr2:242295711..242434255,+	FARP2	HNSC_ctrl	HNSC_cancer	uc010zoq.1	uc002wbi.1	uc010zoq.1HNSC_ctrlHNSC_cancer	uc002wbi.1HNSC_ctrlHNSC_cancer	domain_structure	TRUE	Non-reference isotype gain
chr2:242295711..242434255,+STAD_ctrlSTAD_cancer	chr2:242295711..242434255,+	FARP2	STAD_ctrl	STAD_cancer	uc010zoq.1	uc002wbi.1	uc010zoq.1STAD_ctrlSTAD_cancer	uc002wbi.1STAD_ctrlSTAD_cancer	domain_structure	TRUE	Non-reference isotype gain
chr2:25600114..25896503,-KIRC_ctrlKIRC_cancer	chr2:25600114..25896503,-	DTNB	KIRC_ctrl	KIRC_cancer	uc010yko.1	uc002rgq.2	uc010yko.1KIRC_ctrlKIRC_cancer	uc002rgq.2KIRC_ctrlKIRC_cancer	domain_structure	TRUE	Non-reference isotype gain
chr2:27440258..27466653,+THCA_ctrlTHCA_cancer	chr2:27440258..27466653,+	CAD	THCA_ctrl	THCA_cancer	uc010eyw.2	uc002rji.2	uc010eyw.2THCA_ctrlTHCA_cancer	uc002rji.2THCA_ctrlTHCA_cancer	domain_structure	TRUE	Non-reference isotype gain
chr2:27851515..27873711,+KICH_ctrlKICH_cancer	chr2:27851515..27873711,+	GPN1	KICH_ctrl	KICH_cancer	uc010ymb.1	uc010ymc.1	uc010ymb.1KICH_ctrlKICH_cancer	uc010ymc.1KICH_ctrlKICH_cancer	domain_structure	TRUE	Non-reference isotype gain
chr2:33808729..33824362,-THCA_ctrlTHCA_cancer	chr2:33808729..33824362,-	FAM98A	THCA_ctrl	THCA_cancer	uc010ynd.1	uc002rpa.1	uc010ynd.1THCA_ctrlTHCA_cancer	uc002rpa.1THCA_ctrlTHCA_cancer	domain_structure	TRUE	Non-reference isotype gain
chr2:37458774..37476301,+KICH_ctrlKICH_cancer	chr2:37458774..37476301,+	C2orf56	KICH_ctrl	KICH_cancer	uc002rqa.3	uc010ynk.1	uc002rqa.3KICH_ctrlKICH_cancer	uc010ynk.1KICH_ctrlKICH_cancer	domain_structure	TRUE	Non-reference isotype loss
chr2:37458774..37476301,+KIRC_ctrlKIRC_cancer	chr2:37458774..37476301,+	C2orf56	KIRC_ctrl	KIRC_cancer	uc002rqa.3	uc010ynk.1	uc002rqa.3KIRC_ctrlKIRC_cancer	uc010ynk.1KIRC_ctrlKIRC_cancer	domain_structure	TRUE	Non-reference isotype loss
chr2:38522031..38604432,-KICH_ctrlKICH_cancer	chr2:38522031..38604432,-	ATL2	KICH_ctrl	KICH_cancer	uc002rqr.2	uc002rqq.2	uc002rqr.2KICH_ctrlKICH_cancer	uc002rqq.2KICH_ctrlKICH_cancer	domain_structure	TRUE	Non-reference isotype gain
chr2:38522031..38604432,-KIRP_ctrlKIRP_cancer	chr2:38522031..38604432,-	ATL2	KIRP_ctrl	KIRP_cancer	uc002rqr.2	uc002rqq.2	uc002rqr.2KIRP_ctrlKIRP_cancer	uc002rqq.2KIRP_ctrlKIRP_cancer	domain_structure	TRUE	Non-reference isotype gain
chr2:38522031..38604432,-THCA_ctrlTHCA_cancer	chr2:38522031..38604432,-	ATL2	THCA_ctrl	THCA_cancer	uc002rqr.2	uc002rqq.2	uc002rqr.2THCA_ctrlTHCA_cancer	uc002rqq.2THCA_ctrlTHCA_cancer	domain_structure	TRUE	Non-reference isotype gain
chr2:61293006..61365168,+LUAD_ctrlLUAD_cancer	chr2:61293006..61365168,+	KIAA1841	LUAD_ctrl	LUAD_cancer	uc002sav.3	uc002saw.3	uc002sav.3LUAD_ctrlLUAD_cancer	uc002saw.3LUAD_ctrlLUAD_cancer	domain_structure	TRUE	Non-reference isotype gain
chr2:61293006..61365168,+LUSC_ctrlLUSC_cancer	chr2:61293006..61365168,+	KIAA1841	LUSC_ctrl	LUSC_cancer	uc002sav.3	uc002saw.3	uc002sav.3LUSC_ctrlLUSC_cancer	uc002saw.3LUSC_ctrlLUSC_cancer	domain_structure	TRUE	Non-reference isotype gain
chr2:64119668..64246214,-KICH_ctrlKICH_cancer	chr2:64119668..64246214,-	VPS54	KICH_ctrl	KICH_cancer	uc002scn.2	uc002scp.2	uc002scn.2KICH_ctrlKICH_cancer	uc002scp.2KICH_ctrlKICH_cancer	domain_structure	TRUE	Non-reference isotype gain
chr2:64119668..64246214,-KIRC_ctrlKIRC_cancer	chr2:64119668..64246214,-	VPS54	KIRC_ctrl	KIRC_cancer	uc002scn.2	uc002scp.2	uc002scn.2KIRC_ctrlKIRC_cancer	uc002scp.2KIRC_ctrlKIRC_cancer	domain_structure	TRUE	Non-reference isotype gain
chr2:64119668..64246214,-KIRP_ctrlKIRP_cancer	chr2:64119668..64246214,-	VPS54	KIRP_ctrl	KIRP_cancer	uc002scn.2	uc002scp.2	uc002scn.2KIRP_ctrlKIRP_cancer	uc002scp.2KIRP_ctrlKIRP_cancer	domain_structure	TRUE	Non-reference isotype gain
chr2:68906746..69053948,+COAD_ctrlCOAD_cancer	chr2:68906746..69053948,+	ARHGAP25	COAD_ctrl	COAD_cancer	uc002sey.2	uc002sex.2	uc002sey.2COAD_ctrlCOAD_cancer	uc002sex.2COAD_ctrlCOAD_cancer	domain_structure	TRUE	Non-reference isotype gain
chr2:68906746..69053948,+KICH_ctrlKICH_cancer	chr2:68906746..69053948,+	ARHGAP25	KICH_ctrl	KICH_cancer	uc002sey.2	uc002sex.2	uc002sey.2KICH_ctrlKICH_cancer	uc002sex.2KICH_ctrlKICH_cancer	domain_structure	TRUE	Non-reference isotype gain
chr2:68906746..69053948,+KIRP_ctrlKIRP_cancer	chr2:68906746..69053948,+	ARHGAP25	KIRP_ctrl	KIRP_cancer	uc002sey.2	uc002sex.2	uc002sey.2KIRP_ctrlKIRP_cancer	uc002sex.2KIRP_ctrlKIRP_cancer	domain_structure	TRUE	Non-reference isotype gain
chr2:68906746..69053948,+LUSC_ctrlLUSC_cancer	chr2:68906746..69053948,+	ARHGAP25	LUSC_ctrl	LUSC_cancer	uc002sey.2	uc002sex.2	uc002sey.2LUSC_ctrlLUSC_cancer	uc002sex.2LUSC_ctrlLUSC_cancer	domain_structure	TRUE	Non-reference isotype gain
chr2:74759946..74781062,-LUSC_ctrlLUSC_cancer	chr2:74759946..74781062,-	LOXL3	LUSC_ctrl	LUSC_cancer	uc002smo.1	uc002smp.1	uc002smo.1LUSC_ctrlLUSC_cancer	uc002smp.1LUSC_ctrlLUSC_cancer	domain_structure	TRUE	Non-reference isotype gain
chr2:99235571..99347589,-STAD_ctrlSTAD_cancer	chr2:99235571..99347589,-	MGAT4A	STAD_ctrl	STAD_cancer	uc010yvm.1	uc002sze.2	uc010yvm.1STAD_ctrlSTAD_cancer	uc002sze.2STAD_ctrlSTAD_cancer	domain_structure	TRUE	Non-reference isotype gain
chr20:11871477..11907242,+COAD_ctrlCOAD_cancer	chr20:11871477..11907242,+	BTBD3	COAD_ctrl	COAD_cancer	uc010zrh.1	uc002wnz.2	uc010zrh.1COAD_ctrlCOAD_cancer	uc002wnz.2COAD_ctrlCOAD_cancer	domain_structure	TRUE	Non-reference isotype gain
chr20:11871477..11907242,+KICH_ctrlKICH_cancer	chr20:11871477..11907242,+	BTBD3	KICH_ctrl	KICH_cancer	uc010zrh.1	uc002wny.2	uc010zrh.1KICH_ctrlKICH_cancer	uc002wny.2KICH_ctrlKICH_cancer	domain_structure	TRUE	Non-reference isotype gain
chr20:11871477..11907242,+KIRC_ctrlKIRC_cancer	chr20:11871477..11907242,+	BTBD3	KIRC_ctrl	KIRC_cancer	uc010zrh.1	uc002wny.2	uc010zrh.1KIRC_ctrlKIRC_cancer	uc002wny.2KIRC_ctrlKIRC_cancer	domain_structure	TRUE	Non-reference isotype gain
chr20:23355157..23402156,-BRCA_ctrlBRCA_cancer	chr20:23355157..23402156,-	NAPB	BRCA_ctrl	BRCA_cancer	uc002wta.2	uc002wtc.2	uc002wta.2BRCA_ctrlBRCA_cancer	uc002wtc.2BRCA_ctrlBRCA_cancer	domain_structure	TRUE	Non-reference isotype loss
chr20:23355157..23402156,-KIRC_ctrlKIRC_cancer	chr20:23355157..23402156,-	NAPB	KIRC_ctrl	KIRC_cancer	uc002wtc.2	uc002wta.2	uc002wtc.2KIRC_ctrlKIRC_cancer	uc002wta.2KIRC_ctrlKIRC_cancer	domain_structure	TRUE	Non-reference isotype gain
chr20:251524..271390,-COAD_ctrlCOAD_cancer	chr20:251524..271390,-	C20orf96	COAD_ctrl	COAD_cancer	uc010zpj.1	uc002wdd.2	uc010zpj.1COAD_ctrlCOAD_cancer	uc002wdd.2COAD_ctrlCOAD_cancer	domain_structure	TRUE	Non-reference isotype gain
chr20:251524..271390,-LUAD_ctrlLUAD_cancer	chr20:251524..271390,-	C20orf96	LUAD_ctrl	LUAD_cancer	uc010zpj.1	uc002wde.1	uc010zpj.1LUAD_ctrlLUAD_cancer	uc002wde.1LUAD_ctrlLUAD_cancer	domain_structure	TRUE	Non-reference isotype gain
chr20:251524..271390,-LUSC_ctrlLUSC_cancer	chr20:251524..271390,-	C20orf96	LUSC_ctrl	LUSC_cancer	uc010zpj.1	uc002wde.1	uc010zpj.1LUSC_ctrlLUSC_cancer	uc002wde.1LUSC_ctrlLUSC_cancer	domain_structure	TRUE	Non-reference isotype gain
chr20:34129778..34145404,+KIRP_ctrlKIRP_cancer	chr20:34129778..34145404,+	ERGIC3	KIRP_ctrl	KIRP_cancer	uc002xcv.2	uc002xct.2	uc002xcv.2KIRP_ctrlKIRP_cancer	uc002xct.2KIRP_ctrlKIRP_cancer	domain_structure	TRUE	Non-reference isotype gain
chr20:43595120..43708591,+COAD_ctrlCOAD_cancer	chr20:43595120..43708591,+	STK4	COAD_ctrl	COAD_cancer	uc010ggy.2	uc002xnb.2	uc010ggy.2COAD_ctrlCOAD_cancer	uc002xnb.2COAD_ctrlCOAD_cancer	domain_structure	TRUE	Non-reference isotype gain
chr20:43595120..43708591,+KIRC_ctrlKIRC_cancer	chr20:43595120..43708591,+	STK4	KIRC_ctrl	KIRC_cancer	uc010ggy.2	uc002xnb.2	uc010ggy.2KIRC_ctrlKIRC_cancer	uc002xnb.2KIRC_ctrlKIRC_cancer	domain_structure	TRUE	Non-reference isotype gain
chr20:43595120..43708591,+THCA_ctrlTHCA_cancer	chr20:43595120..43708591,+	STK4	THCA_ctrl	THCA_cancer	uc010ggy.2	uc002xnb.2	uc010ggy.2THCA_ctrlTHCA_cancer	uc002xnb.2THCA_ctrlTHCA_cancer	domain_structure	TRUE	Non-reference isotype gain
chr20:47538275..47653229,+THCA_ctrlTHCA_cancer	chr20:47538275..47653229,+	ARFGEF2	THCA_ctrl	THCA_cancer	uc010zyf.1	uc002xtx.3	uc010zyf.1THCA_ctrlTHCA_cancer	uc002xtx.3THCA_ctrlTHCA_cancer	domain_structure	TRUE	Non-reference isotype gain
chr20:58152564..58422764,+LUAD_ctrlLUAD_cancer	chr20:58152564..58422764,+	PHACTR3	LUAD_ctrl	LUAD_cancer	uc002yay.2	uc002yav.2	uc002yay.2LUAD_ctrlLUAD_cancer	uc002yav.2LUAD_ctrlLUAD_cancer	domain_structure	TRUE	Non-reference isotype gain
chr20:58152564..58422764,+LUSC_ctrlLUSC_cancer	chr20:58152564..58422764,+	PHACTR3	LUSC_ctrl	LUSC_cancer	uc002yay.2	uc002yav.2	uc002yay.2LUSC_ctrlLUSC_cancer	uc002yav.2LUSC_ctrlLUSC_cancer	domain_structure	TRUE	Non-reference isotype gain
chr20:62887048..62907578,+LIHC_ctrlLIHC_cancer	chr20:62887048..62907578,+	PCMTD2	LIHC_ctrl	LIHC_cancer	uc002yim.3	uc002yil.3	uc002yim.3LIHC_ctrlLIHC_cancer	uc002yil.3LIHC_ctrlLIHC_cancer	domain_structure	TRUE	Non-reference isotype gain
chr21:18885330..18965897,+KIRC_ctrlKIRC_cancer	chr21:18885330..18965897,+	CXADR	KIRC_ctrl	KIRC_cancer	uc002ykj.1	uc002yki.2	uc002ykj.1KIRC_ctrlKIRC_cancer	uc002yki.2KIRC_ctrlKIRC_cancer	domain_structure	TRUE	Non-reference isotype gain
chr21:18885330..18965897,+KIRP_ctrlKIRP_cancer	chr21:18885330..18965897,+	CXADR	KIRP_ctrl	KIRP_cancer	uc002ykj.1	uc002yki.2	uc002ykj.1KIRP_ctrlKIRP_cancer	uc002yki.2KIRP_ctrlKIRP_cancer	domain_structure	TRUE	Non-reference isotype gain
chr21:18885330..18965897,+LIHC_ctrlLIHC_cancer	chr21:18885330..18965897,+	CXADR	LIHC_ctrl	LIHC_cancer	uc002ykj.1	uc002yki.2	uc002ykj.1LIHC_ctrlLIHC_cancer	uc002yki.2LIHC_ctrlLIHC_cancer	domain_structure	TRUE	Non-reference isotype gain
chr21:18885330..18965897,+LUAD_ctrlLUAD_cancer	chr21:18885330..18965897,+	CXADR	LUAD_ctrl	LUAD_cancer	uc002ykj.1	uc002yki.2	uc002ykj.1LUAD_ctrlLUAD_cancer	uc002yki.2LUAD_ctrlLUAD_cancer	domain_structure	TRUE	Non-reference isotype gain
chr21:27252862..27543446,-KIRC_ctrlKIRC_cancer	chr21:27252862..27543446,-	APP	KIRC_ctrl	KIRC_cancer	uc011acg.1	uc002yma.2	uc011acg.1KIRC_ctrlKIRC_cancer	uc002yma.2KIRC_ctrlKIRC_cancer	domain_structure	TRUE	Non-reference isotype gain
chr21:27252862..27543446,-KIRP_ctrlKIRP_cancer	chr21:27252862..27543446,-	APP	KIRP_ctrl	KIRP_cancer	uc011acg.1	uc002yma.2	uc011acg.1KIRP_ctrlKIRP_cancer	uc002yma.2KIRP_ctrlKIRP_cancer	domain_structure	TRUE	Non-reference isotype gain
chr21:40817797..40887426,+COAD_ctrlCOAD_cancer	chr21:40817797..40887426,+	SH3BGR	COAD_ctrl	COAD_cancer	uc002yxz.2	uc002yya.2	uc002yxz.2COAD_ctrlCOAD_cancer	uc002yya.2COAD_ctrlCOAD_cancer	domain_structure	TRUE	Non-reference isotype gain
chr21:40817797..40887426,+HNSC_ctrlHNSC_cancer	chr21:40817797..40887426,+	SH3BGR	HNSC_ctrl	HNSC_cancer	uc002yxz.2	uc002yya.2	uc002yxz.2HNSC_ctrlHNSC_cancer	uc002yya.2HNSC_ctrlHNSC_cancer	domain_structure	TRUE	Non-reference isotype gain
chr21:40817797..40887426,+KIRC_ctrlKIRC_cancer	chr21:40817797..40887426,+	SH3BGR	KIRC_ctrl	KIRC_cancer	uc002yxz.2	uc002yya.2	uc002yxz.2KIRC_ctrlKIRC_cancer	uc002yya.2KIRC_ctrlKIRC_cancer	domain_structure	TRUE	Non-reference isotype gain
chr21:40817797..40887426,+KIRP_ctrlKIRP_cancer	chr21:40817797..40887426,+	SH3BGR	KIRP_ctrl	KIRP_cancer	uc002yxz.2	uc002yya.2	uc002yxz.2KIRP_ctrlKIRP_cancer	uc002yya.2KIRP_ctrlKIRP_cancer	domain_structure	TRUE	Non-reference isotype gain
chr21:40817797..40887426,+LUAD_ctrlLUAD_cancer	chr21:40817797..40887426,+	SH3BGR	LUAD_ctrl	LUAD_cancer	uc002yxz.2	uc002yya.2	uc002yxz.2LUAD_ctrlLUAD_cancer	uc002yya.2LUAD_ctrlLUAD_cancer	domain_structure	TRUE	Non-reference isotype gain
chr21:40817797..40887426,+LUSC_ctrlLUSC_cancer	chr21:40817797..40887426,+	SH3BGR	LUSC_ctrl	LUSC_cancer	uc002yxz.2	uc002yya.2	uc002yxz.2LUSC_ctrlLUSC_cancer	uc002yya.2LUSC_ctrlLUSC_cancer	domain_structure	TRUE	Non-reference isotype gain
chr21:40817797..40887426,+PRAD_ctrlPRAD_cancer	chr21:40817797..40887426,+	SH3BGR	PRAD_ctrl	PRAD_cancer	uc002yxz.2	uc002yya.2	uc002yxz.2PRAD_ctrlPRAD_cancer	uc002yya.2PRAD_ctrlPRAD_cancer	domain_structure	TRUE	Non-reference isotype gain
chr21:40817797..40887426,+STAD_ctrlSTAD_cancer	chr21:40817797..40887426,+	SH3BGR	STAD_ctrl	STAD_cancer	uc002yxz.2	uc002yya.2	uc002yxz.2STAD_ctrlSTAD_cancer	uc002yya.2STAD_ctrlSTAD_cancer	domain_structure	TRUE	Non-reference isotype gain
chr21:40817797..40887426,+THCA_ctrlTHCA_cancer	chr21:40817797..40887426,+	SH3BGR	THCA_ctrl	THCA_cancer	uc002yxz.2	uc002yya.2	uc002yxz.2THCA_ctrlTHCA_cancer	uc002yya.2THCA_ctrlTHCA_cancer	domain_structure	TRUE	Non-reference isotype gain
chr21:42733950..42780869,+KIRP_ctrlKIRP_cancer	chr21:42733950..42780869,+	MX2	KIRP_ctrl	KIRP_cancer	uc010gop.1	uc002yzf.1	uc010gop.1KIRP_ctrlKIRP_cancer	uc002yzf.1KIRP_ctrlKIRP_cancer	domain_structure	TRUE	Non-reference isotype gain
chr21:43791996..43816200,-LUSC_ctrlLUSC_cancer	chr21:43791996..43816200,-	TMPRSS3	LUSC_ctrl	LUSC_cancer	uc002zaz.2	uc002zbd.2	uc002zaz.2LUSC_ctrlLUSC_cancer	uc002zbd.2LUSC_ctrlLUSC_cancer	domain_structure	TRUE	Mixed domain structural variation changes
chr21:43791996..43816200,-STAD_ctrlSTAD_cancer	chr21:43791996..43816200,-	TMPRSS3	STAD_ctrl	STAD_cancer	uc002zbc.2	uc002zaz.2	uc002zbc.2STAD_ctrlSTAD_cancer	uc002zaz.2STAD_ctrlSTAD_cancer	domain_structure	TRUE	Non-reference isotype loss
chr21:43791996..43816200,-THCA_ctrlTHCA_cancer	chr21:43791996..43816200,-	TMPRSS3	THCA_ctrl	THCA_cancer	uc002zbd.2	uc002zbc.2	uc002zbd.2THCA_ctrlTHCA_cancer	uc002zbc.2THCA_ctrlTHCA_cancer	domain_structure	TRUE	Non-reference isotype gain
chr21:46825097..46933633,+BRCA_ctrlBRCA_cancer	chr21:46825097..46933633,+	COL18A1	BRCA_ctrl	BRCA_cancer	uc002zhg.2	uc002zhi.2	uc002zhg.2BRCA_ctrlBRCA_cancer	uc002zhi.2BRCA_ctrlBRCA_cancer	domain_structure	TRUE	Mixed domain structural variation changes
chr21:46825097..46933633,+COAD_ctrlCOAD_cancer	chr21:46825097..46933633,+	COL18A1	COAD_ctrl	COAD_cancer	uc002zhk.2	uc002zhi.2	uc002zhk.2COAD_ctrlCOAD_cancer	uc002zhi.2COAD_ctrlCOAD_cancer	domain_structure	TRUE	Non-reference isotype gain
chr21:46825097..46933633,+HNSC_ctrlHNSC_cancer	chr21:46825097..46933633,+	COL18A1	HNSC_ctrl	HNSC_cancer	uc002zhg.2	uc002zhi.2	uc002zhg.2HNSC_ctrlHNSC_cancer	uc002zhi.2HNSC_ctrlHNSC_cancer	domain_structure	TRUE	Mixed domain structural variation changes
chr21:46825097..46933633,+LUSC_ctrlLUSC_cancer	chr21:46825097..46933633,+	COL18A1	LUSC_ctrl	LUSC_cancer	uc002zhg.2	uc002zhi.2	uc002zhg.2LUSC_ctrlLUSC_cancer	uc002zhi.2LUSC_ctrlLUSC_cancer	domain_structure	TRUE	Mixed domain structural variation changes
chr21:46825097..46933633,+PRAD_ctrlPRAD_cancer	chr21:46825097..46933633,+	COL18A1	PRAD_ctrl	PRAD_cancer	uc002zhg.2	uc002zhi.2	uc002zhg.2PRAD_ctrlPRAD_cancer	uc002zhi.2PRAD_ctrlPRAD_cancer	domain_structure	TRUE	Mixed domain structural variation changes
chr21:46825097..46933633,+STAD_ctrlSTAD_cancer	chr21:46825097..46933633,+	COL18A1	STAD_ctrl	STAD_cancer	uc002zhg.2	uc002zhi.2	uc002zhg.2STAD_ctrlSTAD_cancer	uc002zhi.2STAD_ctrlSTAD_cancer	domain_structure	TRUE	Mixed domain structural variation changes
chr21:46918115..46964325,-COAD_ctrlCOAD_cancer	chr21:46918115..46964325,-	SLC19A1	COAD_ctrl	COAD_cancer	uc002zhl.1	uc011aft.1	uc002zhl.1COAD_ctrlCOAD_cancer	uc011aft.1COAD_ctrlCOAD_cancer	domain_structure	TRUE	Non-reference isotype loss
chr21:46918115..46964325,-LIHC_ctrlLIHC_cancer	chr21:46918115..46964325,-	SLC19A1	LIHC_ctrl	LIHC_cancer	uc002zhl.1	uc011aft.1	uc002zhl.1LIHC_ctrlLIHC_cancer	uc011aft.1LIHC_ctrlLIHC_cancer	domain_structure	TRUE	Non-reference isotype loss
chr22:18560686..18572206,+COAD_ctrlCOAD_cancer	chr22:18560686..18572206,+	PEX26	COAD_ctrl	COAD_cancer	uc002znt.2	uc002znp.3	uc002znt.2COAD_ctrlCOAD_cancer	uc002znp.3COAD_ctrlCOAD_cancer	domain_structure	TRUE	Non-reference isotype gain
chr22:20119365..20135529,+COAD_ctrlCOAD_cancer	chr22:20119365..20135529,+	ZDHHC8	COAD_ctrl	COAD_cancer	uc010gsa.2	uc002zrq.2	uc010gsa.2COAD_ctrlCOAD_cancer	uc002zrq.2COAD_ctrlCOAD_cancer	domain_structure	TRUE	Non-reference isotype gain
chr22:22311404..22337193,-COAD_ctrlCOAD_cancer	chr22:22311404..22337193,-	TOP3B	COAD_ctrl	COAD_cancer	uc002zvr.2	uc002zvt.3	uc002zvr.2COAD_ctrlCOAD_cancer	uc002zvt.3COAD_ctrlCOAD_cancer	domain_structure	TRUE	Non-reference isotype gain
chr22:22311404..22337193,-KIRP_ctrlKIRP_cancer	chr22:22311404..22337193,-	TOP3B	KIRP_ctrl	KIRP_cancer	uc002zvr.2	uc002zvt.3	uc002zvr.2KIRP_ctrlKIRP_cancer	uc002zvt.3KIRP_ctrlKIRP_cancer	domain_structure	TRUE	Non-reference isotype gain
chr22:22311404..22337193,-KIRP_ctrlKIRP_cancer	chr22:22311404..22337193,-	TOP3B	KIRP_ctrl	KIRP_cancer	uc002zvr.2	uc010gtl.2	uc002zvr.2KIRP_ctrlKIRP_cancer	uc010gtl.2KIRP_ctrlKIRP_cancer	domain_structure	TRUE	Non-reference isotype gain
chr22:24199059..24227723,+LUAD_ctrlLUAD_cancer	chr22:24199059..24227723,+	SLC2A11	LUAD_ctrl	LUAD_cancer	uc011ajd.1	uc002zyp.3	uc011ajd.1LUAD_ctrlLUAD_cancer	uc002zyp.3LUAD_ctrlLUAD_cancer	domain_structure	TRUE	Non-reference isotype gain
chr22:24199059..24227723,+LUSC_ctrlLUSC_cancer	chr22:24199059..24227723,+	SLC2A11	LUSC_ctrl	LUSC_cancer	uc011ajd.1	uc002zyp.3	uc011ajd.1LUSC_ctrlLUSC_cancer	uc002zyp.3LUSC_ctrlLUSC_cancer	domain_structure	TRUE	Non-reference isotype gain
chr22:24615623..24641110,-LUAD_ctrlLUAD_cancer	chr22:24615623..24641110,-	GGT5	LUAD_ctrl	LUAD_cancer	uc002zzr.3	uc002zzo.3	uc002zzr.3LUAD_ctrlLUAD_cancer	uc002zzo.3LUAD_ctrlLUAD_cancer	domain_structure	TRUE	Non-reference isotype gain
chr22:24813709..24838324,+LUSC_ctrlLUSC_cancer	chr22:24813709..24838324,+	ADORA2A	LUSC_ctrl	LUSC_cancer	uc011ajs.1	uc003aab.2	uc011ajs.1LUSC_ctrlLUSC_cancer	uc003aab.2LUSC_ctrlLUSC_cancer	domain_structure	TRUE	Non-reference isotype gain
chr22:24979718..25024972,+LUAD_ctrlLUAD_cancer	chr22:24979718..25024972,+	GGT1	LUAD_ctrl	LUAD_cancer	uc003aau.1	uc003aay.1	uc003aau.1LUAD_ctrlLUAD_cancer	uc003aay.1LUAD_ctrlLUAD_cancer	domain_structure	TRUE	Non-reference isotype loss
chr22:25960861..26125256,+HNSC_ctrlHNSC_cancer	chr22:25960861..26125256,+	ADRBK2	HNSC_ctrl	HNSC_cancer	uc003abw.2	uc003abx.3	uc003abw.2HNSC_ctrlHNSC_cancer	uc003abx.3HNSC_ctrlHNSC_cancer	domain_structure	TRUE	Non-reference isotype gain
chr22:29723671..29784569,-BRCA_ctrlBRCA_cancer	chr22:29723671..29784569,-	AP1B1	BRCA_ctrl	BRCA_cancer	uc011ako.1	uc003afk.2	uc011ako.1BRCA_ctrlBRCA_cancer	uc003afk.2BRCA_ctrlBRCA_cancer	domain_structure	TRUE	Non-reference isotype gain
chr22:29723671..29784569,-COAD_ctrlCOAD_cancer	chr22:29723671..29784569,-	AP1B1	COAD_ctrl	COAD_cancer	uc011ako.1	uc003afk.2	uc011ako.1COAD_ctrlCOAD_cancer	uc003afk.2COAD_ctrlCOAD_cancer	domain_structure	TRUE	Non-reference isotype gain
chr22:29723671..29784569,-KIRP_ctrlKIRP_cancer	chr22:29723671..29784569,-	AP1B1	KIRP_ctrl	KIRP_cancer	uc011ako.1	uc003afi.2	uc011ako.1KIRP_ctrlKIRP_cancer	uc003afi.2KIRP_ctrlKIRP_cancer	domain_structure	TRUE	Non-reference isotype gain
chr22:29723671..29784569,-LUSC_ctrlLUSC_cancer	chr22:29723671..29784569,-	AP1B1	LUSC_ctrl	LUSC_cancer	uc011ako.1	uc003afk.2	uc011ako.1LUSC_ctrlLUSC_cancer	uc003afk.2LUSC_ctrlLUSC_cancer	domain_structure	TRUE	Non-reference isotype gain
chr22:29999545..30094583,+STAD_ctrlSTAD_cancer	chr22:29999545..30094583,+	NF2	STAD_ctrl	STAD_cancer	uc003agk.3	uc003agg.3	uc003agk.3STAD_ctrlSTAD_cancer	uc003agg.3STAD_ctrlSTAD_cancer	domain_structure	TRUE	Non-reference isotype gain
chr22:31608250..31676064,+LUSC_ctrlLUSC_cancer	chr22:31608250..31676064,+	LIMK2	LUSC_ctrl	LUSC_cancer	uc003akj.2	uc003akh.2	uc003akj.2LUSC_ctrlLUSC_cancer	uc003akh.2LUSC_ctrlLUSC_cancer	domain_structure	TRUE	Non-reference isotype gain
chr22:36649117..36663576,+KIRP_ctrlKIRP_cancer	chr22:36649117..36663576,+	APOL1	KIRP_ctrl	KIRP_cancer	uc011amo.1	uc011amq.1	uc011amo.1KIRP_ctrlKIRP_cancer	uc011amq.1KIRP_ctrlKIRP_cancer	domain_structure	TRUE	Non-reference isotype gain
chr22:38245370..38284637,+KICH_ctrlKICH_cancer	chr22:38245370..38284637,+	EIF3L	KICH_ctrl	KICH_cancer	uc003auh.2	uc003auf.2	uc003auh.2KICH_ctrlKICH_cancer	uc003auf.2KICH_ctrlKICH_cancer	domain_structure	TRUE	Non-reference isotype gain
chr22:38245370..38284637,+KIRC_ctrlKIRC_cancer	chr22:38245370..38284637,+	EIF3L	KIRC_ctrl	KIRC_cancer	uc003auh.2	uc003auf.2	uc003auh.2KIRC_ctrlKIRC_cancer	uc003auf.2KIRC_ctrlKIRC_cancer	domain_structure	TRUE	Non-reference isotype gain
chr22:38245370..38284637,+KIRP_ctrlKIRP_cancer	chr22:38245370..38284637,+	EIF3L	KIRP_ctrl	KIRP_cancer	uc003auh.2	uc003auf.2	uc003auh.2KIRP_ctrlKIRP_cancer	uc003auf.2KIRP_ctrlKIRP_cancer	domain_structure	TRUE	Non-reference isotype gain
chr22:38245370..38284637,+THCA_ctrlTHCA_cancer	chr22:38245370..38284637,+	EIF3L	THCA_ctrl	THCA_cancer	uc003auh.2	uc003auf.2	uc003auh.2THCA_ctrlTHCA_cancer	uc003auf.2THCA_ctrlTHCA_cancer	domain_structure	TRUE	Non-reference isotype gain
chr22:38615298..38669016,-STAD_ctrlSTAD_cancer	chr22:38615298..38669016,-	TMEM184B	STAD_ctrl	STAD_cancer	uc003avg.1	uc003avh.1	uc003avg.1STAD_ctrlSTAD_cancer	uc003avh.1STAD_ctrlSTAD_cancer	domain_structure	TRUE	Non-reference isotype loss
chr22:42334749..42343148,-HNSC_ctrlHNSC_cancer	chr22:42334749..42343148,-	CENPM	HNSC_ctrl	HNSC_cancer	uc003bbn.2	uc010gyq.2	uc003bbn.2HNSC_ctrlHNSC_cancer	uc010gyq.2HNSC_ctrlHNSC_cancer	domain_structure	TRUE	Non-reference isotype loss
chr22:42334749..42343148,-LUAD_ctrlLUAD_cancer	chr22:42334749..42343148,-	CENPM	LUAD_ctrl	LUAD_cancer	uc003bbn.2	uc010gyq.2	uc003bbn.2LUAD_ctrlLUAD_cancer	uc010gyq.2LUAD_ctrlLUAD_cancer	domain_structure	TRUE	Non-reference isotype loss
chr22:42334749..42343148,-LUSC_ctrlLUSC_cancer	chr22:42334749..42343148,-	CENPM	LUSC_ctrl	LUSC_cancer	uc003bbn.2	uc010gyq.2	uc003bbn.2LUSC_ctrlLUSC_cancer	uc010gyq.2LUSC_ctrlLUSC_cancer	domain_structure	TRUE	Non-reference isotype loss
chr22:42334749..42343148,-THCA_ctrlTHCA_cancer	chr22:42334749..42343148,-	CENPM	THCA_ctrl	THCA_cancer	uc003bbn.2	uc010gyq.2	uc003bbn.2THCA_ctrlTHCA_cancer	uc010gyq.2THCA_ctrlTHCA_cancer	domain_structure	TRUE	Non-reference isotype loss
chr22:45898719..45998697,+KICH_ctrlKICH_cancer	chr22:45898719..45998697,+	FBLN1	KICH_ctrl	KICH_cancer	uc003bgh.2	uc003bgj.1	uc003bgh.2KICH_ctrlKICH_cancer	uc003bgj.1KICH_ctrlKICH_cancer	domain_structure	TRUE	Non-reference isotype loss
chr22:45898719..45998697,+KIRC_ctrlKIRC_cancer	chr22:45898719..45998697,+	FBLN1	KIRC_ctrl	KIRC_cancer	uc003bgh.2	uc003bgj.1	uc003bgh.2KIRC_ctrlKIRC_cancer	uc003bgj.1KIRC_ctrlKIRC_cancer	domain_structure	TRUE	Non-reference isotype loss
chr22:45898719..45998697,+KIRP_ctrlKIRP_cancer	chr22:45898719..45998697,+	FBLN1	KIRP_ctrl	KIRP_cancer	uc003bgh.2	uc003bgj.1	uc003bgh.2KIRP_ctrlKIRP_cancer	uc003bgj.1KIRP_ctrlKIRP_cancer	domain_structure	TRUE	Non-reference isotype loss
chr22:45898719..45998697,+LIHC_ctrlLIHC_cancer	chr22:45898719..45998697,+	FBLN1	LIHC_ctrl	LIHC_cancer	uc003bgh.2	uc003bgj.1	uc003bgh.2LIHC_ctrlLIHC_cancer	uc003bgj.1LIHC_ctrlLIHC_cancer	domain_structure	TRUE	Non-reference isotype loss
chr22:45898719..45998697,+LUSC_ctrlLUSC_cancer	chr22:45898719..45998697,+	FBLN1	LUSC_ctrl	LUSC_cancer	uc003bgh.2	uc003bgj.1	uc003bgh.2LUSC_ctrlLUSC_cancer	uc003bgj.1LUSC_ctrlLUSC_cancer	domain_structure	TRUE	Non-reference isotype loss
chr22:45898719..45998697,+THCA_ctrlTHCA_cancer	chr22:45898719..45998697,+	FBLN1	THCA_ctrl	THCA_cancer	uc003bgh.2	uc003bgj.1	uc003bgh.2THCA_ctrlTHCA_cancer	uc003bgj.1THCA_ctrlTHCA_cancer	domain_structure	TRUE	Non-reference isotype loss
chr3:113437841..113465096,-KICH_ctrlKICH_cancer	chr3:113437841..113465096,-	NAA50	KICH_ctrl	KICH_cancer	uc011bij.1	uc003ean.1	uc011bij.1KICH_ctrlKICH_cancer	uc003ean.1KICH_ctrlKICH_cancer	domain_structure	TRUE	Non-reference isotype gain
chr3:113437841..113465096,-THCA_ctrlTHCA_cancer	chr3:113437841..113465096,-	NAA50	THCA_ctrl	THCA_cancer	uc011bij.1	uc003ean.1	uc011bij.1THCA_ctrlTHCA_cancer	uc003ean.1THCA_ctrlTHCA_cancer	domain_structure	TRUE	Non-reference isotype gain
chr3:119360908..119384171,-THCA_ctrlTHCA_cancer	chr3:119360908..119384171,-	POPDC2	THCA_ctrl	THCA_cancer	uc003ecx.1	uc003ecy.1	uc003ecx.1THCA_ctrlTHCA_cancer	uc003ecy.1THCA_ctrlTHCA_cancer	domain_structure	TRUE	Non-reference isotype loss
chr3:121613171..121663034,+LUSC_ctrlLUSC_cancer	chr3:121613171..121663034,+	SLC15A2	LUSC_ctrl	LUSC_cancer	uc011bjn.1	uc003eep.2	uc011bjn.1LUSC_ctrlLUSC_cancer	uc003eep.2LUSC_ctrlLUSC_cancer	domain_structure	TRUE	Non-reference isotype gain
chr3:125725201..125820400,-KIRC_ctrlKIRC_cancer	chr3:125725201..125820400,-	SLC41A3	KIRC_ctrl	KIRC_cancer	uc011bkh.1	uc003eil.2	uc011bkh.1KIRC_ctrlKIRC_cancer	uc003eil.2KIRC_ctrlKIRC_cancer	domain_structure	TRUE	Non-reference isotype gain
chr3:125725201..125820400,-KIRP_ctrlKIRP_cancer	chr3:125725201..125820400,-	SLC41A3	KIRP_ctrl	KIRP_cancer	uc011bkh.1	uc003eil.2	uc011bkh.1KIRP_ctrlKIRP_cancer	uc003eil.2KIRP_ctrlKIRP_cancer	domain_structure	TRUE	Non-reference isotype gain
chr3:126707502..126756228,+THCA_ctrlTHCA_cancer	chr3:126707502..126756228,+	PLXNA1	THCA_ctrl	THCA_cancer	uc003ejh.2	uc003ejg.2	uc003ejh.2THCA_ctrlTHCA_cancer	uc003ejg.2THCA_ctrlTHCA_cancer	domain_structure	TRUE	Non-reference isotype gain
chr3:129274056..129325582,-KIRP_ctrlKIRP_cancer	chr3:129274056..129325582,-	PLXND1	KIRP_ctrl	KIRP_cancer	uc003emw.2	uc003emx.2	uc003emw.2KIRP_ctrlKIRP_cancer	uc003emx.2KIRP_ctrlKIRP_cancer	domain_structure	TRUE	Non-reference isotype gain
chr3:130745694..131069308,+KIRP_ctrlKIRP_cancer	chr3:130745694..131069308,+	NEK11	KIRP_ctrl	KIRP_cancer	uc011bll.1	uc003eny.2	uc011bll.1KIRP_ctrlKIRP_cancer	uc003eny.2KIRP_ctrlKIRP_cancer	domain_structure	TRUE	Non-reference isotype gain
chr3:133543082..133614691,-LUSC_ctrlLUSC_cancer	chr3:133543082..133614691,-	RAB6B	LUSC_ctrl	LUSC_cancer	uc011blu.1	uc003epy.2	uc011blu.1LUSC_ctrlLUSC_cancer	uc003epy.2LUSC_ctrlLUSC_cancer	domain_structure	TRUE	Non-reference isotype gain
chr3:13521224..13547923,+KIRP_ctrlKIRP_cancer	chr3:13521224..13547923,+	HDAC11	KIRP_ctrl	KIRP_cancer	uc011aux.1	uc003bxy.2	uc011aux.1KIRP_ctrlKIRP_cancer	uc003bxy.2KIRP_ctrlKIRP_cancer	domain_structure	TRUE	Non-reference isotype gain
chr3:145910126..145968966,-LIHC_ctrlLIHC_cancer	chr3:145910126..145968966,-	PLSCR4	LIHC_ctrl	LIHC_cancer	uc003evu.3	uc003evt.3	uc003evu.3LIHC_ctrlLIHC_cancer	uc003evt.3LIHC_ctrlLIHC_cancer	domain_structure	TRUE	Non-reference isotype gain
chr3:158519912..158547504,+KIRP_ctrlKIRP_cancer	chr3:158519912..158547504,+	MFSD1	KIRP_ctrl	KIRP_cancer	uc011box.1	uc003fcl.1	uc011box.1KIRP_ctrlKIRP_cancer	uc003fcl.1KIRP_ctrlKIRP_cancer	domain_structure	TRUE	Non-reference isotype gain
chr3:16298569..16306496,-KICH_ctrlKICH_cancer	chr3:16298569..16306496,-	DPH3	KICH_ctrl	KICH_cancer	uc003cau.2	uc003cav.2	uc003cau.2KICH_ctrlKICH_cancer	uc003cav.2KICH_ctrlKICH_cancer	domain_structure	TRUE	Non-reference isotype loss
chr3:170136653..170578169,+LUAD_ctrlLUAD_cancer	chr3:170136653..170578169,+	CLDN11	LUAD_ctrl	LUAD_cancer	uc003fgx.2	uc003fgy.2	uc003fgx.2LUAD_ctrlLUAD_cancer	uc003fgy.2LUAD_ctrlLUAD_cancer	domain_structure	TRUE	Non-reference isotype loss
chr3:170136653..170578169,+LUSC_ctrlLUSC_cancer	chr3:170136653..170578169,+	CLDN11	LUSC_ctrl	LUSC_cancer	uc003fgx.2	uc003fgy.2	uc003fgx.2LUSC_ctrlLUSC_cancer	uc003fgy.2LUSC_ctrlLUSC_cancer	domain_structure	TRUE	Non-reference isotype loss
chr3:180630452..180694948,+LUSC_ctrlLUSC_cancer	chr3:180630452..180694948,+	FXR1	LUSC_ctrl	LUSC_cancer	uc003fkq.2	uc003fks.2	uc003fkq.2LUSC_ctrlLUSC_cancer	uc003fks.2LUSC_ctrlLUSC_cancer	domain_structure	TRUE	Non-reference isotype gain
chr3:189349216..189615068,+BRCA_ctrlBRCA_cancer	chr3:189349216..189615068,+	TP63	BRCA_ctrl	BRCA_cancer	uc010hzd.1	uc003fsc.2	uc010hzd.1BRCA_ctrlBRCA_cancer	uc003fsc.2BRCA_ctrlBRCA_cancer	domain_structure	TRUE	Non-reference isotype gain
chr3:196730157..196756686,-HNSC_ctrlHNSC_cancer	chr3:196730157..196756686,-	MFI2	HNSC_ctrl	HNSC_cancer	uc003fxl.3	uc003fxk.3	uc003fxl.3HNSC_ctrlHNSC_cancer	uc003fxk.3HNSC_ctrlHNSC_cancer	domain_structure	TRUE	Non-reference isotype gain
chr3:196730157..196756686,-KICH_ctrlKICH_cancer	chr3:196730157..196756686,-	MFI2	KICH_ctrl	KICH_cancer	uc003fxl.3	uc003fxk.3	uc003fxl.3KICH_ctrlKICH_cancer	uc003fxk.3KICH_ctrlKICH_cancer	domain_structure	TRUE	Non-reference isotype gain
chr3:27414215..27525838,-KIRC_ctrlKIRC_cancer	chr3:27414215..27525838,-	SLC4A7	KIRC_ctrl	KIRC_cancer	uc010hfl.2	uc003cdu.3	uc010hfl.2KIRC_ctrlKIRC_cancer	uc003cdu.3KIRC_ctrlKIRC_cancer	domain_structure	TRUE	Non-reference isotype gain
chr3:37094117..37217851,-BRCA_ctrlBRCA_cancer	chr3:37094117..37217851,-	LRRFIP2	BRCA_ctrl	BRCA_cancer	uc003cgt.3	uc003cgs.3	uc003cgt.3BRCA_ctrlBRCA_cancer	uc003cgs.3BRCA_ctrlBRCA_cancer	domain_structure	TRUE	Non-reference isotype loss
chr3:37094117..37217851,-COAD_ctrlCOAD_cancer	chr3:37094117..37217851,-	LRRFIP2	COAD_ctrl	COAD_cancer	uc003cgt.3	uc011ayf.1	uc003cgt.3COAD_ctrlCOAD_cancer	uc011ayf.1COAD_ctrlCOAD_cancer	domain_structure	TRUE	Non-reference isotype loss
chr3:37094117..37217851,-HNSC_ctrlHNSC_cancer	chr3:37094117..37217851,-	LRRFIP2	HNSC_ctrl	HNSC_cancer	uc003cgs.3	uc003cgt.3	uc003cgs.3HNSC_ctrlHNSC_cancer	uc003cgt.3HNSC_ctrlHNSC_cancer	domain_structure	TRUE	Non-reference isotype gain
chr3:37094117..37217851,-KICH_ctrlKICH_cancer	chr3:37094117..37217851,-	LRRFIP2	KICH_ctrl	KICH_cancer	uc003cgt.3	uc003cgs.3	uc003cgt.3KICH_ctrlKICH_cancer	uc003cgs.3KICH_ctrlKICH_cancer	domain_structure	TRUE	Non-reference isotype loss
chr3:37094117..37217851,-KIRC_ctrlKIRC_cancer	chr3:37094117..37217851,-	LRRFIP2	KIRC_ctrl	KIRC_cancer	uc003cgs.3	uc003cgt.3	uc003cgs.3KIRC_ctrlKIRC_cancer	uc003cgt.3KIRC_ctrlKIRC_cancer	domain_structure	TRUE	Non-reference isotype gain
chr3:37094117..37217851,-LIHC_ctrlLIHC_cancer	chr3:37094117..37217851,-	LRRFIP2	LIHC_ctrl	LIHC_cancer	uc003cgt.3	uc003cgs.3	uc003cgt.3LIHC_ctrlLIHC_cancer	uc003cgs.3LIHC_ctrlLIHC_cancer	domain_structure	TRUE	Non-reference isotype loss
chr3:37094117..37217851,-LUAD_ctrlLUAD_cancer	chr3:37094117..37217851,-	LRRFIP2	LUAD_ctrl	LUAD_cancer	uc003cgt.3	uc003cgs.3	uc003cgt.3LUAD_ctrlLUAD_cancer	uc003cgs.3LUAD_ctrlLUAD_cancer	domain_structure	TRUE	Non-reference isotype loss
chr3:37094117..37217851,-LUSC_ctrlLUSC_cancer	chr3:37094117..37217851,-	LRRFIP2	LUSC_ctrl	LUSC_cancer	uc003cgt.3	uc003cgs.3	uc003cgt.3LUSC_ctrlLUSC_cancer	uc003cgs.3LUSC_ctrlLUSC_cancer	domain_structure	TRUE	Non-reference isotype loss
chr3:37094117..37217851,-PRAD_ctrlPRAD_cancer	chr3:37094117..37217851,-	LRRFIP2	PRAD_ctrl	PRAD_cancer	uc003cgt.3	uc003cgs.3	uc003cgt.3PRAD_ctrlPRAD_cancer	uc003cgs.3PRAD_ctrlPRAD_cancer	domain_structure	TRUE	Non-reference isotype loss
chr3:37094117..37217851,-STAD_ctrlSTAD_cancer	chr3:37094117..37217851,-	LRRFIP2	STAD_ctrl	STAD_cancer	uc003cgt.3	uc003cgs.3	uc003cgt.3STAD_ctrlSTAD_cancer	uc003cgs.3STAD_ctrlSTAD_cancer	domain_structure	TRUE	Non-reference isotype loss
chr3:38537763..38567796,+BRCA_ctrlBRCA_cancer	chr3:38537763..38567796,+	EXOG	BRCA_ctrl	BRCA_cancer	uc003cih.2	uc011ayq.1	uc003cih.2BRCA_ctrlBRCA_cancer	uc011ayq.1BRCA_ctrlBRCA_cancer	domain_structure	TRUE	Non-reference isotype loss
chr3:40498801..40503858,+LUAD_ctrlLUAD_cancer	chr3:40498801..40503858,+	RPL14	LUAD_ctrl	LUAD_cancer	uc003ckg.2	uc003cki.2	uc003ckg.2LUAD_ctrlLUAD_cancer	uc003cki.2LUAD_ctrlLUAD_cancer	domain_structure	TRUE	Non-reference isotype loss
chr3:40498801..40503858,+LUSC_ctrlLUSC_cancer	chr3:40498801..40503858,+	RPL14	LUSC_ctrl	LUSC_cancer	uc003ckg.2	uc003cki.2	uc003ckg.2LUSC_ctrlLUSC_cancer	uc003cki.2LUSC_ctrlLUSC_cancer	domain_structure	TRUE	Non-reference isotype loss
chr3:42132746..42267267,+KIRC_ctrlKIRC_cancer	chr3:42132746..42267267,+	TRAK1	KIRC_ctrl	KIRC_cancer	uc011azi.1	uc003cla.2	uc011azi.1KIRC_ctrlKIRC_cancer	uc003cla.2KIRC_ctrlKIRC_cancer	domain_structure	TRUE	Non-reference isotype loss
chr3:43328004..43392632,+THCA_ctrlTHCA_cancer	chr3:43328004..43392632,+	SNRK	THCA_ctrl	THCA_cancer	uc011azr.1	uc003cms.3	uc011azr.1THCA_ctrlTHCA_cancer	uc003cms.3THCA_ctrlTHCA_cancer	domain_structure	TRUE	Non-reference isotype gain
chr3:43407819..43663560,-KICH_ctrlKICH_cancer	chr3:43407819..43663560,-	ANO10	KICH_ctrl	KICH_cancer	uc010hil.2	uc003cmv.2	uc010hil.2KICH_ctrlKICH_cancer	uc003cmv.2KICH_ctrlKICH_cancer	domain_structure	TRUE	Non-reference isotype gain
chr3:43407819..43663560,-THCA_ctrlTHCA_cancer	chr3:43407819..43663560,-	ANO10	THCA_ctrl	THCA_cancer	uc010hil.2	uc003cmv.2	uc010hil.2THCA_ctrlTHCA_cancer	uc003cmv.2THCA_ctrlTHCA_cancer	domain_structure	TRUE	Non-reference isotype gain
chr3:45016750..45054158,+KICH_ctrlKICH_cancer	chr3:45016750..45054158,+	EXOSC7	KICH_ctrl	KICH_cancer	uc003coh.1	uc003coj.2	uc003coh.1KICH_ctrlKICH_cancer	uc003coj.2KICH_ctrlKICH_cancer	domain_structure	TRUE	Non-reference isotype gain
chr3:46477497..46526724,-KIRC_ctrlKIRC_cancer	chr3:46477497..46526724,-	LTF	KIRC_ctrl	KIRC_cancer	uc003fzr.2	uc003cpq.2	uc003fzr.2KIRC_ctrlKIRC_cancer	uc003cpq.2KIRC_ctrlKIRC_cancer	domain_structure	TRUE	Non-reference isotype gain
chr3:47422491..47454931,+THCA_ctrlTHCA_cancer	chr3:47422491..47454931,+	PTPN23	THCA_ctrl	THCA_cancer	uc011bay.1	uc003crf.1	uc011bay.1THCA_ctrlTHCA_cancer	uc003crf.1THCA_ctrlTHCA_cancer	domain_structure	TRUE	Non-reference isotype gain
chr3:47455184..47517445,-KIRP_ctrlKIRP_cancer	chr3:47455184..47517445,-	SCAP	KIRP_ctrl	KIRP_cancer	uc003crg.2	uc003crh.1	uc003crg.2KIRP_ctrlKIRP_cancer	uc003crh.1KIRP_ctrlKIRP_cancer	domain_structure	TRUE	Non-reference isotype gain
chr3:47455184..47517445,-THCA_ctrlTHCA_cancer	chr3:47455184..47517445,-	SCAP	THCA_ctrl	THCA_cancer	uc003crg.2	uc003crh.1	uc003crg.2THCA_ctrlTHCA_cancer	uc003crh.1THCA_ctrlTHCA_cancer	domain_structure	TRUE	Non-reference isotype gain
chr3:48509197..48542228,-BRCA_ctrlBRCA_cancer	chr3:48509197..48542228,-	SHISA5	BRCA_ctrl	BRCA_cancer	uc003ctp.1	uc003ctm.1	uc003ctp.1BRCA_ctrlBRCA_cancer	uc003ctm.1BRCA_ctrlBRCA_cancer	domain_structure	TRUE	Non-reference isotype loss
chr3:48509197..48542228,-LUSC_ctrlLUSC_cancer	chr3:48509197..48542228,-	SHISA5	LUSC_ctrl	LUSC_cancer	uc003ctp.1	uc003ctm.1	uc003ctp.1LUSC_ctrlLUSC_cancer	uc003ctm.1LUSC_ctrlLUSC_cancer	domain_structure	TRUE	Non-reference isotype loss
chr3:50192848..50226507,+KIRC_ctrlKIRC_cancer	chr3:50192848..50226507,+	SEMA3F	KIRC_ctrl	KIRC_cancer	uc003cyk.2	uc003cyj.2	uc003cyk.2KIRC_ctrlKIRC_cancer	uc003cyj.2KIRC_ctrlKIRC_cancer	domain_structure	TRUE	Non-reference isotype loss
chr3:50305040..50314570,+KICH_ctrlKICH_cancer	chr3:50305040..50314570,+	SEMA3B	KICH_ctrl	KICH_cancer	uc003cyv.2	uc003cyu.2	uc003cyv.2KICH_ctrlKICH_cancer	uc003cyu.2KICH_ctrlKICH_cancer	domain_structure	TRUE	Non-reference isotype gain
chr3:50305040..50314570,+THCA_ctrlTHCA_cancer	chr3:50305040..50314570,+	SEMA3B	THCA_ctrl	THCA_cancer	uc003cyy.2	uc003cyu.2	uc003cyy.2THCA_ctrlTHCA_cancer	uc003cyu.2THCA_ctrlTHCA_cancer	domain_structure	TRUE	Non-reference isotype gain
chr3:52558386..52569093,-KIRP_ctrlKIRP_cancer	chr3:52558386..52569093,-	NT5DC2	KIRP_ctrl	KIRP_cancer	uc003dem.2	uc003den.2	uc003dem.2KIRP_ctrlKIRP_cancer	uc003den.2KIRP_ctrlKIRP_cancer	domain_structure	TRUE	Non-reference isotype gain
chr3:52558386..52569093,-STAD_ctrlSTAD_cancer	chr3:52558386..52569093,-	NT5DC2	STAD_ctrl	STAD_cancer	uc003dem.2	uc003den.2	uc003dem.2STAD_ctrlSTAD_cancer	uc003den.2STAD_ctrlSTAD_cancer	domain_structure	TRUE	Non-reference isotype gain
chr3:58178354..58200853,-LUAD_ctrlLUAD_cancer	chr3:58178354..58200853,-	DNASE1L3	LUAD_ctrl	LUAD_cancer	uc011bfd.1	uc003djo.1	uc011bfd.1LUAD_ctrlLUAD_cancer	uc003djo.1LUAD_ctrlLUAD_cancer	domain_structure	TRUE	Non-reference isotype gain
chr3:64501333..64673365,-LUSC_ctrlLUSC_cancer	chr3:64501333..64673365,-	ADAMTS9	LUSC_ctrl	LUSC_cancer	uc011bfo.1	uc003dmg.2	uc011bfo.1LUSC_ctrlLUSC_cancer	uc003dmg.2LUSC_ctrlLUSC_cancer	domain_structure	TRUE	Non-reference isotype gain
chr3:64501333..64673365,-THCA_ctrlTHCA_cancer	chr3:64501333..64673365,-	ADAMTS9	THCA_ctrl	THCA_cancer	uc011bfo.1	uc003dmg.2	uc011bfo.1THCA_ctrlTHCA_cancer	uc003dmg.2THCA_ctrlTHCA_cancer	domain_structure	TRUE	Non-reference isotype gain
chr3:66429222..66550845,-THCA_ctrlTHCA_cancer	chr3:66429222..66550845,-	LRIG1	THCA_ctrl	THCA_cancer	uc011bfu.1	uc003dmx.2	uc011bfu.1THCA_ctrlTHCA_cancer	uc003dmx.2THCA_ctrlTHCA_cancer	domain_structure	TRUE	Non-reference isotype gain
chr3:71728442..71803924,-KIRC_ctrlKIRC_cancer	chr3:71728442..71803924,-	EIF4E3	KIRC_ctrl	KIRC_cancer	uc003dov.3	uc011bgc.1	uc003dov.3KIRC_ctrlKIRC_cancer	uc011bgc.1KIRC_ctrlKIRC_cancer	domain_structure	TRUE	Non-reference isotype loss
chr3:9944303..9958082,+COAD_ctrlCOAD_cancer	chr3:9944303..9958082,+	IL17RE	COAD_ctrl	COAD_cancer	uc003btx.2	uc003btw.2	uc003btx.2COAD_ctrlCOAD_cancer	uc003btw.2COAD_ctrlCOAD_cancer	domain_structure	TRUE	Non-reference isotype gain
chr3:9944303..9958082,+LUAD_ctrlLUAD_cancer	chr3:9944303..9958082,+	IL17RE	LUAD_ctrl	LUAD_cancer	uc003btx.2	uc003btw.2	uc003btx.2LUAD_ctrlLUAD_cancer	uc003btw.2LUAD_ctrlLUAD_cancer	domain_structure	TRUE	Non-reference isotype gain
chr3:9944303..9958082,+LUSC_ctrlLUSC_cancer	chr3:9944303..9958082,+	IL17RE	LUSC_ctrl	LUSC_cancer	uc003btx.2	uc003btw.2	uc003btx.2LUSC_ctrlLUSC_cancer	uc003btw.2LUSC_ctrlLUSC_cancer	domain_structure	TRUE	Non-reference isotype gain
chr4:108910940..108956330,+KIRC_ctrlKIRC_cancer	chr4:108910940..108956330,+	HADH	KIRC_ctrl	KIRC_cancer	uc003hyq.2	uc003hyr.2	uc003hyq.2KIRC_ctrlKIRC_cancer	uc003hyr.2KIRC_ctrlKIRC_cancer	domain_structure	TRUE	Non-reference isotype loss
chr4:108910940..108956330,+KIRP_ctrlKIRP_cancer	chr4:108910940..108956330,+	HADH	KIRP_ctrl	KIRP_cancer	uc003hyq.2	uc003hyr.2	uc003hyq.2KIRP_ctrlKIRP_cancer	uc003hyr.2KIRP_ctrlKIRP_cancer	domain_structure	TRUE	Non-reference isotype loss
chr4:109663204..109684235,-LIHC_ctrlLIHC_cancer	chr4:109663204..109684235,-	AGXT2L1	LIHC_ctrl	LIHC_cancer	uc011cfn.1	uc003hzc.2	uc011cfn.1LIHC_ctrlLIHC_cancer	uc003hzc.2LIHC_ctrlLIHC_cancer	domain_structure	TRUE	Non-reference isotype gain
chr4:110834040..110933411,+BRCA_ctrlBRCA_cancer	chr4:110834040..110933411,+	EGF	BRCA_ctrl	BRCA_cancer	uc010imk.2	uc003hzy.3	uc010imk.2BRCA_ctrlBRCA_cancer	uc003hzy.3BRCA_ctrlBRCA_cancer	domain_structure	TRUE	Non-reference isotype gain
chr4:110834040..110933411,+KICH_ctrlKICH_cancer	chr4:110834040..110933411,+	EGF	KICH_ctrl	KICH_cancer	uc010imk.2	uc003hzy.3	uc010imk.2KICH_ctrlKICH_cancer	uc003hzy.3KICH_ctrlKICH_cancer	domain_structure	TRUE	Non-reference isotype gain
chr4:110834040..110933411,+KIRC_ctrlKIRC_cancer	chr4:110834040..110933411,+	EGF	KIRC_ctrl	KIRC_cancer	uc010imk.2	uc003hzy.3	uc010imk.2KIRC_ctrlKIRC_cancer	uc003hzy.3KIRC_ctrlKIRC_cancer	domain_structure	TRUE	Non-reference isotype gain
chr4:110834040..110933411,+KIRP_ctrlKIRP_cancer	chr4:110834040..110933411,+	EGF	KIRP_ctrl	KIRP_cancer	uc010imk.2	uc003hzy.3	uc010imk.2KIRP_ctrlKIRP_cancer	uc003hzy.3KIRP_ctrlKIRP_cancer	domain_structure	TRUE	Non-reference isotype gain
chr4:125585468..125633887,-THCA_ctrlTHCA_cancer	chr4:125585468..125633887,-	ANKRD50	THCA_ctrl	THCA_cancer	uc011cgo.1	uc010inw.2	uc011cgo.1THCA_ctrlTHCA_cancer	uc010inw.2THCA_ctrlTHCA_cancer	domain_structure	TRUE	Non-reference isotype loss
chr4:166128770..166244307,+KIRP_ctrlKIRP_cancer	chr4:166128770..166244307,+	KLHL2	KIRP_ctrl	KIRP_cancer	uc010ira.2	uc003irb.2	uc010ira.2KIRP_ctrlKIRP_cancer	uc003irb.2KIRP_ctrlKIRP_cancer	domain_structure	TRUE	Non-reference isotype gain
chr4:184426220..184432249,+BRCA_ctrlBRCA_cancer	chr4:184426220..184432249,+	ING2	BRCA_ctrl	BRCA_cancer	uc003ivs.1	uc011ckk.1	uc003ivs.1BRCA_ctrlBRCA_cancer	uc011ckk.1BRCA_ctrlBRCA_cancer	domain_structure	TRUE	Non-reference isotype loss
chr4:184426220..184432249,+COAD_ctrlCOAD_cancer	chr4:184426220..184432249,+	ING2	COAD_ctrl	COAD_cancer	uc003ivs.1	uc011ckk.1	uc003ivs.1COAD_ctrlCOAD_cancer	uc011ckk.1COAD_ctrlCOAD_cancer	domain_structure	TRUE	Non-reference isotype loss
chr4:184426220..184432249,+KIRC_ctrlKIRC_cancer	chr4:184426220..184432249,+	ING2	KIRC_ctrl	KIRC_cancer	uc003ivs.1	uc011ckk.1	uc003ivs.1KIRC_ctrlKIRC_cancer	uc011ckk.1KIRC_ctrlKIRC_cancer	domain_structure	TRUE	Non-reference isotype loss
chr4:184426220..184432249,+LIHC_ctrlLIHC_cancer	chr4:184426220..184432249,+	ING2	LIHC_ctrl	LIHC_cancer	uc003ivs.1	uc011ckk.1	uc003ivs.1LIHC_ctrlLIHC_cancer	uc011ckk.1LIHC_ctrlLIHC_cancer	domain_structure	TRUE	Non-reference isotype loss
chr4:184426220..184432249,+LUSC_ctrlLUSC_cancer	chr4:184426220..184432249,+	ING2	LUSC_ctrl	LUSC_cancer	uc003ivs.1	uc011ckk.1	uc003ivs.1LUSC_ctrlLUSC_cancer	uc011ckk.1LUSC_ctrlLUSC_cancer	domain_structure	TRUE	Non-reference isotype loss
chr4:184426220..184432249,+THCA_ctrlTHCA_cancer	chr4:184426220..184432249,+	ING2	THCA_ctrl	THCA_cancer	uc003ivs.1	uc011ckk.1	uc003ivs.1THCA_ctrlTHCA_cancer	uc011ckk.1THCA_ctrlTHCA_cancer	domain_structure	TRUE	Non-reference isotype loss
chr4:40812045..41216635,-KIRP_ctrlKIRP_cancer	chr4:40812045..41216635,-	APBB2	KIRP_ctrl	KIRP_cancer	uc010ifu.2	uc003gvn.2	uc010ifu.2KIRP_ctrlKIRP_cancer	uc003gvn.2KIRP_ctrlKIRP_cancer	domain_structure	TRUE	Non-reference isotype gain
chr4:41258898..41270445,+COAD_ctrlCOAD_cancer	chr4:41258898..41270445,+	UCHL1	COAD_ctrl	COAD_cancer	uc003gvs.2	uc003gvo.2	uc003gvs.2COAD_ctrlCOAD_cancer	uc003gvo.2COAD_ctrlCOAD_cancer	domain_structure	TRUE	Non-reference isotype gain
chr4:41258898..41270445,+KIRC_ctrlKIRC_cancer	chr4:41258898..41270445,+	UCHL1	KIRC_ctrl	KIRC_cancer	uc003gvq.2	uc003gvo.2	uc003gvq.2KIRC_ctrlKIRC_cancer	uc003gvo.2KIRC_ctrlKIRC_cancer	domain_structure	TRUE	Non-reference isotype gain
chr4:41258898..41270445,+KIRP_ctrlKIRP_cancer	chr4:41258898..41270445,+	UCHL1	KIRP_ctrl	KIRP_cancer	uc003gvq.2	uc003gvo.2	uc003gvq.2KIRP_ctrlKIRP_cancer	uc003gvo.2KIRP_ctrlKIRP_cancer	domain_structure	TRUE	Non-reference isotype gain
chr4:41258898..41270445,+LUAD_ctrlLUAD_cancer	chr4:41258898..41270445,+	UCHL1	LUAD_ctrl	LUAD_cancer	uc003gvo.2	uc003gvq.2	uc003gvo.2LUAD_ctrlLUAD_cancer	uc003gvq.2LUAD_ctrlLUAD_cancer	domain_structure	TRUE	Non-reference isotype loss
chr4:41258898..41270445,+LUSC_ctrlLUSC_cancer	chr4:41258898..41270445,+	UCHL1	LUSC_ctrl	LUSC_cancer	uc003gvo.2	uc003gvq.2	uc003gvo.2LUSC_ctrlLUSC_cancer	uc003gvq.2LUSC_ctrlLUSC_cancer	domain_structure	TRUE	Non-reference isotype loss
chr4:41258898..41270445,+PRAD_ctrlPRAD_cancer	chr4:41258898..41270445,+	UCHL1	PRAD_ctrl	PRAD_cancer	uc003gvq.2	uc003gvo.2	uc003gvq.2PRAD_ctrlPRAD_cancer	uc003gvo.2PRAD_ctrlPRAD_cancer	domain_structure	TRUE	Non-reference isotype gain
chr4:44680433..44702696,+KIRC_ctrlKIRC_cancer	chr4:44680433..44702696,+	GUF1	KIRC_ctrl	KIRC_cancer	uc011bza.1	uc003gww.3	uc011bza.1KIRC_ctrlKIRC_cancer	uc003gww.3KIRC_ctrlKIRC_cancer	domain_structure	TRUE	Non-reference isotype gain
chr4:52709276..52783001,+KICH_ctrlKICH_cancer	chr4:52709276..52783001,+	DCUN1D4	KICH_ctrl	KICH_cancer	uc003gzf.2	uc003gze.2	uc003gzf.2KICH_ctrlKICH_cancer	uc003gze.2KICH_ctrlKICH_cancer	domain_structure	TRUE	Non-reference isotype gain
chr4:72053003..72437803,+COAD_ctrlCOAD_cancer	chr4:72053003..72437803,+	SLC4A4	COAD_ctrl	COAD_cancer	uc010iid.2	uc003hfy.2	uc010iid.2COAD_ctrlCOAD_cancer	uc003hfy.2COAD_ctrlCOAD_cancer	domain_structure	TRUE	Non-reference isotype gain
chr4:72053003..72437803,+LUSC_ctrlLUSC_cancer	chr4:72053003..72437803,+	SLC4A4	LUSC_ctrl	LUSC_cancer	uc010iid.2	uc003hfz.2	uc010iid.2LUSC_ctrlLUSC_cancer	uc003hfz.2LUSC_ctrlLUSC_cancer	domain_structure	TRUE	Non-reference isotype gain
chr4:74269972..74287127,+BRCA_ctrlBRCA_cancer	chr4:74269972..74287127,+	ALB	BRCA_ctrl	BRCA_cancer	uc003hgx.3	uc003hgs.3	uc003hgx.3BRCA_ctrlBRCA_cancer	uc003hgs.3BRCA_ctrlBRCA_cancer	domain_structure	TRUE	Non-reference isotype gain
chr4:77079894..77135035,-THCA_ctrlTHCA_cancer	chr4:77079894..77135035,-	SCARB2	THCA_ctrl	THCA_cancer	uc011cbu.1	uc003hju.1	uc011cbu.1THCA_ctrlTHCA_cancer	uc003hju.1THCA_ctrlTHCA_cancer	domain_structure	TRUE	Non-reference isotype gain
chr4:778746..819945,-BRCA_ctrlBRCA_cancer	chr4:778746..819945,-	CPLX1	BRCA_ctrl	BRCA_cancer	uc003gbi.2	uc003gbj.2	uc003gbi.2BRCA_ctrlBRCA_cancer	uc003gbj.2BRCA_ctrlBRCA_cancer	domain_structure	TRUE	Non-reference isotype loss
chr4:778746..819945,-LUAD_ctrlLUAD_cancer	chr4:778746..819945,-	CPLX1	LUAD_ctrl	LUAD_cancer	uc003gbi.2	uc003gbj.2	uc003gbi.2LUAD_ctrlLUAD_cancer	uc003gbj.2LUAD_ctrlLUAD_cancer	domain_structure	TRUE	Non-reference isotype loss
chr4:87515468..87736326,+KIRP_ctrlKIRP_cancer	chr4:87515468..87736326,+	PTPN13	KIRP_ctrl	KIRP_cancer	uc003hqb.2	uc003hpy.2	uc003hqb.2KIRP_ctrlKIRP_cancer	uc003hpy.2KIRP_ctrlKIRP_cancer	domain_structure	TRUE	Non-reference isotype loss
chr5:114949203..114961870,-KICH_ctrlKICH_cancer	chr5:114949203..114961870,-	TMED7	KICH_ctrl	KICH_cancer	uc011cwd.1	uc003krf.2	uc011cwd.1KICH_ctrlKICH_cancer	uc003krf.2KICH_ctrlKICH_cancer	domain_structure	TRUE	Non-reference isotype gain
chr5:118788148..118878027,+BRCA_ctrlBRCA_cancer	chr5:118788148..118878027,+	HSD17B4	BRCA_ctrl	BRCA_cancer	uc011cwj.1	uc003ksj.2	uc011cwj.1BRCA_ctrlBRCA_cancer	uc003ksj.2BRCA_ctrlBRCA_cancer	domain_structure	TRUE	Non-reference isotype gain
chr5:118788148..118878027,+KIRP_ctrlKIRP_cancer	chr5:118788148..118878027,+	HSD17B4	KIRP_ctrl	KIRP_cancer	uc011cwj.1	uc003ksj.2	uc011cwj.1KIRP_ctrlKIRP_cancer	uc003ksj.2KIRP_ctrlKIRP_cancer	domain_structure	TRUE	Non-reference isotype gain
chr5:118788148..118878027,+PRAD_ctrlPRAD_cancer	chr5:118788148..118878027,+	HSD17B4	PRAD_ctrl	PRAD_cancer	uc011cwj.1	uc003ksj.2	uc011cwj.1PRAD_ctrlPRAD_cancer	uc003ksj.2PRAD_ctrlPRAD_cancer	domain_structure	TRUE	Non-reference isotype gain
chr5:118788148..118878027,+THCA_ctrlTHCA_cancer	chr5:118788148..118878027,+	HSD17B4	THCA_ctrl	THCA_cancer	uc011cwj.1	uc003ksj.2	uc011cwj.1THCA_ctrlTHCA_cancer	uc003ksj.2THCA_ctrlTHCA_cancer	domain_structure	TRUE	Non-reference isotype gain
chr5:132086509..132113561,-LUAD_ctrlLUAD_cancer	chr5:132086509..132113561,-	SEPT8	LUAD_ctrl	LUAD_cancer	uc003kxt.2	uc003kxr.2	uc003kxt.2LUAD_ctrlLUAD_cancer	uc003kxr.2LUAD_ctrlLUAD_cancer	domain_structure	TRUE	Non-reference isotype gain
chr5:132086509..132113561,-LUSC_ctrlLUSC_cancer	chr5:132086509..132113561,-	SEPT8	LUSC_ctrl	LUSC_cancer	uc003kxt.2	uc003kxr.2	uc003kxt.2LUSC_ctrlLUSC_cancer	uc003kxr.2LUSC_ctrlLUSC_cancer	domain_structure	TRUE	Non-reference isotype gain
chr5:132086509..132113561,-STAD_ctrlSTAD_cancer	chr5:132086509..132113561,-	SEPT8	STAD_ctrl	STAD_cancer	uc003kxt.2	uc003kxr.2	uc003kxt.2STAD_ctrlSTAD_cancer	uc003kxr.2STAD_ctrlSTAD_cancer	domain_structure	TRUE	Non-reference isotype gain
chr5:141971744..142077635,-KIRP_ctrlKIRP_cancer	chr5:141971744..142077635,-	FGF1	KIRP_ctrl	KIRP_cancer	uc011dbi.1	uc003lmq.2	uc011dbi.1KIRP_ctrlKIRP_cancer	uc003lmq.2KIRP_ctrlKIRP_cancer	domain_structure	TRUE	Non-reference isotype gain
chr5:16662017..16936385,-COAD_ctrlCOAD_cancer	chr5:16662017..16936385,-	MYO10	COAD_ctrl	COAD_cancer	uc011cnd.1	uc003jft.3	uc011cnd.1COAD_ctrlCOAD_cancer	uc003jft.3COAD_ctrlCOAD_cancer	domain_structure	TRUE	Non-reference isotype gain
chr5:16662017..16936385,-KICH_ctrlKICH_cancer	chr5:16662017..16936385,-	MYO10	KICH_ctrl	KICH_cancer	uc011cnd.1	uc003jft.3	uc011cnd.1KICH_ctrlKICH_cancer	uc003jft.3KICH_ctrlKICH_cancer	domain_structure	TRUE	Non-reference isotype gain
chr5:16662017..16936385,-LUSC_ctrlLUSC_cancer	chr5:16662017..16936385,-	MYO10	LUSC_ctrl	LUSC_cancer	uc011cnd.1	uc003jft.3	uc011cnd.1LUSC_ctrlLUSC_cancer	uc003jft.3LUSC_ctrlLUSC_cancer	domain_structure	TRUE	Non-reference isotype gain
chr5:169064251..169510384,+COAD_ctrlCOAD_cancer	chr5:169064251..169510384,+	DOCK2	COAD_ctrl	COAD_cancer	uc003mah.2	uc003maf.2	uc003mah.2COAD_ctrlCOAD_cancer	uc003maf.2COAD_ctrlCOAD_cancer	domain_structure	TRUE	Non-reference isotype gain
chr5:169064251..169510384,+THCA_ctrlTHCA_cancer	chr5:169064251..169510384,+	DOCK2	THCA_ctrl	THCA_cancer	uc003mah.2	uc003maf.2	uc003mah.2THCA_ctrlTHCA_cancer	uc003maf.2THCA_ctrlTHCA_cancer	domain_structure	TRUE	Non-reference isotype gain
chr5:172741726..172756506,-LUSC_ctrlLUSC_cancer	chr5:172741726..172756506,-	STC2	LUSC_ctrl	LUSC_cancer	uc003mco.1	uc003mcn.1	uc003mco.1LUSC_ctrlLUSC_cancer	uc003mcn.1LUSC_ctrlLUSC_cancer	domain_structure	TRUE	Non-reference isotype loss
chr5:176883614..176900694,-STAD_ctrlSTAD_cancer	chr5:176883614..176900694,-	DBN1	STAD_ctrl	STAD_cancer	uc003mgy.2	uc003mgz.1	uc003mgy.2STAD_ctrlSTAD_cancer	uc003mgz.1STAD_ctrlSTAD_cancer	domain_structure	TRUE	Non-reference isotype loss
chr5:32354456..32444844,-THCA_ctrlTHCA_cancer	chr5:32354456..32444844,-	ZFR	THCA_ctrl	THCA_cancer	uc010ium.1	uc003jhr.1	uc010ium.1THCA_ctrlTHCA_cancer	uc003jhr.1THCA_ctrlTHCA_cancer	domain_structure	TRUE	Non-reference isotype gain
chr5:33440802..33468194,+LIHC_ctrlLIHC_cancer	chr5:33440802..33468194,+	TARS	LIHC_ctrl	LIHC_cancer	uc003jhz.2	uc011cob.1	uc003jhz.2LIHC_ctrlLIHC_cancer	uc011cob.1LIHC_ctrlLIHC_cancer	domain_structure	TRUE	Non-reference isotype gain
chr5:36876861..37065920,+KIRC_ctrlKIRC_cancer	chr5:36876861..37065920,+	NIPBL	KIRC_ctrl	KIRC_cancer	uc003jkn.2	uc003jkl.3	uc003jkn.2KIRC_ctrlKIRC_cancer	uc003jkl.3KIRC_ctrlKIRC_cancer	domain_structure	TRUE	Non-reference isotype gain
chr5:36876861..37065920,+THCA_ctrlTHCA_cancer	chr5:36876861..37065920,+	NIPBL	THCA_ctrl	THCA_cancer	uc003jkn.2	uc003jkl.3	uc003jkn.2THCA_ctrlTHCA_cancer	uc003jkl.3THCA_ctrlTHCA_cancer	domain_structure	TRUE	Non-reference isotype gain
chr5:43289494..43313595,-KICH_ctrlKICH_cancer	chr5:43289494..43313595,-	HMGCS1	KICH_ctrl	KICH_cancer	uc003jnp.3	uc003jnq.3	uc003jnp.3KICH_ctrlKICH_cancer	uc003jnq.3KICH_ctrlKICH_cancer	domain_structure	TRUE	Non-reference isotype gain
chr5:60047617..60140101,-KIRC_ctrlKIRC_cancer	chr5:60047617..60140101,-	ELOVL7	KIRC_ctrl	KIRC_cancer	uc011cqo.1	uc003jsi.3	uc011cqo.1KIRC_ctrlKIRC_cancer	uc003jsi.3KIRC_ctrlKIRC_cancer	domain_structure	TRUE	Non-reference isotype gain
chr5:60047617..60140101,-THCA_ctrlTHCA_cancer	chr5:60047617..60140101,-	ELOVL7	THCA_ctrl	THCA_cancer	uc011cqo.1	uc003jsi.3	uc011cqo.1THCA_ctrlTHCA_cancer	uc003jsi.3THCA_ctrlTHCA_cancer	domain_structure	TRUE	Non-reference isotype gain
chr5:65018085..65119387,+COAD_ctrlCOAD_cancer	chr5:65018085..65119387,+	NLN	COAD_ctrl	COAD_cancer	uc003juf.2	uc010iww.2	uc003juf.2COAD_ctrlCOAD_cancer	uc010iww.2COAD_ctrlCOAD_cancer	domain_structure	TRUE	Non-reference isotype loss
chr5:6714718..6757161,+KIRC_ctrlKIRC_cancer	chr5:6714718..6757161,+	PAPD7	KIRC_ctrl	KIRC_cancer	uc010itl.1	uc003jdx.1	uc010itl.1KIRC_ctrlKIRC_cancer	uc003jdx.1KIRC_ctrlKIRC_cancer	domain_structure	TRUE	Non-reference isotype gain
chr5:6714718..6757161,+THCA_ctrlTHCA_cancer	chr5:6714718..6757161,+	PAPD7	THCA_ctrl	THCA_cancer	uc010itl.1	uc003jdx.1	uc010itl.1THCA_ctrlTHCA_cancer	uc003jdx.1THCA_ctrlTHCA_cancer	domain_structure	TRUE	Non-reference isotype gain
chr5:72251808..72386348,+THCA_ctrlTHCA_cancer	chr5:72251808..72386348,+	FCHO2	THCA_ctrl	THCA_cancer	uc011csn.1	uc003kcl.2	uc011csn.1THCA_ctrlTHCA_cancer	uc003kcl.2THCA_ctrlTHCA_cancer	domain_structure	TRUE	Non-reference isotype gain
chr5:74632154..74657924,+THCA_ctrlTHCA_cancer	chr5:74632154..74657924,+	HMGCR	THCA_ctrl	THCA_cancer	uc010izp.2	uc003kdp.2	uc010izp.2THCA_ctrlTHCA_cancer	uc003kdp.2THCA_ctrlTHCA_cancer	domain_structure	TRUE	Non-reference isotype gain
chr5:89854617..90460032,+LUAD_ctrlLUAD_cancer	chr5:89854617..90460032,+	GPR98	LUAD_ctrl	LUAD_cancer	uc003kjx.2	uc003kjw.2	uc003kjx.2LUAD_ctrlLUAD_cancer	uc003kjw.2LUAD_ctrlLUAD_cancer	domain_structure	TRUE	Non-reference isotype gain
chr5:89854617..90460032,+LUSC_ctrlLUSC_cancer	chr5:89854617..90460032,+	GPR98	LUSC_ctrl	LUSC_cancer	uc003kjx.2	uc003kjw.2	uc003kjx.2LUSC_ctrlLUSC_cancer	uc003kjw.2LUSC_ctrlLUSC_cancer	domain_structure	TRUE	Non-reference isotype gain
chr5:89854617..90460032,+THCA_ctrlTHCA_cancer	chr5:89854617..90460032,+	GPR98	THCA_ctrl	THCA_cancer	uc003kjx.2	uc003kjw.2	uc003kjx.2THCA_ctrlTHCA_cancer	uc003kjw.2THCA_ctrlTHCA_cancer	domain_structure	TRUE	Non-reference isotype gain
chr5:94042289..94620279,-LUSC_ctrlLUSC_cancer	chr5:94042289..94620279,-	MCTP1	LUSC_ctrl	LUSC_cancer	uc003kku.2	uc003kkv.2	uc003kku.2LUSC_ctrlLUSC_cancer	uc003kkv.2LUSC_ctrlLUSC_cancer	domain_structure	TRUE	Non-reference isotype gain
chr6:111135824..111216913,+KIRP_ctrlKIRP_cancer	chr6:111135824..111216913,+	AMD1	KIRP_ctrl	KIRP_cancer	uc011eba.1	uc003puk.1	uc011eba.1KIRP_ctrlKIRP_cancer	uc003puk.1KIRP_ctrlKIRP_cancer	domain_structure	TRUE	Non-reference isotype gain
chr6:111880145..111927474,-KIRC_ctrlKIRC_cancer	chr6:111880145..111927474,-	TRAF3IP2	KIRC_ctrl	KIRC_cancer	uc011ebb.1	uc003pvf.2	uc011ebb.1KIRC_ctrlKIRC_cancer	uc003pvf.2KIRC_ctrlKIRC_cancer	domain_structure	TRUE	Non-reference isotype gain
chr6:111982487..112194627,-LIHC_ctrlLIHC_cancer	chr6:111982487..112194627,-	FYN	LIHC_ctrl	LIHC_cancer	uc003pvj.2	uc003pvi.2	uc003pvj.2LIHC_ctrlLIHC_cancer	uc003pvi.2LIHC_ctrlLIHC_cancer	domain_structure	TRUE	Non-reference isotype loss
chr6:122720696..122754264,+COAD_ctrlCOAD_cancer	chr6:122720696..122754264,+	HSF2	COAD_ctrl	COAD_cancer	uc003pyv.2	uc003pyu.2	uc003pyv.2COAD_ctrlCOAD_cancer	uc003pyu.2COAD_ctrlCOAD_cancer	domain_structure	TRUE	Non-reference isotype loss
chr6:122720696..122754264,+LUAD_ctrlLUAD_cancer	chr6:122720696..122754264,+	HSF2	LUAD_ctrl	LUAD_cancer	uc003pyv.2	uc003pyu.2	uc003pyv.2LUAD_ctrlLUAD_cancer	uc003pyu.2LUAD_ctrlLUAD_cancer	domain_structure	TRUE	Non-reference isotype loss
chr6:122720696..122754264,+LUSC_ctrlLUSC_cancer	chr6:122720696..122754264,+	HSF2	LUSC_ctrl	LUSC_cancer	uc003pyv.2	uc003pyu.2	uc003pyv.2LUSC_ctrlLUSC_cancer	uc003pyu.2LUSC_ctrlLUSC_cancer	domain_structure	TRUE	Non-reference isotype loss
chr6:129204286..129837708,+KICH_ctrlKICH_cancer	chr6:129204286..129837708,+	LAMA2	KICH_ctrl	KICH_cancer	uc003qbo.2	uc003qbn.2	uc003qbo.2KICH_ctrlKICH_cancer	uc003qbn.2KICH_ctrlKICH_cancer	domain_structure	TRUE	Non-reference isotype loss
chr6:131895108..131949363,-THCA_ctrlTHCA_cancer	chr6:131895108..131949363,-	MED23	THCA_ctrl	THCA_cancer	uc003qcr.1	uc003qcs.1	uc003qcr.1THCA_ctrlTHCA_cancer	uc003qcs.1THCA_ctrlTHCA_cancer	domain_structure	TRUE	Non-reference isotype gain
chr6:134490385..134639196,-LIHC_ctrlLIHC_cancer	chr6:134490385..134639196,-	SGK1	LIHC_ctrl	LIHC_cancer	uc011ecu.1	uc003qen.3	uc011ecu.1LIHC_ctrlLIHC_cancer	uc003qen.3LIHC_ctrlLIHC_cancer	domain_structure	TRUE	Non-reference isotype gain
chr6:135238529..135271244,-LIHC_ctrlLIHC_cancer	chr6:135238529..135271244,-	ALDH8A1	LIHC_ctrl	LIHC_cancer	uc003qex.2	uc003qew.2	uc003qex.2LIHC_ctrlLIHC_cancer	uc003qew.2LIHC_ctrlLIHC_cancer	domain_structure	TRUE	Non-reference isotype gain
chr6:142623056..142767401,+BRCA_ctrlBRCA_cancer	chr6:142623056..142767401,+	GPR126	BRCA_ctrl	BRCA_cancer	uc011edv.1	uc010khd.2	uc011edv.1BRCA_ctrlBRCA_cancer	uc010khd.2BRCA_ctrlBRCA_cancer	domain_structure	TRUE	Non-reference isotype gain
chr6:166822854..167275771,-KIRC_ctrlKIRC_cancer	chr6:166822854..167275771,-	RPS6KA2	KIRC_ctrl	KIRC_cancer	uc010kkk.1	uc010kkl.1	uc010kkk.1KIRC_ctrlKIRC_cancer	uc010kkl.1KIRC_ctrlKIRC_cancer	domain_structure	TRUE	Non-reference isotype gain
chr6:168842031..169068671,+LUSC_ctrlLUSC_cancer	chr6:168842031..169068671,+	SMOC2	LUSC_ctrl	LUSC_cancer	uc011egu.1	uc003qws.1	uc011egu.1LUSC_ctrlLUSC_cancer	uc003qws.1LUSC_ctrlLUSC_cancer	domain_structure	TRUE	Non-reference isotype gain
chr6:17393736..17558021,+BRCA_ctrlBRCA_cancer	chr6:17393736..17558021,+	CAP2	BRCA_ctrl	BRCA_cancer	uc011djb.1	uc003ncb.2	uc011djb.1BRCA_ctrlBRCA_cancer	uc003ncb.2BRCA_ctrlBRCA_cancer	domain_structure	TRUE	Non-reference isotype gain
chr6:2887506..2903545,-COAD_ctrlCOAD_cancer	chr6:2887506..2903545,-	SERPINB9	COAD_ctrl	COAD_cancer	uc003muf.2	uc003mug.2	uc003muf.2COAD_ctrlCOAD_cancer	uc003mug.2COAD_ctrlCOAD_cancer	domain_structure	TRUE	Non-reference isotype gain
chr6:2887506..2903545,-KIRP_ctrlKIRP_cancer	chr6:2887506..2903545,-	SERPINB9	KIRP_ctrl	KIRP_cancer	uc003muf.2	uc003mug.2	uc003muf.2KIRP_ctrlKIRP_cancer	uc003mug.2KIRP_ctrlKIRP_cancer	domain_structure	TRUE	Non-reference isotype gain
chr6:2887506..2903545,-THCA_ctrlTHCA_cancer	chr6:2887506..2903545,-	SERPINB9	THCA_ctrl	THCA_cancer	uc003muf.2	uc003mug.2	uc003muf.2THCA_ctrlTHCA_cancer	uc003mug.2THCA_ctrlTHCA_cancer	domain_structure	TRUE	Non-reference isotype gain
chr6:292101..351353,+LUSC_ctrlLUSC_cancer	chr6:292101..351353,+	DUSP22	LUSC_ctrl	LUSC_cancer	uc003msx.2	uc003msy.1	uc003msx.2LUSC_ctrlLUSC_cancer	uc003msy.1LUSC_ctrlLUSC_cancer	domain_structure	TRUE	Non-reference isotype loss
chr6:30539170..30559307,+KIRP_ctrlKIRP_cancer	chr6:30539170..30559307,+	ABCF1	KIRP_ctrl	KIRP_cancer	uc010jsb.2	uc003nql.2	uc010jsb.2KIRP_ctrlKIRP_cancer	uc003nql.2KIRP_ctrlKIRP_cancer	domain_structure	TRUE	Non-reference isotype gain
chr6:31462658..31478898,+BRCA_ctrlBRCA_cancer	chr6:31462658..31478898,+	MICB	BRCA_ctrl	BRCA_cancer	uc003ntn.3	uc011dnm.1	uc003ntn.3BRCA_ctrlBRCA_cancer	uc011dnm.1BRCA_ctrlBRCA_cancer	domain_structure	TRUE	Non-reference isotype loss
chr6:31462658..31478898,+LUSC_ctrlLUSC_cancer	chr6:31462658..31478898,+	MICB	LUSC_ctrl	LUSC_cancer	uc003ntn.3	uc011dnm.1	uc003ntn.3LUSC_ctrlLUSC_cancer	uc011dnm.1LUSC_ctrlLUSC_cancer	domain_structure	TRUE	Non-reference isotype loss
chr6:31620221..31625986,+KICH_ctrlKICH_cancer	chr6:31620221..31625986,+	APOM	KICH_ctrl	KICH_cancer	uc003nvk.2	uc003nvl.2	uc003nvk.2KICH_ctrlKICH_cancer	uc003nvl.2KICH_ctrlKICH_cancer	domain_structure	TRUE	Non-reference isotype gain
chr6:31620221..31625986,+KIRP_ctrlKIRP_cancer	chr6:31620221..31625986,+	APOM	KIRP_ctrl	KIRP_cancer	uc003nvk.2	uc003nvl.2	uc003nvk.2KIRP_ctrlKIRP_cancer	uc003nvl.2KIRP_ctrlKIRP_cancer	domain_structure	TRUE	Non-reference isotype gain
chr6:31745299..31763712,-KIRP_ctrlKIRP_cancer	chr6:31745299..31763712,-	VARS	KIRP_ctrl	KIRP_cancer	uc003nxf.1	uc003nxe.2	uc003nxf.1KIRP_ctrlKIRP_cancer	uc003nxe.2KIRP_ctrlKIRP_cancer	domain_structure	TRUE	Non-reference isotype gain
chr6:31745299..31763712,-THCA_ctrlTHCA_cancer	chr6:31745299..31763712,-	VARS	THCA_ctrl	THCA_cancer	uc003nxf.1	uc003nxe.2	uc003nxf.1THCA_ctrlTHCA_cancer	uc003nxe.2THCA_ctrlTHCA_cancer	domain_structure	TRUE	Non-reference isotype gain
chr6:31982572..32003194,+LUSC_ctrlLUSC_cancer	chr6:31982572..32003194,+	C4A	LUSC_ctrl	LUSC_cancer	uc011dpe.1	uc011dpd.1	uc011dpe.1LUSC_ctrlLUSC_cancer	uc011dpd.1LUSC_ctrlLUSC_cancer	domain_structure	TRUE	Non-reference isotype gain
chr6:32902410..32908817,-PRAD_ctrlPRAD_cancer	chr6:32902410..32908817,-	HLA-DMB	PRAD_ctrl	PRAD_cancer	uc010jud.1	uc003ocl.1	uc010jud.1PRAD_ctrlPRAD_cancer	uc003ocl.1PRAD_ctrlPRAD_cancer	domain_structure	TRUE	Non-reference isotype gain
chr6:33218049..33239739,-KIRP_ctrlKIRP_cancer	chr6:33218049..33239739,-	VPS52	KIRP_ctrl	KIRP_cancer	uc003odn.1	uc003odm.1	uc003odn.1KIRP_ctrlKIRP_cancer	uc003odm.1KIRP_ctrlKIRP_cancer	domain_structure	TRUE	Non-reference isotype gain
chr6:33286336..33290793,-COAD_ctrlCOAD_cancer	chr6:33286336..33290793,-	DAXX	COAD_ctrl	COAD_cancer	uc011drd.1	uc003oed.2	uc011drd.1COAD_ctrlCOAD_cancer	uc003oed.2COAD_ctrlCOAD_cancer	domain_structure	TRUE	Non-reference isotype gain
chr6:33286336..33290793,-KIRP_ctrlKIRP_cancer	chr6:33286336..33290793,-	DAXX	KIRP_ctrl	KIRP_cancer	uc011drd.1	uc003oed.2	uc011drd.1KIRP_ctrlKIRP_cancer	uc003oed.2KIRP_ctrlKIRP_cancer	domain_structure	TRUE	Non-reference isotype gain
chr6:35541362..35696360,-KICH_ctrlKICH_cancer	chr6:35541362..35696360,-	FKBP5	KICH_ctrl	KICH_cancer	uc011dtf.1	uc003okx.2	uc011dtf.1KICH_ctrlKICH_cancer	uc003okx.2KICH_ctrlKICH_cancer	domain_structure	TRUE	Non-reference isotype gain
chr6:35541362..35696360,-KIRC_ctrlKIRC_cancer	chr6:35541362..35696360,-	FKBP5	KIRC_ctrl	KIRC_cancer	uc011dtf.1	uc003okx.2	uc011dtf.1KIRC_ctrlKIRC_cancer	uc003okx.2KIRC_ctrlKIRC_cancer	domain_structure	TRUE	Non-reference isotype gain
chr6:35541362..35696360,-KIRP_ctrlKIRP_cancer	chr6:35541362..35696360,-	FKBP5	KIRP_ctrl	KIRP_cancer	uc011dtf.1	uc003okx.2	uc011dtf.1KIRP_ctrlKIRP_cancer	uc003okx.2KIRP_ctrlKIRP_cancer	domain_structure	TRUE	Non-reference isotype gain
chr6:35541362..35696360,-THCA_ctrlTHCA_cancer	chr6:35541362..35696360,-	FKBP5	THCA_ctrl	THCA_cancer	uc011dtf.1	uc003okx.2	uc011dtf.1THCA_ctrlTHCA_cancer	uc003okx.2THCA_ctrlTHCA_cancer	domain_structure	TRUE	Non-reference isotype gain
chr6:39872046..39902254,-LIHC_ctrlLIHC_cancer	chr6:39872046..39902254,-	MOCS1	LIHC_ctrl	LIHC_cancer	uc003ope.2	uc003opd.2	uc003ope.2LIHC_ctrlLIHC_cancer	uc003opd.2LIHC_ctrlLIHC_cancer	domain_structure	TRUE	Non-reference isotype gain
chr6:41902672..42016610,-BRCA_ctrlBRCA_cancer	chr6:41902672..42016610,-	CCND3	BRCA_ctrl	BRCA_cancer	uc003orn.2	uc003orp.2	uc003orn.2BRCA_ctrlBRCA_cancer	uc003orp.2BRCA_ctrlBRCA_cancer	domain_structure	TRUE	Non-reference isotype loss
chr6:41902672..42016610,-KICH_ctrlKICH_cancer	chr6:41902672..42016610,-	CCND3	KICH_ctrl	KICH_cancer	uc003orn.2	uc003orp.2	uc003orn.2KICH_ctrlKICH_cancer	uc003orp.2KICH_ctrlKICH_cancer	domain_structure	TRUE	Non-reference isotype loss
chr6:41902672..42016610,-LUSC_ctrlLUSC_cancer	chr6:41902672..42016610,-	CCND3	LUSC_ctrl	LUSC_cancer	uc003orn.2	uc003orp.2	uc003orn.2LUSC_ctrlLUSC_cancer	uc003orp.2LUSC_ctrlLUSC_cancer	domain_structure	TRUE	Non-reference isotype loss
chr6:42018251..42055199,+LIHC_ctrlLIHC_cancer	chr6:42018251..42055199,+	TAF8	LIHC_ctrl	LIHC_cancer	uc003orr.2	uc003ors.2	uc003orr.2LIHC_ctrlLIHC_cancer	uc003ors.2LIHC_ctrlLIHC_cancer	domain_structure	TRUE	Non-reference isotype gain
chr6:44214849..44221614,+KIRP_ctrlKIRP_cancer	chr6:44214849..44221614,+	HSP90AB1	KIRP_ctrl	KIRP_cancer	uc003oxc.1	uc003oxa.1	uc003oxc.1KIRP_ctrlKIRP_cancer	uc003oxa.1KIRP_ctrlKIRP_cancer	domain_structure	TRUE	Non-reference isotype gain
chr6:44214849..44221614,+THCA_ctrlTHCA_cancer	chr6:44214849..44221614,+	HSP90AB1	THCA_ctrl	THCA_cancer	uc003oxc.1	uc003oxa.1	uc003oxc.1THCA_ctrlTHCA_cancer	uc003oxa.1THCA_ctrlTHCA_cancer	domain_structure	TRUE	Non-reference isotype gain
chr6:44221839..44225283,-KIRC_ctrlKIRC_cancer	chr6:44221839..44225283,-	SLC35B2	KIRC_ctrl	KIRC_cancer	uc011dvu.1	uc003oxd.2	uc011dvu.1KIRC_ctrlKIRC_cancer	uc003oxd.2KIRC_ctrlKIRC_cancer	domain_structure	TRUE	Non-reference isotype gain
chr6:44221839..44225283,-KIRP_ctrlKIRP_cancer	chr6:44221839..44225283,-	SLC35B2	KIRP_ctrl	KIRP_cancer	uc011dvu.1	uc003oxd.2	uc011dvu.1KIRP_ctrlKIRP_cancer	uc003oxd.2KIRP_ctrlKIRP_cancer	domain_structure	TRUE	Non-reference isotype gain
chr6:76004607..76203496,-LUAD_ctrlLUAD_cancer	chr6:76004607..76203496,-	FILIP1	LUAD_ctrl	LUAD_cancer	uc003phz.2	uc003phy.1	uc003phz.2LUAD_ctrlLUAD_cancer	uc003phy.1LUAD_ctrlLUAD_cancer	domain_structure	TRUE	Non-reference isotype gain
chr6:76004607..76203496,-LUSC_ctrlLUSC_cancer	chr6:76004607..76203496,-	FILIP1	LUSC_ctrl	LUSC_cancer	uc003phz.2	uc003phy.1	uc003phz.2LUSC_ctrlLUSC_cancer	uc003phy.1LUSC_ctrlLUSC_cancer	domain_structure	TRUE	Non-reference isotype gain
chr6:79910964..79944455,-KICH_ctrlKICH_cancer	chr6:79910964..79944455,-	HMGN3	KICH_ctrl	KICH_cancer	uc003pis.2	uc003pit.2	uc003pis.2KICH_ctrlKICH_cancer	uc003pit.2KICH_ctrlKICH_cancer	domain_structure	TRUE	Non-reference isotype gain
chr7:105172532..105208124,+KIRP_ctrlKIRP_cancer	chr7:105172532..105208124,+	RINT1	KIRP_ctrl	KIRP_cancer	uc010ljj.1	uc003vda.1	uc010ljj.1KIRP_ctrlKIRP_cancer	uc003vda.1KIRP_ctrlKIRP_cancer	domain_structure	TRUE	Non-reference isotype gain
chr7:105172532..105208124,+THCA_ctrlTHCA_cancer	chr7:105172532..105208124,+	RINT1	THCA_ctrl	THCA_cancer	uc010ljj.1	uc003vda.1	uc010ljj.1THCA_ctrlTHCA_cancer	uc003vda.1THCA_ctrlTHCA_cancer	domain_structure	TRUE	Non-reference isotype gain
chr7:116312459..116438439,+STAD_ctrlSTAD_cancer	chr7:116312459..116438439,+	MET	STAD_ctrl	STAD_cancer	uc011knj.1	uc003vij.2	uc011knj.1STAD_ctrlSTAD_cancer	uc003vij.2STAD_ctrlSTAD_cancer	domain_structure	TRUE	Non-reference isotype gain
chr7:120590817..120615702,+LUSC_ctrlLUSC_cancer	chr7:120590817..120615702,+	ING3	LUSC_ctrl	LUSC_cancer	uc003vjm.1	uc003vjn.2	uc003vjm.1LUSC_ctrlLUSC_cancer	uc003vjn.2LUSC_ctrlLUSC_cancer	domain_structure	TRUE	Non-reference isotype gain
chr7:128828713..128853383,+KIRP_ctrlKIRP_cancer	chr7:128828713..128853383,+	SMO	KIRP_ctrl	KIRP_cancer	uc003vos.2	uc003vor.2	uc003vos.2KIRP_ctrlKIRP_cancer	uc003vor.2KIRP_ctrlKIRP_cancer	domain_structure	TRUE	Non-reference isotype gain
chr7:128828713..128853383,+THCA_ctrlTHCA_cancer	chr7:128828713..128853383,+	SMO	THCA_ctrl	THCA_cancer	uc003vos.2	uc003vor.2	uc003vos.2THCA_ctrlTHCA_cancer	uc003vor.2THCA_ctrlTHCA_cancer	domain_structure	TRUE	Non-reference isotype gain
chr7:131808092..132333447,-BRCA_ctrlBRCA_cancer	chr7:131808092..132333447,-	PLXNA4	BRCA_ctrl	BRCA_cancer	uc003vqz.3	uc003vra.3	uc003vqz.3BRCA_ctrlBRCA_cancer	uc003vra.3BRCA_ctrlBRCA_cancer	domain_structure	TRUE	Non-reference isotype gain
chr7:134464171..134655470,+COAD_ctrlCOAD_cancer	chr7:134464171..134655470,+	CALD1	COAD_ctrl	COAD_cancer	uc003vsb.2	uc003vrz.2	uc003vsb.2COAD_ctrlCOAD_cancer	uc003vrz.2COAD_ctrlCOAD_cancer	domain_structure	TRUE	Non-reference isotype loss
chr7:134464171..134655470,+COAD_ctrlCOAD_cancer	chr7:134464171..134655470,+	CALD1	COAD_ctrl	COAD_cancer	uc003vsb.2	uc003vse.2	uc003vsb.2COAD_ctrlCOAD_cancer	uc003vse.2COAD_ctrlCOAD_cancer	domain_structure	TRUE	Non-reference isotype loss
chr7:134464171..134655470,+LUSC_ctrlLUSC_cancer	chr7:134464171..134655470,+	CALD1	LUSC_ctrl	LUSC_cancer	uc003vsd.2	uc003vse.2	uc003vsd.2LUSC_ctrlLUSC_cancer	uc003vse.2LUSC_ctrlLUSC_cancer	domain_structure	TRUE	Non-reference isotype loss
chr7:134464171..134655470,+STAD_ctrlSTAD_cancer	chr7:134464171..134655470,+	CALD1	STAD_ctrl	STAD_cancer	uc003vsb.2	uc003vrz.2	uc003vsb.2STAD_ctrlSTAD_cancer	uc003vrz.2STAD_ctrlSTAD_cancer	domain_structure	TRUE	Non-reference isotype loss
chr7:142985402..143004784,+KIRP_ctrlKIRP_cancer	chr7:142985402..143004784,+	CASP2	KIRP_ctrl	KIRP_cancer	uc011ktb.1	uc003wco.2	uc011ktb.1KIRP_ctrlKIRP_cancer	uc003wco.2KIRP_ctrlKIRP_cancer	domain_structure	TRUE	Non-reference isotype gain
chr7:142985402..143004784,+THCA_ctrlTHCA_cancer	chr7:142985402..143004784,+	CASP2	THCA_ctrl	THCA_cancer	uc011ktb.1	uc003wco.2	uc011ktb.1THCA_ctrlTHCA_cancer	uc003wco.2THCA_ctrlTHCA_cancer	domain_structure	TRUE	Non-reference isotype gain
chr7:150688144..150711686,+COAD_ctrlCOAD_cancer	chr7:150688144..150711686,+	NOS3	COAD_ctrl	COAD_cancer	uc011kuy.1	uc003wif.2	uc011kuy.1COAD_ctrlCOAD_cancer	uc003wif.2COAD_ctrlCOAD_cancer	domain_structure	TRUE	Non-reference isotype gain
chr7:150688144..150711686,+KIRC_ctrlKIRC_cancer	chr7:150688144..150711686,+	NOS3	KIRC_ctrl	KIRC_cancer	uc011kuy.1	uc003wif.2	uc011kuy.1KIRC_ctrlKIRC_cancer	uc003wif.2KIRC_ctrlKIRC_cancer	domain_structure	TRUE	Non-reference isotype gain
chr7:150688144..150711686,+KIRP_ctrlKIRP_cancer	chr7:150688144..150711686,+	NOS3	KIRP_ctrl	KIRP_cancer	uc011kuy.1	uc003wif.2	uc011kuy.1KIRP_ctrlKIRP_cancer	uc003wif.2KIRP_ctrlKIRP_cancer	domain_structure	TRUE	Non-reference isotype gain
chr7:150756657..150773613,+STAD_ctrlSTAD_cancer	chr7:150756657..150773613,+	SLC4A2	STAD_ctrl	STAD_cancer	uc003wiv.3	uc003wit.3	uc003wiv.3STAD_ctrlSTAD_cancer	uc003wit.3STAD_ctrlSTAD_cancer	domain_structure	TRUE	Non-reference isotype gain
chr7:152456851..152552463,+BRCA_ctrlBRCA_cancer	chr7:152456851..152552463,+	ACTR3B	BRCA_ctrl	BRCA_cancer	uc003wle.1	uc003wlg.1	uc003wle.1BRCA_ctrlBRCA_cancer	uc003wlg.1BRCA_ctrlBRCA_cancer	domain_structure	TRUE	Non-reference isotype loss
chr7:152456851..152552463,+LUAD_ctrlLUAD_cancer	chr7:152456851..152552463,+	ACTR3B	LUAD_ctrl	LUAD_cancer	uc003wle.1	uc003wlg.1	uc003wle.1LUAD_ctrlLUAD_cancer	uc003wlg.1LUAD_ctrlLUAD_cancer	domain_structure	TRUE	Non-reference isotype loss
chr7:152456851..152552463,+LUSC_ctrlLUSC_cancer	chr7:152456851..152552463,+	ACTR3B	LUSC_ctrl	LUSC_cancer	uc003wle.1	uc003wlg.1	uc003wle.1LUSC_ctrlLUSC_cancer	uc003wlg.1LUSC_ctrlLUSC_cancer	domain_structure	TRUE	Non-reference isotype loss
chr7:152456851..152552463,+PRAD_ctrlPRAD_cancer	chr7:152456851..152552463,+	ACTR3B	PRAD_ctrl	PRAD_cancer	uc003wle.1	uc003wlg.1	uc003wle.1PRAD_ctrlPRAD_cancer	uc003wlg.1PRAD_ctrlPRAD_cancer	domain_structure	TRUE	Non-reference isotype loss
chr7:153584419..154685994,+THCA_ctrlTHCA_cancer	chr7:153584419..154685994,+	DPP6	THCA_ctrl	THCA_cancer	uc011kvq.1	uc003wli.2	uc011kvq.1THCA_ctrlTHCA_cancer	uc003wli.2THCA_ctrlTHCA_cancer	domain_structure	TRUE	Non-reference isotype gain
chr7:1855428..2272583,-HNSC_ctrlHNSC_cancer	chr7:1855428..2272583,-	MAD1L1	HNSC_ctrl	HNSC_cancer	uc003sld.1	uc003slh.1	uc003sld.1HNSC_ctrlHNSC_cancer	uc003slh.1HNSC_ctrlHNSC_cancer	domain_structure	TRUE	Non-reference isotype gain
chr7:1855428..2272583,-LIHC_ctrlLIHC_cancer	chr7:1855428..2272583,-	MAD1L1	LIHC_ctrl	LIHC_cancer	uc003slh.1	uc003sld.1	uc003slh.1LIHC_ctrlLIHC_cancer	uc003sld.1LIHC_ctrlLIHC_cancer	domain_structure	TRUE	Non-reference isotype loss
chr7:23145353..23215036,+KIRP_ctrlKIRP_cancer	chr7:23145353..23215036,+	KLHL7	KIRP_ctrl	KIRP_cancer	uc011jyv.1	uc003svs.3	uc011jyv.1KIRP_ctrlKIRP_cancer	uc003svs.3KIRP_ctrlKIRP_cancer	domain_structure	TRUE	Non-reference isotype gain
chr7:24737974..24797639,-KIRP_ctrlKIRP_cancer	chr7:24737974..24797639,-	DFNA5	KIRP_ctrl	KIRP_cancer	uc003swz.2	uc010kus.1	uc003swz.2KIRP_ctrlKIRP_cancer	uc010kus.1KIRP_ctrlKIRP_cancer	domain_structure	TRUE	Non-reference isotype gain
chr7:29186200..29553943,+PRAD_ctrlPRAD_cancer	chr7:29186200..29553943,+	CHN2	PRAD_ctrl	PRAD_cancer	uc010kvk.2	uc003taa.2	uc010kvk.2PRAD_ctrlPRAD_cancer	uc003taa.2PRAD_ctrlPRAD_cancer	domain_structure	TRUE	Non-reference isotype gain
chr7:29186200..29553943,+THCA_ctrlTHCA_cancer	chr7:29186200..29553943,+	CHN2	THCA_ctrl	THCA_cancer	uc010kvk.2	uc011jzs.1	uc010kvk.2THCA_ctrlTHCA_cancer	uc011jzs.1THCA_ctrlTHCA_cancer	domain_structure	TRUE	Non-reference isotype gain
chr7:30893010..30965131,+LIHC_ctrlLIHC_cancer	chr7:30893010..30965131,+	AQP1	LIHC_ctrl	LIHC_cancer	uc010kwf.1	uc003tbv.1	uc010kwf.1LIHC_ctrlLIHC_cancer	uc003tbv.1LIHC_ctrlLIHC_cancer	domain_structure	TRUE	Non-reference isotype gain
chr7:35840627..35944915,+KICH_ctrlKICH_cancer	chr7:35840627..35944915,+	SEPT7	KICH_ctrl	KICH_cancer	uc003tey.2	uc011kav.1	uc003tey.2KICH_ctrlKICH_cancer	uc011kav.1KICH_ctrlKICH_cancer	domain_structure	TRUE	Non-reference isotype gain
chr7:44183870..44229022,-LIHC_ctrlLIHC_cancer	chr7:44183870..44229022,-	GCK	LIHC_ctrl	LIHC_cancer	uc003tkh.1	uc003tkk.1	uc003tkh.1LIHC_ctrlLIHC_cancer	uc003tkk.1LIHC_ctrlLIHC_cancer	domain_structure	TRUE	Non-reference isotype gain
chr7:45002260..45018704,-LUSC_ctrlLUSC_cancer	chr7:45002260..45018704,-	MYO1G	LUSC_ctrl	LUSC_cancer	uc003tmf.2	uc003tmh.2	uc003tmf.2LUSC_ctrlLUSC_cancer	uc003tmh.2LUSC_ctrlLUSC_cancer	domain_structure	TRUE	Non-reference isotype gain
chr7:6201414..6312242,-THCA_ctrlTHCA_cancer	chr7:6201414..6312242,-	CYTH3	THCA_ctrl	THCA_cancer	uc011jws.1	uc003spt.2	uc011jws.1THCA_ctrlTHCA_cancer	uc003spt.2THCA_ctrlTHCA_cancer	domain_structure	TRUE	Non-reference isotype gain
chr7:73498156..73536854,+COAD_ctrlCOAD_cancer	chr7:73498156..73536854,+	LIMK1	COAD_ctrl	COAD_cancer	uc003uaa.1	uc003uab.2	uc003uaa.1COAD_ctrlCOAD_cancer	uc003uab.2COAD_ctrlCOAD_cancer	domain_structure	TRUE	Non-reference isotype loss
chr7:73498156..73536854,+KIRC_ctrlKIRC_cancer	chr7:73498156..73536854,+	LIMK1	KIRC_ctrl	KIRC_cancer	uc003uab.2	uc003uaa.1	uc003uab.2KIRC_ctrlKIRC_cancer	uc003uaa.1KIRC_ctrlKIRC_cancer	domain_structure	TRUE	Non-reference isotype gain
chr7:73498156..73536854,+KIRP_ctrlKIRP_cancer	chr7:73498156..73536854,+	LIMK1	KIRP_ctrl	KIRP_cancer	uc003uab.2	uc003uaa.1	uc003uab.2KIRP_ctrlKIRP_cancer	uc003uaa.1KIRP_ctrlKIRP_cancer	domain_structure	TRUE	Non-reference isotype gain
chr7:73498156..73536854,+LUAD_ctrlLUAD_cancer	chr7:73498156..73536854,+	LIMK1	LUAD_ctrl	LUAD_cancer	uc003uaa.1	uc003uab.2	uc003uaa.1LUAD_ctrlLUAD_cancer	uc003uab.2LUAD_ctrlLUAD_cancer	domain_structure	TRUE	Non-reference isotype loss
chr7:73498156..73536854,+LUSC_ctrlLUSC_cancer	chr7:73498156..73536854,+	LIMK1	LUSC_ctrl	LUSC_cancer	uc003uaa.1	uc003uab.2	uc003uaa.1LUSC_ctrlLUSC_cancer	uc003uab.2LUSC_ctrlLUSC_cancer	domain_structure	TRUE	Non-reference isotype loss
chr7:75163409..75368279,-THCA_ctrlTHCA_cancer	chr7:75163409..75368279,-	HIP1	THCA_ctrl	THCA_cancer	uc011kfz.1	uc003uds.1	uc011kfz.1THCA_ctrlTHCA_cancer	uc003uds.1THCA_ctrlTHCA_cancer	domain_structure	TRUE	Non-reference isotype gain
chr7:76940070..77045717,-KIRC_ctrlKIRC_cancer	chr7:76940070..77045717,-	PION	KIRC_ctrl	KIRC_cancer	uc011kgo.1	uc003ugf.2	uc011kgo.1KIRC_ctrlKIRC_cancer	uc003ugf.2KIRC_ctrlKIRC_cancer	domain_structure	TRUE	Non-reference isotype gain
chr7:76940070..77045717,-KIRP_ctrlKIRP_cancer	chr7:76940070..77045717,-	PION	KIRP_ctrl	KIRP_cancer	uc011kgo.1	uc003ugf.2	uc011kgo.1KIRP_ctrlKIRP_cancer	uc003ugf.2KIRP_ctrlKIRP_cancer	domain_structure	TRUE	Non-reference isotype gain
chr7:84624874..84816171,-THCA_ctrlTHCA_cancer	chr7:84624874..84816171,-	SEMA3D	THCA_ctrl	THCA_cancer	uc003uib.2	uc010led.2	uc003uib.2THCA_ctrlTHCA_cancer	uc010led.2THCA_ctrlTHCA_cancer	domain_structure	TRUE	Non-reference isotype gain
chr7:86974951..87029112,+KICH_ctrlKICH_cancer	chr7:86974951..87029112,+	CROT	KICH_ctrl	KICH_cancer	uc003uis.3	uc003uit.2	uc003uis.3KICH_ctrlKICH_cancer	uc003uit.2KICH_ctrlKICH_cancer	domain_structure	TRUE	Non-reference isotype gain
chr7:86974951..87029112,+LUSC_ctrlLUSC_cancer	chr7:86974951..87029112,+	CROT	LUSC_ctrl	LUSC_cancer	uc003uis.3	uc003uit.2	uc003uis.3LUSC_ctrlLUSC_cancer	uc003uit.2LUSC_ctrlLUSC_cancer	domain_structure	TRUE	Non-reference isotype gain
chr7:87031361..87105019,-LIHC_ctrlLIHC_cancer	chr7:87031361..87105019,-	ABCB4	LIHC_ctrl	LIHC_cancer	uc003uix.1	uc003uiw.1	uc003uix.1LIHC_ctrlLIHC_cancer	uc003uiw.1LIHC_ctrlLIHC_cancer	domain_structure	TRUE	Non-reference isotype gain
chr7:92116338..92157845,-THCA_ctrlTHCA_cancer	chr7:92116338..92157845,-	PEX1	THCA_ctrl	THCA_cancer	uc011khs.1	uc003uly.2	uc011khs.1THCA_ctrlTHCA_cancer	uc003uly.2THCA_ctrlTHCA_cancer	domain_structure	TRUE	Non-reference isotype gain
chr7:92861653..92988337,+THCA_ctrlTHCA_cancer	chr7:92861653..92988337,+	CCDC132	THCA_ctrl	THCA_cancer	uc011khz.1	uc003umo.2	uc011khz.1THCA_ctrlTHCA_cancer	uc003umo.2THCA_ctrlTHCA_cancer	domain_structure	TRUE	Non-reference isotype gain
chr7:94023873..94060544,+LIHC_ctrlLIHC_cancer	chr7:94023873..94060544,+	COL1A2	LIHC_ctrl	LIHC_cancer	uc011kib.1	uc003ung.1	uc011kib.1LIHC_ctrlLIHC_cancer	uc003ung.1LIHC_ctrlLIHC_cancer	domain_structure	TRUE	Non-reference isotype gain
chr7:97481443..97501854,-KIRC_ctrlKIRC_cancer	chr7:97481443..97501854,-	ASNS	KIRC_ctrl	KIRC_cancer	uc011kin.1	uc003uov.3	uc011kin.1KIRC_ctrlKIRC_cancer	uc003uov.3KIRC_ctrlKIRC_cancer	domain_structure	TRUE	Non-reference isotype gain
chr7:97481443..97501854,-KIRP_ctrlKIRP_cancer	chr7:97481443..97501854,-	ASNS	KIRP_ctrl	KIRP_cancer	uc011kin.1	uc003uov.3	uc011kin.1KIRP_ctrlKIRP_cancer	uc003uov.3KIRP_ctrlKIRP_cancer	domain_structure	TRUE	Non-reference isotype gain
chr8:101715144..101734315,-KICH_ctrlKICH_cancer	chr8:101715144..101734315,-	PABPC1	KICH_ctrl	KICH_cancer	uc011lhd.1	uc003yjs.1	uc011lhd.1KICH_ctrlKICH_cancer	uc003yjs.1KICH_ctrlKICH_cancer	domain_structure	TRUE	Non-reference isotype gain
chr8:101715144..101734315,-KIRP_ctrlKIRP_cancer	chr8:101715144..101734315,-	PABPC1	KIRP_ctrl	KIRP_cancer	uc011lhd.1	uc003yjs.1	uc011lhd.1KIRP_ctrlKIRP_cancer	uc003yjs.1KIRP_ctrlKIRP_cancer	domain_structure	TRUE	Non-reference isotype gain
chr8:104310667..104345092,+KICH_ctrlKICH_cancer	chr8:104310667..104345092,+	FZD6	KICH_ctrl	KICH_cancer	uc011lho.1	uc003ylj.2	uc011lho.1KICH_ctrlKICH_cancer	uc003ylj.2KICH_ctrlKICH_cancer	domain_structure	TRUE	Non-reference isotype gain
chr8:104310667..104345092,+THCA_ctrlTHCA_cancer	chr8:104310667..104345092,+	FZD6	THCA_ctrl	THCA_cancer	uc011lho.1	uc003ylj.2	uc011lho.1THCA_ctrlTHCA_cancer	uc003ylj.2THCA_ctrlTHCA_cancer	domain_structure	TRUE	Non-reference isotype gain
chr8:124428965..124454260,+LUSC_ctrlLUSC_cancer	chr8:124428965..124454260,+	WDYHV1	LUSC_ctrl	LUSC_cancer	uc011lij.1	uc003yqn.1	uc011lij.1LUSC_ctrlLUSC_cancer	uc003yqn.1LUSC_ctrlLUSC_cancer	domain_structure	TRUE	Non-reference isotype gain
chr8:126036505..126104061,-THCA_ctrlTHCA_cancer	chr8:126036505..126104061,-	KIAA0196	THCA_ctrl	THCA_cancer	uc011lir.1	uc003yrt.2	uc011lir.1THCA_ctrlTHCA_cancer	uc003yrt.2THCA_ctrlTHCA_cancer	domain_structure	TRUE	Non-reference isotype gain
chr8:144989321..145050913,-STAD_ctrlSTAD_cancer	chr8:144989321..145050913,-	PLEC	STAD_ctrl	STAD_cancer	uc003zae.1	uc003zah.2	uc003zae.1STAD_ctrlSTAD_cancer	uc003zah.2STAD_ctrlSTAD_cancer	domain_structure	TRUE	Mixed domain structural variation changes
chr8:144989321..145050913,-THCA_ctrlTHCA_cancer	chr8:144989321..145050913,-	PLEC	THCA_ctrl	THCA_cancer	uc003zae.1	uc003zaj.2	uc003zae.1THCA_ctrlTHCA_cancer	uc003zaj.2THCA_ctrlTHCA_cancer	domain_structure	TRUE	Mixed domain structural variation changes
chr8:145635777..145642273,-KIRC_ctrlKIRC_cancer	chr8:145635777..145642273,-	SLC39A4	KIRC_ctrl	KIRC_cancer	uc003zcn.2	uc003zcq.2	uc003zcn.2KIRC_ctrlKIRC_cancer	uc003zcq.2KIRC_ctrlKIRC_cancer	domain_structure	TRUE	Non-reference isotype gain
chr8:145635777..145642273,-KIRP_ctrlKIRP_cancer	chr8:145635777..145642273,-	SLC39A4	KIRP_ctrl	KIRP_cancer	uc003zcn.2	uc003zcp.2	uc003zcn.2KIRP_ctrlKIRP_cancer	uc003zcp.2KIRP_ctrlKIRP_cancer	domain_structure	TRUE	Non-reference isotype gain
chr8:145635777..145642273,-KIRP_ctrlKIRP_cancer	chr8:145635777..145642273,-	SLC39A4	KIRP_ctrl	KIRP_cancer	uc003zcn.2	uc003zcq.2	uc003zcn.2KIRP_ctrlKIRP_cancer	uc003zcq.2KIRP_ctrlKIRP_cancer	domain_structure	TRUE	Non-reference isotype gain
chr8:145635777..145642273,-LUSC_ctrlLUSC_cancer	chr8:145635777..145642273,-	SLC39A4	LUSC_ctrl	LUSC_cancer	uc003zcn.2	uc003zcq.2	uc003zcn.2LUSC_ctrlLUSC_cancer	uc003zcq.2LUSC_ctrlLUSC_cancer	domain_structure	TRUE	Non-reference isotype gain
chr8:22004345..22014344,-LUAD_ctrlLUAD_cancer	chr8:22004345..22014344,-	LGI3	LUAD_ctrl	LUAD_cancer	uc010ltu.2	uc003xav.2	uc010ltu.2LUAD_ctrlLUAD_cancer	uc003xav.2LUAD_ctrlLUAD_cancer	domain_structure	TRUE	Non-reference isotype loss
chr8:22004345..22014344,-LUSC_ctrlLUSC_cancer	chr8:22004345..22014344,-	LGI3	LUSC_ctrl	LUSC_cancer	uc010ltu.2	uc003xav.2	uc010ltu.2LUSC_ctrlLUSC_cancer	uc003xav.2LUSC_ctrlLUSC_cancer	domain_structure	TRUE	Non-reference isotype loss
chr8:22004345..22014344,-THCA_ctrlTHCA_cancer	chr8:22004345..22014344,-	LGI3	THCA_ctrl	THCA_cancer	uc010ltu.2	uc003xav.2	uc010ltu.2THCA_ctrlTHCA_cancer	uc003xav.2THCA_ctrlTHCA_cancer	domain_structure	TRUE	Non-reference isotype loss
chr8:30890778..31031276,+THCA_ctrlTHCA_cancer	chr8:30890778..31031276,+	WRN	THCA_ctrl	THCA_cancer	uc010lvk.2	uc003xio.3	uc010lvk.2THCA_ctrlTHCA_cancer	uc003xio.3THCA_ctrlTHCA_cancer	domain_structure	TRUE	Non-reference isotype gain
chr8:48685670..48872743,-LIHC_ctrlLIHC_cancer	chr8:48685670..48872743,-	PRKDC	LIHC_ctrl	LIHC_cancer	uc003xqj.2	uc003xqi.2	uc003xqj.2LIHC_ctrlLIHC_cancer	uc003xqi.2LIHC_ctrlLIHC_cancer	domain_structure	TRUE	Non-reference isotype loss
chr8:52730141..52811735,-KICH_ctrlKICH_cancer	chr8:52730141..52811735,-	PCMTD1	KICH_ctrl	KICH_cancer	uc011ldm.1	uc003xqx.3	uc011ldm.1KICH_ctrlKICH_cancer	uc003xqx.3KICH_ctrlKICH_cancer	domain_structure	TRUE	Non-reference isotype gain
chr8:52730141..52811735,-THCA_ctrlTHCA_cancer	chr8:52730141..52811735,-	PCMTD1	THCA_ctrl	THCA_cancer	uc011ldm.1	uc003xqx.3	uc011ldm.1THCA_ctrlTHCA_cancer	uc003xqx.3THCA_ctrlTHCA_cancer	domain_structure	TRUE	Non-reference isotype gain
chr8:74202875..74206379,-HNSC_ctrlHNSC_cancer	chr8:74202875..74206379,-	RPL7	HNSC_ctrl	HNSC_cancer	uc003xzh.1	uc003xzg.2	uc003xzh.1HNSC_ctrlHNSC_cancer	uc003xzg.2HNSC_ctrlHNSC_cancer	domain_structure	TRUE	Non-reference isotype gain
chr8:95908040..96088396,+BRCA_ctrlBRCA_cancer	chr8:95908040..96088396,+	C8orf38	BRCA_ctrl	BRCA_cancer	uc003yhj.2	uc003yhl.2	uc003yhj.2BRCA_ctrlBRCA_cancer	uc003yhl.2BRCA_ctrlBRCA_cancer	domain_structure	TRUE	Non-reference isotype loss
chr9:100174302..100258403,+KICH_ctrlKICH_cancer	chr9:100174302..100258403,+	TDRD7	KICH_ctrl	KICH_cancer	uc011luy.1	uc004axj.2	uc011luy.1KICH_ctrlKICH_cancer	uc004axj.2KICH_ctrlKICH_cancer	domain_structure	TRUE	Non-reference isotype gain
chr9:100174302..100258403,+THCA_ctrlTHCA_cancer	chr9:100174302..100258403,+	TDRD7	THCA_ctrl	THCA_cancer	uc011luy.1	uc004axj.2	uc011luy.1THCA_ctrlTHCA_cancer	uc004axj.2THCA_ctrlTHCA_cancer	domain_structure	TRUE	Non-reference isotype gain
chr9:101867412..101916471,+THCA_ctrlTHCA_cancer	chr9:101867412..101916471,+	TGFBR1	THCA_ctrl	THCA_cancer	uc004azd.2	uc011lvc.1	uc004azd.2THCA_ctrlTHCA_cancer	uc011lvc.1THCA_ctrlTHCA_cancer	domain_structure	TRUE	Non-reference isotype gain
chr9:125703112..125867146,+KIRC_ctrlKIRC_cancer	chr9:125703112..125867146,+	RABGAP1	KIRC_ctrl	KIRC_cancer	uc011lzj.1	uc011lzh.1	uc011lzj.1KIRC_ctrlKIRC_cancer	uc011lzh.1KIRC_ctrlKIRC_cancer	domain_structure	TRUE	Non-reference isotype gain
chr9:125703112..125867146,+STAD_ctrlSTAD_cancer	chr9:125703112..125867146,+	RABGAP1	STAD_ctrl	STAD_cancer	uc011lzj.1	uc011lzh.1	uc011lzj.1STAD_ctrlSTAD_cancer	uc011lzh.1STAD_ctrlSTAD_cancer	domain_structure	TRUE	Non-reference isotype gain
chr9:125703112..125867146,+THCA_ctrlTHCA_cancer	chr9:125703112..125867146,+	RABGAP1	THCA_ctrl	THCA_cancer	uc011lzj.1	uc011lzh.1	uc011lzj.1THCA_ctrlTHCA_cancer	uc011lzh.1THCA_ctrlTHCA_cancer	domain_structure	TRUE	Non-reference isotype gain
chr9:131798923..131834350,+COAD_ctrlCOAD_cancer	chr9:131798923..131834350,+	FAM73B	COAD_ctrl	COAD_cancer	uc004bxb.2	uc004bxa.2	uc004bxb.2COAD_ctrlCOAD_cancer	uc004bxa.2COAD_ctrlCOAD_cancer	domain_structure	TRUE	Non-reference isotype gain
chr9:131843383..131852716,+COAD_ctrlCOAD_cancer	chr9:131843383..131852716,+	DOLPP1	COAD_ctrl	COAD_cancer	uc004bxf.2	uc004bxc.2	uc004bxf.2COAD_ctrlCOAD_cancer	uc004bxc.2COAD_ctrlCOAD_cancer	domain_structure	TRUE	Non-reference isotype gain
chr9:131843383..131852716,+LUAD_ctrlLUAD_cancer	chr9:131843383..131852716,+	DOLPP1	LUAD_ctrl	LUAD_cancer	uc004bxd.2	uc004bxc.2	uc004bxd.2LUAD_ctrlLUAD_cancer	uc004bxc.2LUAD_ctrlLUAD_cancer	domain_structure	TRUE	Non-reference isotype gain
chr9:134399184..134406662,-KIRC_ctrlKIRC_cancer	chr9:134399184..134406662,-	UCK1	KIRC_ctrl	KIRC_cancer	uc010mzk.2	uc004cay.2	uc010mzk.2KIRC_ctrlKIRC_cancer	uc004cay.2KIRC_ctrlKIRC_cancer	domain_structure	TRUE	Non-reference isotype gain
chr9:136130563..136150630,-COAD_ctrlCOAD_cancer	chr9:136130563..136150630,-	ABO	COAD_ctrl	COAD_cancer	uc010nag.1	uc004cda.1	uc010nag.1COAD_ctrlCOAD_cancer	uc004cda.1COAD_ctrlCOAD_cancer	domain_structure	TRUE	Non-reference isotype gain
chr9:136130563..136150630,-COAD_ctrlCOAD_cancer	chr9:136130563..136150630,-	ABO	COAD_ctrl	COAD_cancer	uc011mcz.1	uc004cda.1	uc011mcz.1COAD_ctrlCOAD_cancer	uc004cda.1COAD_ctrlCOAD_cancer	domain_structure	TRUE	Non-reference isotype gain
chr9:136130563..136150630,-HNSC_ctrlHNSC_cancer	chr9:136130563..136150630,-	ABO	HNSC_ctrl	HNSC_cancer	uc011mcz.1	uc004cda.1	uc011mcz.1HNSC_ctrlHNSC_cancer	uc004cda.1HNSC_ctrlHNSC_cancer	domain_structure	TRUE	Non-reference isotype gain
chr9:136130563..136150630,-KIRC_ctrlKIRC_cancer	chr9:136130563..136150630,-	ABO	KIRC_ctrl	KIRC_cancer	uc011mcz.1	uc004cda.1	uc011mcz.1KIRC_ctrlKIRC_cancer	uc004cda.1KIRC_ctrlKIRC_cancer	domain_structure	TRUE	Non-reference isotype gain
chr9:136130563..136150630,-KIRP_ctrlKIRP_cancer	chr9:136130563..136150630,-	ABO	KIRP_ctrl	KIRP_cancer	uc011mcz.1	uc004cda.1	uc011mcz.1KIRP_ctrlKIRP_cancer	uc004cda.1KIRP_ctrlKIRP_cancer	domain_structure	TRUE	Non-reference isotype gain
chr9:139607024..139619169,+KIRP_ctrlKIRP_cancer	chr9:139607024..139619169,+	FAM69B	KIRP_ctrl	KIRP_cancer	uc004cil.2	uc004cik.2	uc004cil.2KIRP_ctrlKIRP_cancer	uc004cik.2KIRP_ctrlKIRP_cancer	domain_structure	TRUE	Non-reference isotype gain
chr9:140100119..140113812,+HNSC_ctrlHNSC_cancer	chr9:140100119..140113812,+	NDOR1	HNSC_ctrl	HNSC_cancer	uc004clw.2	uc004cly.2	uc004clw.2HNSC_ctrlHNSC_cancer	uc004cly.2HNSC_ctrlHNSC_cancer	domain_structure	TRUE	Non-reference isotype loss
chr9:17578953..17797120,+KIRP_ctrlKIRP_cancer	chr9:17578953..17797120,+	SH3GL2	KIRP_ctrl	KIRP_cancer	uc011lmy.1	uc003zna.2	uc011lmy.1KIRP_ctrlKIRP_cancer	uc003zna.2KIRP_ctrlKIRP_cancer	domain_structure	TRUE	Non-reference isotype gain
chr9:20658309..20995954,+THCA_ctrlTHCA_cancer	chr9:20658309..20995954,+	KIAA1797	THCA_ctrl	THCA_cancer	uc003zoh.1	uc003zog.1	uc003zoh.1THCA_ctrlTHCA_cancer	uc003zog.1THCA_ctrlTHCA_cancer	domain_structure	TRUE	Non-reference isotype gain
chr9:214865..465259,+KIRC_ctrlKIRC_cancer	chr9:214865..465259,+	DOCK8	KIRC_ctrl	KIRC_cancer	uc003zgk.2	uc003zgf.2	uc003zgk.2KIRC_ctrlKIRC_cancer	uc003zgf.2KIRC_ctrlKIRC_cancer	domain_structure	TRUE	Non-reference isotype gain
chr9:214865..465259,+LUSC_ctrlLUSC_cancer	chr9:214865..465259,+	DOCK8	LUSC_ctrl	LUSC_cancer	uc003zgk.2	uc003zgf.2	uc003zgk.2LUSC_ctrlLUSC_cancer	uc003zgf.2LUSC_ctrlLUSC_cancer	domain_structure	TRUE	Non-reference isotype gain
chr9:35736864..35749983,-COAD_ctrlCOAD_cancer	chr9:35736864..35749983,-	GBA2	COAD_ctrl	COAD_cancer	uc003zxx.1	uc003zxw.2	uc003zxx.1COAD_ctrlCOAD_cancer	uc003zxw.2COAD_ctrlCOAD_cancer	domain_structure	TRUE	Non-reference isotype gain
chr9:35736864..35749983,-KIRC_ctrlKIRC_cancer	chr9:35736864..35749983,-	GBA2	KIRC_ctrl	KIRC_cancer	uc003zxx.1	uc003zxw.2	uc003zxx.1KIRC_ctrlKIRC_cancer	uc003zxw.2KIRC_ctrlKIRC_cancer	domain_structure	TRUE	Non-reference isotype gain
chr9:36214441..36277041,-KICH_ctrlKICH_cancer	chr9:36214441..36277041,-	GNE	KICH_ctrl	KICH_cancer	uc011lpl.1	uc010mli.2	uc011lpl.1KICH_ctrlKICH_cancer	uc010mli.2KICH_ctrlKICH_cancer	domain_structure	TRUE	Non-reference isotype gain
chr9:36214441..36277041,-KIRC_ctrlKIRC_cancer	chr9:36214441..36277041,-	GNE	KIRC_ctrl	KIRC_cancer	uc011lpl.1	uc010mli.2	uc011lpl.1KIRC_ctrlKIRC_cancer	uc010mli.2KIRC_ctrlKIRC_cancer	domain_structure	TRUE	Non-reference isotype gain
chr9:37510890..37588929,-THCA_ctrlTHCA_cancer	chr9:37510890..37588929,-	FBXO10	THCA_ctrl	THCA_cancer	uc004aad.2	uc004aab.2	uc004aad.2THCA_ctrlTHCA_cancer	uc004aab.2THCA_ctrlTHCA_cancer	domain_structure	TRUE	Non-reference isotype loss
chr9:4792834..4885917,+LIHC_ctrlLIHC_cancer	chr9:4792834..4885917,+	RCL1	LIHC_ctrl	LIHC_cancer	uc003zis.2	uc010mhl.1	uc003zis.2LIHC_ctrlLIHC_cancer	uc010mhl.1LIHC_ctrlLIHC_cancer	domain_structure	TRUE	Non-reference isotype loss
chr9:71650479..71715094,+HNSC_ctrlHNSC_cancer	chr9:71650479..71715094,+	FXN	HNSC_ctrl	HNSC_cancer	uc011lrr.1	uc004aha.2	uc011lrr.1HNSC_ctrlHNSC_cancer	uc004aha.2HNSC_ctrlHNSC_cancer	domain_structure	TRUE	Non-reference isotype gain
chr9:72435731..72521147,+LUAD_ctrlLUAD_cancer	chr9:72435731..72521147,+	C9orf135	LUAD_ctrl	LUAD_cancer	uc010moq.2	uc004ahl.2	uc010moq.2LUAD_ctrlLUAD_cancer	uc004ahl.2LUAD_ctrlLUAD_cancer	domain_structure	TRUE	Non-reference isotype gain
chr9:90112658..90323548,+BRCA_ctrlBRCA_cancer	chr9:90112658..90323548,+	DAPK1	BRCA_ctrl	BRCA_cancer	uc011lth.1	uc004apc.2	uc011lth.1BRCA_ctrlBRCA_cancer	uc004apc.2BRCA_ctrlBRCA_cancer	domain_structure	TRUE	Non-reference isotype gain
chr9:90112658..90323548,+KICH_ctrlKICH_cancer	chr9:90112658..90323548,+	DAPK1	KICH_ctrl	KICH_cancer	uc011lth.1	uc004apd.2	uc011lth.1KICH_ctrlKICH_cancer	uc004apd.2KICH_ctrlKICH_cancer	domain_structure	TRUE	Non-reference isotype gain
chr9:90112658..90323548,+KIRC_ctrlKIRC_cancer	chr9:90112658..90323548,+	DAPK1	KIRC_ctrl	KIRC_cancer	uc011lth.1	uc004apc.2	uc011lth.1KIRC_ctrlKIRC_cancer	uc004apc.2KIRC_ctrlKIRC_cancer	domain_structure	TRUE	Non-reference isotype gain
chr9:90112658..90323548,+KIRC_ctrlKIRC_cancer	chr9:90112658..90323548,+	DAPK1	KIRC_ctrl	KIRC_cancer	uc011lth.1	uc004apd.2	uc011lth.1KIRC_ctrlKIRC_cancer	uc004apd.2KIRC_ctrlKIRC_cancer	domain_structure	TRUE	Non-reference isotype gain
chr9:90112658..90323548,+THCA_ctrlTHCA_cancer	chr9:90112658..90323548,+	DAPK1	THCA_ctrl	THCA_cancer	uc011lth.1	uc004apc.2	uc011lth.1THCA_ctrlTHCA_cancer	uc004apc.2THCA_ctrlTHCA_cancer	domain_structure	TRUE	Non-reference isotype gain
chr9:91150016..91190703,+KIRP_ctrlKIRP_cancer	chr9:91150016..91190703,+	NXNL2	KIRP_ctrl	KIRP_cancer	uc011ltj.1	uc004aqa.2	uc011ltj.1KIRP_ctrlKIRP_cancer	uc004aqa.2KIRP_ctrlKIRP_cancer	domain_structure	TRUE	Non-reference isotype loss
chr9:93976099..94124206,-HNSC_ctrlHNSC_cancer	chr9:93976099..94124206,-	AUH	HNSC_ctrl	HNSC_cancer	uc011ltu.1	uc004arf.3	uc011ltu.1HNSC_ctrlHNSC_cancer	uc004arf.3HNSC_ctrlHNSC_cancer	domain_structure	TRUE	Non-reference isotype gain
chr9:93976099..94124206,-LUSC_ctrlLUSC_cancer	chr9:93976099..94124206,-	AUH	LUSC_ctrl	LUSC_cancer	uc011ltu.1	uc004arf.3	uc011ltu.1LUSC_ctrlLUSC_cancer	uc004arf.3LUSC_ctrlLUSC_cancer	domain_structure	TRUE	Non-reference isotype gain
chr9:94972625..95056038,-KICH_ctrlKICH_cancer	chr9:94972625..95056038,-	IARS	KICH_ctrl	KICH_cancer	uc010mqr.2	uc004aru.3	uc010mqr.2KICH_ctrlKICH_cancer	uc004aru.3KICH_ctrlKICH_cancer	domain_structure	TRUE	Non-reference isotype gain
chr9:94972625..95056038,-KIRC_ctrlKIRC_cancer	chr9:94972625..95056038,-	IARS	KIRC_ctrl	KIRC_cancer	uc010mqr.2	uc004aru.3	uc010mqr.2KIRC_ctrlKIRC_cancer	uc004aru.3KIRC_ctrlKIRC_cancer	domain_structure	TRUE	Non-reference isotype gain
chr9:94972625..95056038,-KIRP_ctrlKIRP_cancer	chr9:94972625..95056038,-	IARS	KIRP_ctrl	KIRP_cancer	uc010mqr.2	uc004aru.3	uc010mqr.2KIRP_ctrlKIRP_cancer	uc004aru.3KIRP_ctrlKIRP_cancer	domain_structure	TRUE	Non-reference isotype gain
chr9:94972625..95056038,-THCA_ctrlTHCA_cancer	chr9:94972625..95056038,-	IARS	THCA_ctrl	THCA_cancer	uc010mqr.2	uc004aru.3	uc010mqr.2THCA_ctrlTHCA_cancer	uc004aru.3THCA_ctrlTHCA_cancer	domain_structure	TRUE	Non-reference isotype gain
chr9:95709601..95798518,+KICH_ctrlKICH_cancer	chr9:95709601..95798518,+	FGD3	KICH_ctrl	KICH_cancer	uc004ata.2	uc004asz.2	uc004ata.2KICH_ctrlKICH_cancer	uc004asz.2KICH_ctrlKICH_cancer	domain_structure	TRUE	Non-reference isotype gain
chr9:95709601..95798518,+KICH_ctrlKICH_cancer	chr9:95709601..95798518,+	FGD3	KICH_ctrl	KICH_cancer	uc011luc.1	uc004asz.2	uc011luc.1KICH_ctrlKICH_cancer	uc004asz.2KICH_ctrlKICH_cancer	domain_structure	TRUE	Non-reference isotype gain
chr9:95709601..95798518,+KIRC_ctrlKIRC_cancer	chr9:95709601..95798518,+	FGD3	KIRC_ctrl	KIRC_cancer	uc011luc.1	uc004asz.2	uc011luc.1KIRC_ctrlKIRC_cancer	uc004asz.2KIRC_ctrlKIRC_cancer	domain_structure	TRUE	Non-reference isotype gain
chr9:95709601..95798518,+KIRP_ctrlKIRP_cancer	chr9:95709601..95798518,+	FGD3	KIRP_ctrl	KIRP_cancer	uc011luc.1	uc004asz.2	uc011luc.1KIRP_ctrlKIRP_cancer	uc004asz.2KIRP_ctrlKIRP_cancer	domain_structure	TRUE	Non-reference isotype gain
chrX:107683154..107940775,+HNSC_ctrlHNSC_cancer	chrX:107683154..107940775,+	COL4A5	HNSC_ctrl	HNSC_cancer	uc011mso.1	uc004enz.1	uc011mso.1HNSC_ctrlHNSC_cancer	uc004enz.1HNSC_ctrlHNSC_cancer	domain_structure	TRUE	Mixed domain structural variation changes
chrX:107683154..107940775,+KIRC_ctrlKIRC_cancer	chrX:107683154..107940775,+	COL4A5	KIRC_ctrl	KIRC_cancer	uc011msp.1	uc004enz.1	uc011msp.1KIRC_ctrlKIRC_cancer	uc004enz.1KIRC_ctrlKIRC_cancer	domain_structure	TRUE	Non-reference isotype loss
chrX:107683154..107940775,+KIRP_ctrlKIRP_cancer	chrX:107683154..107940775,+	COL4A5	KIRP_ctrl	KIRP_cancer	uc011msp.1	uc004enz.1	uc011msp.1KIRP_ctrlKIRP_cancer	uc004enz.1KIRP_ctrlKIRP_cancer	domain_structure	TRUE	Non-reference isotype loss
chrX:108779010..108787913,+LIHC_ctrlLIHC_cancer	chrX:108779010..108787913,+	NXT2	LIHC_ctrl	LIHC_cancer	uc004eog.1	uc004eof.1	uc004eog.1LIHC_ctrlLIHC_cancer	uc004eof.1LIHC_ctrlLIHC_cancer	domain_structure	TRUE	Non-reference isotype gain
chrX:109437415..109683458,-KIRC_ctrlKIRC_cancer	chrX:109437415..109683458,-	AMMECR1	KIRC_ctrl	KIRC_cancer	uc004eop.2	uc004eoo.2	uc004eop.2KIRC_ctrlKIRC_cancer	uc004eoo.2KIRC_ctrlKIRC_cancer	domain_structure	TRUE	Non-reference isotype gain
chrX:118749690..118827333,-BRCA_ctrlBRCA_cancer	chrX:118749690..118827333,-	SEPT6	BRCA_ctrl	BRCA_cancer	uc004erw.2	uc004erv.2	uc004erw.2BRCA_ctrlBRCA_cancer	uc004erv.2BRCA_ctrlBRCA_cancer	domain_structure	TRUE	Non-reference isotype gain
chrX:119658448..119709684,-STAD_ctrlSTAD_cancer	chrX:119658448..119709684,-	CUL4B	STAD_ctrl	STAD_cancer	uc010nqq.2	uc004esv.2	uc010nqq.2STAD_ctrlSTAD_cancer	uc004esv.2STAD_ctrlSTAD_cancer	domain_structure	TRUE	Non-reference isotype gain
chrX:119658448..119709684,-THCA_ctrlTHCA_cancer	chrX:119658448..119709684,-	CUL4B	THCA_ctrl	THCA_cancer	uc010nqq.2	uc004esv.2	uc010nqq.2THCA_ctrlTHCA_cancer	uc004esv.2THCA_ctrlTHCA_cancer	domain_structure	TRUE	Non-reference isotype gain
chrX:131337054..131353475,-KICH_ctrlKICH_cancer	chrX:131337054..131353475,-	RAP2C	KICH_ctrl	KICH_cancer	uc004ewo.2	uc004ewq.3	uc004ewo.2KICH_ctrlKICH_cancer	uc004ewq.3KICH_ctrlKICH_cancer	domain_structure	TRUE	Non-reference isotype gain
chrX:131337054..131353475,-KIRP_ctrlKIRP_cancer	chrX:131337054..131353475,-	RAP2C	KIRP_ctrl	KIRP_cancer	uc004ewo.2	uc004ewq.3	uc004ewo.2KIRP_ctrlKIRP_cancer	uc004ewq.3KIRP_ctrlKIRP_cancer	domain_structure	TRUE	Non-reference isotype gain
chrX:132669776..133119666,-COAD_ctrlCOAD_cancer	chrX:132669776..133119666,-	GPC3	COAD_ctrl	COAD_cancer	uc004exd.1	uc004exe.1	uc004exd.1COAD_ctrlCOAD_cancer	uc004exe.1COAD_ctrlCOAD_cancer	domain_structure	TRUE	Non-reference isotype gain
chrX:132669776..133119666,-KICH_ctrlKICH_cancer	chrX:132669776..133119666,-	GPC3	KICH_ctrl	KICH_cancer	uc004exd.1	uc004exe.1	uc004exd.1KICH_ctrlKICH_cancer	uc004exe.1KICH_ctrlKICH_cancer	domain_structure	TRUE	Non-reference isotype gain
chrX:132669776..133119666,-KIRP_ctrlKIRP_cancer	chrX:132669776..133119666,-	GPC3	KIRP_ctrl	KIRP_cancer	uc004exd.1	uc004exe.1	uc004exd.1KIRP_ctrlKIRP_cancer	uc004exe.1KIRP_ctrlKIRP_cancer	domain_structure	TRUE	Non-reference isotype gain
chrX:132669776..133119666,-STAD_ctrlSTAD_cancer	chrX:132669776..133119666,-	GPC3	STAD_ctrl	STAD_cancer	uc004exd.1	uc004exe.1	uc004exd.1STAD_ctrlSTAD_cancer	uc004exe.1STAD_ctrlSTAD_cancer	domain_structure	TRUE	Non-reference isotype gain
chrX:13789063..13956831,-STAD_ctrlSTAD_cancer	chrX:13789063..13956831,-	GPM6B	STAD_ctrl	STAD_cancer	uc011min.1	uc004cvz.2	uc011min.1STAD_ctrlSTAD_cancer	uc004cvz.2STAD_ctrlSTAD_cancer	domain_structure	TRUE	Non-reference isotype gain
chrX:153576900..153603006,-COAD_ctrlCOAD_cancer	chrX:153576900..153603006,-	FLNA	COAD_ctrl	COAD_cancer	uc004fkk.2	uc010nuu.1	uc004fkk.2COAD_ctrlCOAD_cancer	uc010nuu.1COAD_ctrlCOAD_cancer	domain_structure	TRUE	Non-reference isotype loss
chrX:153576900..153603006,-STAD_ctrlSTAD_cancer	chrX:153576900..153603006,-	FLNA	STAD_ctrl	STAD_cancer	uc004fkk.2	uc010nuu.1	uc004fkk.2STAD_ctrlSTAD_cancer	uc010nuu.1STAD_ctrlSTAD_cancer	domain_structure	TRUE	Non-reference isotype loss
chrX:153665259..153671812,+KIRP_ctrlKIRP_cancer	chrX:153665259..153671812,+	GDI1	KIRP_ctrl	KIRP_cancer	uc004flj.2	uc004fli.3	uc004flj.2KIRP_ctrlKIRP_cancer	uc004fli.3KIRP_ctrlKIRP_cancer	domain_structure	TRUE	Non-reference isotype gain
chrX:154064070..154255215,-BRCA_ctrlBRCA_cancer	chrX:154064070..154255215,-	F8	BRCA_ctrl	BRCA_cancer	uc004fms.2	uc004fmt.2	uc004fms.2BRCA_ctrlBRCA_cancer	uc004fmt.2BRCA_ctrlBRCA_cancer	domain_structure	TRUE	Non-reference isotype gain
chrX:154064070..154255215,-KIRP_ctrlKIRP_cancer	chrX:154064070..154255215,-	F8	KIRP_ctrl	KIRP_cancer	uc004fms.2	uc004fmt.2	uc004fms.2KIRP_ctrlKIRP_cancer	uc004fmt.2KIRP_ctrlKIRP_cancer	domain_structure	TRUE	Non-reference isotype gain
chrX:154064070..154255215,-LUAD_ctrlLUAD_cancer	chrX:154064070..154255215,-	F8	LUAD_ctrl	LUAD_cancer	uc004fms.2	uc004fmt.2	uc004fms.2LUAD_ctrlLUAD_cancer	uc004fmt.2LUAD_ctrlLUAD_cancer	domain_structure	TRUE	Non-reference isotype gain
chrX:154064070..154255215,-LUSC_ctrlLUSC_cancer	chrX:154064070..154255215,-	F8	LUSC_ctrl	LUSC_cancer	uc004fms.2	uc004fmt.2	uc004fms.2LUSC_ctrlLUSC_cancer	uc004fmt.2LUSC_ctrlLUSC_cancer	domain_structure	TRUE	Non-reference isotype gain
chrX:30671476..30748724,+KIRP_ctrlKIRP_cancer	chrX:30671476..30748724,+	GK	KIRP_ctrl	KIRP_cancer	uc004dch.3	uc004dci.3	uc004dch.3KIRP_ctrlKIRP_cancer	uc004dci.3KIRP_ctrlKIRP_cancer	domain_structure	TRUE	Non-reference isotype gain
chrX:38420731..38548171,+BRCA_ctrlBRCA_cancer	chrX:38420731..38548171,+	TSPAN7	BRCA_ctrl	BRCA_cancer	uc004deh.2	uc004deg.3	uc004deh.2BRCA_ctrlBRCA_cancer	uc004deg.3BRCA_ctrlBRCA_cancer	domain_structure	TRUE	Non-reference isotype gain
chrX:38420731..38548171,+COAD_ctrlCOAD_cancer	chrX:38420731..38548171,+	TSPAN7	COAD_ctrl	COAD_cancer	uc004deh.2	uc004deg.3	uc004deh.2COAD_ctrlCOAD_cancer	uc004deg.3COAD_ctrlCOAD_cancer	domain_structure	TRUE	Non-reference isotype gain
chrX:38420731..38548171,+KIRP_ctrlKIRP_cancer	chrX:38420731..38548171,+	TSPAN7	KIRP_ctrl	KIRP_cancer	uc004deh.2	uc004deg.3	uc004deh.2KIRP_ctrlKIRP_cancer	uc004deg.3KIRP_ctrlKIRP_cancer	domain_structure	TRUE	Non-reference isotype gain
chrX:38420731..38548171,+LUAD_ctrlLUAD_cancer	chrX:38420731..38548171,+	TSPAN7	LUAD_ctrl	LUAD_cancer	uc004deh.2	uc004deg.3	uc004deh.2LUAD_ctrlLUAD_cancer	uc004deg.3LUAD_ctrlLUAD_cancer	domain_structure	TRUE	Non-reference isotype gain
chrX:38420731..38548171,+LUSC_ctrlLUSC_cancer	chrX:38420731..38548171,+	TSPAN7	LUSC_ctrl	LUSC_cancer	uc004deh.2	uc004deg.3	uc004deh.2LUSC_ctrlLUSC_cancer	uc004deg.3LUSC_ctrlLUSC_cancer	domain_structure	TRUE	Non-reference isotype gain
chrX:53449839..53458055,+LUSC_ctrlLUSC_cancer	chrX:53449839..53458055,+	RIBC1	LUSC_ctrl	LUSC_cancer	uc004dsk.2	uc011mog.1	uc004dsk.2LUSC_ctrlLUSC_cancer	uc011mog.1LUSC_ctrlLUSC_cancer	domain_structure	TRUE	Non-reference isotype loss
chrX:62854848..63005438,-COAD_ctrlCOAD_cancer	chrX:62854848..63005438,-	ARHGEF9	COAD_ctrl	COAD_cancer	uc004dvl.2	uc011mos.1	uc004dvl.2COAD_ctrlCOAD_cancer	uc011mos.1COAD_ctrlCOAD_cancer	domain_structure	TRUE	Non-reference isotype loss
chrX:64732463..64754667,-LUSC_ctrlLUSC_cancer	chrX:64732463..64754667,-	LAS1L	LUSC_ctrl	LUSC_cancer	uc004dwd.1	uc004dwa.1	uc004dwd.1LUSC_ctrlLUSC_cancer	uc004dwa.1LUSC_ctrlLUSC_cancer	domain_structure	TRUE	Non-reference isotype gain
chrY:21867303..21906825,-HNSC_ctrlHNSC_cancer	chrY:21867303..21906825,-	KDM5D	HNSC_ctrl	HNSC_cancer	uc004fuf.2	uc004fug.2	uc004fuf.2HNSC_ctrlHNSC_cancer	uc004fug.2HNSC_ctrlHNSC_cancer	domain_structure	TRUE	Non-reference isotype gain
chrY:21867303..21906825,-KIRC_ctrlKIRC_cancer	chrY:21867303..21906825,-	KDM5D	KIRC_ctrl	KIRC_cancer	uc004fuf.2	uc004fug.2	uc004fuf.2KIRC_ctrlKIRC_cancer	uc004fug.2KIRC_ctrlKIRC_cancer	domain_structure	TRUE	Non-reference isotype gain

## Sheet: TableS2
species	seq_id	alignment_start	alignment_end	envelope_start	envelope_end	hmm_acc	hmm_name	type	hmm_start	hmm_end	hmm_length	bit_score	e_value	significant	clan	residue	truncation_size	truncation_frac	indel_size	indel_frac	domain_isotype
Homo sapiens	sp|Q96IY4|CBPB2_HUMAN	33	105	30	105	PF02244.16	Propep_M14	Domain	5	73	73	50.4	2.2e-13	1	CL0570		4	0.055	4	0.058	Reference
Homo sapiens	sp|Q96IY4|CBPB2_HUMAN	129	410	129	411	PF00246.24	Peptidase_M14	Domain	1	288	289	306.7	2.2e-91	1	CL0035	predicted_active_site	1	0.003	-6	-0.021	Reference
Homo sapiens	sp|P22362|CCL1_HUMAN	31	87	31	88	PF00048.20	IL8	Domain	1	59	60	57.7	9.3e-16	1	No_clan		1	0.017	-2	-0.034	Reference
Homo sapiens	sp|P31327|CPSM_HUMAN	46	183	45	183	PF00988.22	CPSase_sm_chain	Domain	2	128	128	149.9	3e-44	1	CL0364		1	0.008	11	0.087	Reference
Homo sapiens	sp|P31327|CPSM_HUMAN	222	395	221	397	PF00117.28	GATase	Domain	2	188	190	139.8	8.8e-41	1	CL0014		2	0.011	-13	-0.07	Reference
Homo sapiens	sp|P31327|CPSM_HUMAN	546	749	546	750	PF02786.17	CPSase_L_D2	Domain	1	210	211	281.9	2.7e-84	1	CL0179		1	0.005	-6	-0.029	Reference
Homo sapiens	sp|P31327|CPSM_HUMAN	841	962	841	962	PF02787.19	CPSase_L_D3	Domain	1	122	122	131.4	2.1e-38	1	CL0123		0	0	0	0	Reference
Homo sapiens	sp|P31327|CPSM_HUMAN	1088	1290	1088	1291	PF02786.17	CPSase_L_D2	Domain	1	210	211	104.2	6.7e-30	1	CL0179		1	0.005	-7	-0.033	Reference
Homo sapiens	sp|P31327|CPSM_HUMAN	1375	1465	1373	1465	PF02142.22	MGS	Domain	3	95	95	70	1.5e-19	1	No_clan		2	0.021	-2	-0.022	Reference
Homo sapiens	sp|P31327|CPSM_HUMAN	1483	1496	1483	1496	PF18302.1	CPSase_C	Domain	1	14	14	27.6	1.5e-06	1	No_clan		0	0	0	0	Reference
Homo sapiens	sp|Q99933|BAG1_HUMAN	169	221	144	222	PF00240.23	ubiquitin	Domain	20	71	72	30.8	1.8e-07	1	CL0072		19	0.264	1	0.019	Truncation
Homo sapiens	sp|Q04771|ACVR1_HUMAN	33	102	33	103	PF01064.23	Activin_recp	Domain	1	84	85	35.5	1.6e-08	1	CL0117		1	0.012	-14	-0.167	Deletion
Homo sapiens	sp|Q04771|ACVR1_HUMAN	209	494	208	495	PF07714.17	Pkinase_Tyr	Domain	2	258	259	123.3	1e-35	1	CL0016	predicted_active_site	1	0.004	29	0.113	Insertion
Homo sapiens	sp|Q14032|BAAT_HUMAN	206	411	206	412	PF08840.11	BAAT_C	Domain	1	212	213	237.7	1.3e-70	1	CL0028	predicted_active_site	1	0.005	-6	-0.028	Reference
Homo sapiens	sp|Q15059|BRD3_HUMAN	46	126	42	128	PF00439.25	Bromodomain	Domain	4	82	84	69.7	1.7e-19	1	No_clan		3	0.036	2	0.025	Reference
Homo sapiens	sp|Q15059|BRD3_HUMAN	315	402	315	403	PF00439.25	Bromodomain	Domain	1	83	84	71	6.3e-20	1	No_clan		1	0.012	5	0.06	Reference
Homo sapiens	sp|Q15059|BRD3_HUMAN	571	635	571	635	PF17035.5	BET	Domain	1	64	64	99.6	7.9e-29	1	CL0665		0	0	1	0.016	Reference
Homo sapiens	sp|Q99956|DUS9_HUMAN	10	132	7	133	PF00581.20	Rhodanese	Domain	4	106	107	28.9	1.3e-06	1	CL0031		3	0.028	20	0.194	Insertion
Homo sapiens	sp|Q99956|DUS9_HUMAN	211	342	211	343	PF00782.20	DSPc	Domain	1	132	133	145.3	8.6e-43	1	CL0031	predicted_active_site	1	0.008	0	0	Reference
Homo sapiens	sp|Q03001|DYST_HUMAN	36	138	35	139	PF00307.31	CH	Domain	2	108	109	77.3	9.2e-22	1	CL0188		1	0.009	-4	-0.037	Reference
Homo sapiens	sp|Q03001|DYST_HUMAN	152	255	151	256	PF00307.31	CH	Domain	2	108	109	66.9	1.6e-18	1	CL0188		1	0.009	-3	-0.028	Reference
Homo sapiens	sp|Q03001|DYST_HUMAN	701	797	699	803	PF00435.21	Spectrin	Domain	3	99	105	24.4	3.1e-05	1	No_clan		6	0.057	0	0	Reference
Homo sapiens	sp|Q03001|DYST_HUMAN	876	942	876	942	PF17902.1	SH3_10	Domain	1	65	65	71.1	6.1e-20	1	CL0010		0	0	2	0.031	Reference
Homo sapiens	sp|Q03001|DYST_HUMAN	977	1054	977	1054	PF18373.1	Spectrin_like	Domain	1	78	78	103.6	4.4e-30	1	No_clan		0	0	0	0	Reference
Homo sapiens	sp|Q03001|DYST_HUMAN	3924	4000	3923	4040	PF00435.21	Spectrin	Domain	2	77	105	27.2	4.3e-06	1	No_clan		28	0.267	1	0.013	Truncation
Homo sapiens	sp|Q03001|DYST_HUMAN	4070	4153	4060	4153	PF00435.21	Spectrin	Domain	23	104	105	32.3	1e-07	1	No_clan		22	0.21	2	0.024	Truncation
Homo sapiens	sp|Q03001|DYST_HUMAN	4514	4622	4513	4622	PF00435.21	Spectrin	Domain	2	105	105	37.1	3.4e-09	1	No_clan		1	0.01	5	0.048	Reference
Homo sapiens	sp|Q03001|DYST_HUMAN	4626	4731	4625	4733	PF00435.21	Spectrin	Domain	2	103	105	25.6	1.3e-05	1	No_clan		2	0.019	4	0.039	Reference
Homo sapiens	sp|Q03001|DYST_HUMAN	4849	4952	4847	4952	PF00435.21	Spectrin	Domain	4	105	105	42.6	6.7e-11	1	No_clan		3	0.029	2	0.02	Reference
Homo sapiens	sp|Q03001|DYST_HUMAN	5281	5389	5281	5389	PF00435.21	Spectrin	Domain	1	105	105	31.3	2.3e-07	1	No_clan		0	0	4	0.038	Reference
Homo sapiens	sp|Q03001|DYST_HUMAN	5396	5497	5392	5498	PF00435.21	Spectrin	Domain	5	104	105	43.6	3.3e-11	1	No_clan		4	0.038	2	0.02	Reference
Homo sapiens	sp|Q03001|DYST_HUMAN	5504	5606	5502	5607	PF00435.21	Spectrin	Domain	4	104	105	27.8	2.7e-06	1	No_clan		3	0.029	2	0.02	Reference
Homo sapiens	sp|Q03001|DYST_HUMAN	5829	5933	5828	5934	PF00435.21	Spectrin	Domain	2	104	105	35.3	1.2e-08	1	No_clan		1	0.01	2	0.019	Reference
Homo sapiens	sp|Q03001|DYST_HUMAN	5940	6042	5937	6042	PF00435.21	Spectrin	Domain	4	105	105	28.1	2.3e-06	1	No_clan		3	0.029	1	0.01	Reference
Homo sapiens	sp|Q03001|DYST_HUMAN	6048	6154	6045	6155	PF00435.21	Spectrin	Domain	4	104	105	26	1e-05	1	No_clan		3	0.029	6	0.059	Reference
Homo sapiens	sp|Q03001|DYST_HUMAN	6185	6264	6170	6264	PF00435.21	Spectrin	Domain	27	105	105	39.1	8.2e-10	1	No_clan		26	0.248	1	0.013	Truncation
Homo sapiens	sp|Q03001|DYST_HUMAN	6270	6373	6267	6374	PF00435.21	Spectrin	Domain	4	104	105	33.3	5.4e-08	1	No_clan		3	0.029	3	0.03	Reference
Homo sapiens	sp|Q03001|DYST_HUMAN	6379	6481	6377	6483	PF00435.21	Spectrin	Domain	3	103	105	66.8	2e-18	1	No_clan		2	0.019	2	0.02	Reference
Homo sapiens	sp|Q03001|DYST_HUMAN	6491	6592	6486	6592	PF00435.21	Spectrin	Domain	6	105	105	45.9	6.6e-12	1	No_clan		5	0.048	2	0.02	Reference
Homo sapiens	sp|Q03001|DYST_HUMAN	6597	6700	6595	6701	PF00435.21	Spectrin	Domain	3	104	105	33.6	4.3e-08	1	No_clan		2	0.019	2	0.02	Reference
Homo sapiens	sp|Q03001|DYST_HUMAN	6705	6811	6704	6811	PF00435.21	Spectrin	Domain	2	105	105	43.9	2.6e-11	1	No_clan		1	0.01	3	0.029	Reference
Homo sapiens	sp|Q03001|DYST_HUMAN	6818	6918	6816	6919	PF00435.21	Spectrin	Domain	5	104	105	48.2	1.3e-12	1	No_clan		4	0.038	1	0.01	Reference
Homo sapiens	sp|Q03001|DYST_HUMAN	6923	7026	6922	7028	PF00435.21	Spectrin	Domain	2	103	105	37.3	2.9e-09	1	No_clan		2	0.019	2	0.02	Reference
Homo sapiens	sp|Q03001|DYST_HUMAN	7200	7261	7199	7263	PF13499.6	EF-hand_7	Domain	2	69	71	38	1.6e-09	1	CL0220		2	0.028	-6	-0.088	Reference
Homo sapiens	sp|P21860|ERBB3_HUMAN	56	166	55	167	PF01030.24	Recep_L_domain	Domain	2	111	112	101.9	2.2e-29	1	CL0022		1	0.009	1	0.009	Reference
Homo sapiens	sp|P21860|ERBB3_HUMAN	182	332	169	332	PF00757.20	Furin-like	Domain	11	149	149	108	3.7e-31	1	CL0547		10	0.067	12	0.086	Reference
Homo sapiens	sp|P21860|ERBB3_HUMAN	353	472	353	474	PF01030.24	Recep_L_domain	Domain	1	110	112	103.4	7.3e-30	1	CL0022		2	0.018	10	0.091	Reference
Homo sapiens	sp|P21860|ERBB3_HUMAN	499	629	499	630	PF14843.6	GF_recep_IV	Domain	1	131	132	163.3	2.4e-48	1	CL0547		1	0.008	0	0	Reference
Homo sapiens	sp|P21860|ERBB3_HUMAN	710	964	709	965	PF07714.17	Pkinase_Tyr	Domain	2	258	259	260	1.9e-77	1	CL0016		1	0.004	-2	-0.008	Reference
Homo sapiens	sp|O60884|DNJA2_HUMAN	9	67	8	67	PF00226.31	DnaJ	Domain	2	63	63	89.1	1.4e-25	1	CL0392		1	0.016	-3	-0.048	Reference
Homo sapiens	sp|O60884|DNJA2_HUMAN	117	338	116	338	PF01556.18	DnaJ_C	Domain	2	148	148	154.6	1.9e-45	1	No_clan		1	0.007	75	0.51	Insertion
Homo sapiens	sp|O60884|DNJA2_HUMAN	143	209	143	209	PF00684.19	DnaJ_CXXCXGXG	Domain	1	67	67	59.9	2.3e-16	1	No_clan		0	0	0	0	Reference
Homo sapiens	sp|Q9UDY4|DNJB4_HUMAN	4	65	4	65	PF00226.31	DnaJ	Domain	1	63	63	97.2	4.3e-28	1	CL0392		0	0	-1	-0.016	Reference
Homo sapiens	sp|Q9UDY4|DNJB4_HUMAN	161	319	160	319	PF01556.18	DnaJ_C	Domain	2	148	148	151.3	1.9e-44	1	No_clan		1	0.007	12	0.082	Reference
Homo sapiens	sp|P55084|ECHB_HUMAN	54	324	54	324	PF00108.23	Thiolase_N	Domain	1	260	260	287.9	6.6e-86	1	CL0046	predicted_active_site	0	0	11	0.042	Reference
Homo sapiens	sp|P55084|ECHB_HUMAN	331	470	331	471	PF02803.18	Thiolase_C	Domain	1	122	123	165.5	3.7e-49	1	CL0046	predicted_active_site	1	0.008	18	0.148	Insertion
Homo sapiens	sp|Q99615|DNJC7_HUMAN	381	448	381	448	PF00226.31	DnaJ	Domain	1	63	63	84.1	5.3e-24	1	CL0392		0	0	5	0.079	Reference
Homo sapiens	sp|O95819|M4K4_HUMAN	25	289	25	289	PF00069.25	Pkinase	Domain	1	264	264	208.7	9.7e-62	1	CL0016	predicted_active_site	0	0	1	0.004	Reference
Homo sapiens	sp|Q13201|MMRN1_HUMAN	208	277	208	277	PF07546.13	EMI	Domain	1	67	67	45.7	8.2e-12	1	No_clan		0	0	3	0.045	Reference
Homo sapiens	sp|Q13201|MMRN1_HUMAN	1045	1075	1045	1075	PF00008.27	EGF	Domain	1	32	32	31.5	1.6e-07	1	CL0001		0	0	-1	-0.031	Reference
Homo sapiens	sp|Q13201|MMRN1_HUMAN	1102	1225	1102	1225	PF00386.21	C1q	Domain	1	127	127	90	1.4e-25	1	CL0100		0	0	-3	-0.024	Reference
Homo sapiens	sp|Q7L590|MCM10_HUMAN	382	427	382	427	PF09329.11	zf-primase	Domain	1	46	46	68.3	3.7e-19	1	No_clan		0	0	0	0	Reference
Homo sapiens	sp|Q7L590|MCM10_HUMAN	525	873	524	873	PF09332.11	Mcm10	Domain	2	353	353	497.7	2.1e-149	1	No_clan		1	0.003	-3	-0.009	Reference
Homo sapiens	sp|Q8IUK8|CBLN2_HUMAN	94	221	94	221	PF00386.21	C1q	Domain	1	127	127	95.4	2.8e-27	1	CL0100		0	0	1	0.008	Reference
Homo sapiens	sp|Q9BX69|CARD6_HUMAN	9	89	8	92	PF00619.21	CARD	Domain	2	81	85	65.9	2.4e-18	1	CL0041		4	0.047	1	0.013	Reference
Homo sapiens	sp|Q8N7E2|CBLL2_HUMAN	109	140	109	140	PF18408.1	zf_Hakai	Domain	1	32	32	67.1	7.5e-19	1	CL0361		0	0	0	0	Reference
Homo sapiens	sp|Q9BSF8|BTBDA_HUMAN	168	273	168	273	PF16017.5	BTB_3	Domain	1	106	106	168.9	2.7e-50	1	CL0033		0	0	0	0	Reference
Homo sapiens	sp|Q8NFI4|F10A5_HUMAN	2	43	2	43	PF18253.1	HipN	Domain	1	42	42	70.3	7.9e-20	1	No_clan		0	0	0	0	Reference
Homo sapiens	sp|Q8NFI4|F10A5_HUMAN	314	361	310	363	PF17830.1	STI1	Domain	6	53	55	43.5	2.1e-11	1	No_clan		5	0.091	0	0	Reference
Homo sapiens	sp|Q7RTY3|PRS45_HUMAN	3	229	1	229	PF00089.26	Trypsin	Domain	10	221	221	204.5	1.8e-60	1	CL0124	predicted_active_site	9	0.041	15	0.071	Reference
Homo sapiens	sp|Q9BPW8|NIPS1_HUMAN	185	282	185	282	PF07978.13	NIPSNAP	Domain	1	102	102	113.7	4.1e-33	1	CL0032		0	0	-4	-0.039	Reference
Homo sapiens	sp|Q5SY16|NOL9_HUMAN	306	438	306	471	PF16575.5	CLP1_P	Domain	1	141	188	124.2	5.2e-36	1	CL0023		47	0.25	-8	-0.057	Truncation
Homo sapiens	sp|P04070|PROC_HUMAN	47	85	47	87	PF00594.20	Gla	Domain	1	39	41	61.3	7.4e-17	1	CL0001		2	0.049	0	0	Reference
Homo sapiens	sp|P04070|PROC_HUMAN	100	129	96	130	PF00008.27	EGF	Domain	5	31	32	21.7	0.00018	1	CL0001		4	0.125	3	0.111	Complex
Homo sapiens	sp|P04070|PROC_HUMAN	140	175	140	175	PF14670.6	FXa_inhibition	Domain	1	36	36	41.5	1.2e-10	1	CL0001		0	0	0	0	Reference
Homo sapiens	sp|P04070|PROC_HUMAN	213	445	212	445	PF00089.26	Trypsin	Domain	2	221	221	235.2	7.2e-70	1	CL0124	predicted_active_site	1	0.005	13	0.059	Reference
Homo sapiens	sp|Q6P474|PDXD2_HUMAN	212	271	168	321	PF00282.19	Pyridoxal_deC	Domain	175	235	375	39.9	2e-10	1	CL0061		174	0.464	-1	-0.016	Truncation
Homo sapiens	sp|Q13219|PAPP1_HUMAN	103	268	100	269	PF13385.6	Laminin_G_3	Domain	4	151	152	70.8	1.3e-19	1	CL0004		3	0.02	18	0.122	Insertion
Homo sapiens	sp|Q13219|PAPP1_HUMAN	1285	1339	1283	1342	PF00084.20	Sushi	Domain	1	53	56	25.3	1.7e-05	1	CL0001		3	0.054	2	0.038	Reference
Homo sapiens	sp|Q13219|PAPP1_HUMAN	1346	1408	1346	1412	PF00084.20	Sushi	Domain	1	52	56	30.6	3.9e-07	1	CL0001		4	0.071	11	0.212	Insertion
Homo sapiens	sp|Q13219|PAPP1_HUMAN	1415	1471	1415	1471	PF00084.20	Sushi	Domain	1	56	56	33.6	4.3e-08	1	CL0001		0	0	1	0.018	Reference
Homo sapiens	sp|Q3B8N5|PROX2_HUMAN	440	590	439	592	PF05044.12	HPD	Domain	2	152	154	260.3	5.1e-78	1	CL0123		2	0.013	0	0	Reference
Homo sapiens	sp|Q9UNM6|PSD13_HUMAN	232	334	231	335	PF01399.27	PCI	Domain	2	104	105	49.5	4.7e-13	1	CL0123		1	0.01	0	0	Reference
Homo sapiens	sp|P22891|PROZ_HUMAN	46	86	46	86	PF00594.20	Gla	Domain	1	41	41	62.6	2.9e-17	1	CL0001		0	0	0	0	Reference
Homo sapiens	sp|P22891|PROZ_HUMAN	93	121	91	121	PF00008.27	EGF	Domain	3	32	32	25.5	1.2e-05	1	CL0001		2	0.062	-1	-0.033	Reference
Homo sapiens	sp|P22891|PROZ_HUMAN	134	165	129	165	PF14670.6	FXa_inhibition	Domain	5	36	36	39.4	5.3e-10	1	CL0001		4	0.111	0	0	Truncation
Homo sapiens	sp|P22891|PROZ_HUMAN	186	394	177	395	PF00089.26	Trypsin	Domain	10	220	221	85.6	4.3e-24	1	CL0124		9	0.041	-2	-0.009	Reference
Homo sapiens	sp|Q86UT6|NLRX1_HUMAN	161	320	160	325	PF05729.12	NACHT	Domain	2	158	166	72.6	3.4e-20	1	CL0023		8	0.048	3	0.019	Reference
Homo sapiens	sp|P52952|NKX25_HUMAN	139	195	139	195	PF00046.29	Homeodomain	Domain	1	57	57	70.8	6.1e-20	1	CL0123		0	0	0	0	Reference
Homo sapiens	sp|A6NCS4|NKX26_HUMAN	133	189	133	189	PF00046.29	Homeodomain	Domain	1	57	57	72.2	2.3e-20	1	CL0123		0	0	0	0	Reference
Homo sapiens	sp|Q8NCW5|NNRE_HUMAN	81	246	80	247	PF03853.15	YjeF_N	Domain	2	170	171	126.9	7.4e-37	1	CL0063		1	0.006	-3	-0.018	Reference
Homo sapiens	sp|Q08174|PCDH1_HUMAN	60	140	59	142	PF08266.12	Cadherin_2	Domain	2	81	83	24.5	1.8e-05	1	CL0159		2	0.024	1	0.013	Reference
Homo sapiens	sp|Q08174|PCDH1_HUMAN	175	271	173	271	PF00028.17	Cadherin	Domain	3	93	93	50.4	2.3e-13	1	CL0159		2	0.022	6	0.066	Reference
Homo sapiens	sp|Q08174|PCDH1_HUMAN	285	377	285	378	PF00028.17	Cadherin	Domain	1	92	93	69	3.5e-19	1	CL0159		1	0.011	1	0.011	Reference
Homo sapiens	sp|Q08174|PCDH1_HUMAN	402	496	401	497	PF00028.17	Cadherin	Domain	3	92	93	46.5	3.8e-12	1	CL0159		2	0.022	5	0.056	Reference
Homo sapiens	sp|Q08174|PCDH1_HUMAN	513	603	511	603	PF00028.17	Cadherin	Domain	3	93	93	82.9	1.7e-23	1	CL0159		2	0.022	0	0	Reference
Homo sapiens	sp|Q08174|PCDH1_HUMAN	617	706	617	706	PF00028.17	Cadherin	Domain	1	93	93	59	4.6e-16	1	CL0159		0	0	-3	-0.032	Reference
Homo sapiens	sp|Q08174|PCDH1_HUMAN	731	812	727	813	PF00028.17	Cadherin	Domain	10	92	93	52.5	5e-14	1	CL0159		9	0.097	-1	-0.012	Reference
Homo sapiens	sp|O95206|PCDH8_HUMAN	32	109	31	111	PF08266.12	Cadherin_2	Domain	2	80	83	49.6	2.6e-13	1	CL0159		3	0.036	-1	-0.013	Reference
Homo sapiens	sp|O95206|PCDH8_HUMAN	142	236	140	236	PF00028.17	Cadherin	Domain	3	93	93	38.9	9.1e-10	1	CL0159		2	0.022	4	0.044	Reference
Homo sapiens	sp|O95206|PCDH8_HUMAN	253	344	251	345	PF00028.17	Cadherin	Domain	3	92	93	62.6	3.5e-17	1	CL0159		2	0.022	2	0.022	Reference
Homo sapiens	sp|O95206|PCDH8_HUMAN	401	487	398	488	PF00028.17	Cadherin	Domain	5	92	93	46.6	3.6e-12	1	CL0159		4	0.043	-1	-0.011	Reference
Homo sapiens	sp|O95206|PCDH8_HUMAN	502	600	502	600	PF00028.17	Cadherin	Domain	1	93	93	58.9	5.2e-16	1	CL0159		0	0	6	0.065	Reference
Homo sapiens	sp|O95206|PCDH8_HUMAN	622	710	619	711	PF00028.17	Cadherin	Domain	4	92	93	46.6	3.5e-12	1	CL0159		3	0.032	0	0	Reference
Homo sapiens	sp|P15863|PAX1_HUMAN	100	222	98	222	PF00292.18	PAX	Domain	3	125	125	220.4	4.7e-66	1	CL0123		2	0.016	0	0	Reference
Homo sapiens	sp|P46934|NEDD4_HUMAN	612	641	612	641	PF00397.26	WW	Domain	1	31	31	41.1	1.4e-10	1	CL0680		0	0	-1	-0.032	Reference
Homo sapiens	sp|P46934|NEDD4_HUMAN	769	798	769	798	PF00397.26	WW	Domain	1	31	31	43.3	2.8e-11	1	CL0680		0	0	-1	-0.032	Reference
Homo sapiens	sp|P46934|NEDD4_HUMAN	842	871	842	871	PF00397.26	WW	Domain	1	31	31	43.7	2.1e-11	1	CL0680		0	0	-1	-0.032	Reference
Homo sapiens	sp|P46934|NEDD4_HUMAN	894	923	894	923	PF00397.26	WW	Domain	1	31	31	43.1	3.3e-11	1	CL0680		0	0	-1	-0.032	Reference
Homo sapiens	sp|P46934|NEDD4_HUMAN	1014	1316	1013	1318	PF00632.25	HECT	Domain	2	305	307	342.6	2.3e-102	1	CL0552	predicted_active_site	2	0.007	-1	-0.003	Reference
Homo sapiens	sp|Q9HD47|MOG1_HUMAN	8	145	7	145	PF04603.12	Mog1	Domain	2	138	138	129.5	1.1e-37	1	CL0619		1	0.007	1	0.007	Reference
Homo sapiens	sp|Q13724|MOGS_HUMAN	94	245	93	262	PF16923.5	Glyco_hydro_63N	Domain	2	156	227	169.1	1.5e-49	1	No_clan		71	0.313	-3	-0.019	Truncation
Homo sapiens	sp|Q13724|MOGS_HUMAN	354	835	352	835	PF03200.16	Glyco_hydro_63	Domain	3	491	491	648.8	5.4e-195	1	CL0059	predicted_active_site	2	0.004	-7	-0.014	Reference
Homo sapiens	sp|Q9UJG1|MSPD1_HUMAN	17	113	16	134	PF00635.26	Motile_Sperm	Domain	2	100	109	65.2	4e-18	1	CL0556		9	0.083	-2	-0.02	Reference
Homo sapiens	sp|B7ZBB8|PP13G_HUMAN	213	349	212	350	PF03370.13	CBM_21	Domain	2	112	113	87.3	7.5e-25	1	CL0576		1	0.009	26	0.234	Insertion
Homo sapiens	sp|P55055|NR1H2_HUMAN	86	155	85	156	PF00105.18	zf-C4	Domain	2	69	70	86.3	1.4e-24	1	CL0167		1	0.014	2	0.029	Reference
Homo sapiens	sp|P55055|NR1H2_HUMAN	265	443	256	444	PF00104.30	Hormone_recep	Domain	11	206	207	97.1	1e-27	1	No_clan		10	0.048	-17	-0.087	Reference
Homo sapiens	sp|Q9NY56|OBP2A_HUMAN	26	163	26	164	PF00061.23	Lipocalin	Domain	1	143	144	103.1	1.4e-29	1	CL0116		1	0.007	-5	-0.035	Reference
Homo sapiens	sp|P12882|MYH1_HUMAN	35	73	35	74	PF02736.19	Myosin_N	Domain	1	39	40	47.7	1e-12	1	CL0010		1	0.025	0	0	Reference
Homo sapiens	sp|P12882|MYH1_HUMAN	89	770	88	770	PF00063.21	Myosin_head	Domain	2	677	677	948.3	2e-285	1	CL0023		1	0.001	6	0.009	Reference
Homo sapiens	sp|P49721|PSB2_HUMAN	5	183	3	183	PF00227.26	Proteasome	Domain	8	190	190	139.9	6.7e-41	1	CL0052		7	0.037	-4	-0.022	Reference
Homo sapiens	sp|Q9NRY7|PLS2_HUMAN	75	295	74	295	PF03803.15	Scramblase	Domain	2	221	221	299.3	1.3e-89	1	CL0395		1	0.005	1	0.005	Reference
Homo sapiens	sp|Q9Y5H1|PCDG2_HUMAN	30	112	30	112	PF08266.12	Cadherin_2	Domain	1	83	83	111.2	1.5e-32	1	CL0159		0	0	0	0	Reference
Homo sapiens	sp|Q9Y5H1|PCDG2_HUMAN	141	233	138	233	PF00028.17	Cadherin	Domain	4	93	93	34.4	2.2e-08	1	CL0159		3	0.032	3	0.033	Reference
Homo sapiens	sp|Q9Y5H1|PCDG2_HUMAN	247	338	247	338	PF00028.17	Cadherin	Domain	1	93	93	59.4	3.5e-16	1	CL0159		0	0	-1	-0.011	Reference
Homo sapiens	sp|Q9Y5H1|PCDG2_HUMAN	354	442	352	443	PF00028.17	Cadherin	Domain	3	92	93	42.1	8.9e-11	1	CL0159		2	0.022	-1	-0.011	Reference
Homo sapiens	sp|Q9Y5H1|PCDG2_HUMAN	457	552	457	553	PF00028.17	Cadherin	Domain	1	92	93	58.2	8.2e-16	1	CL0159		1	0.011	4	0.043	Reference
Homo sapiens	sp|Q9Y5H1|PCDG2_HUMAN	582	664	578	665	PF00028.17	Cadherin	Domain	9	92	93	46.2	4.8e-12	1	CL0159		8	0.086	-1	-0.012	Reference
Homo sapiens	sp|Q96EN8|MOCOS_HUMAN	50	481	50	481	PF00266.19	Aminotran_5	Domain	1	371	371	99.7	1.6e-28	1	CL0061	predicted_active_site	0	0	61	0.164	Insertion
Homo sapiens	sp|Q96EN8|MOCOS_HUMAN	584	701	582	701	PF03476.16	MOSC_N	Domain	4	120	120	104.6	2.9e-30	1	No_clan		3	0.025	1	0.009	Reference
Homo sapiens	sp|Q96EN8|MOCOS_HUMAN	731	864	729	865	PF03473.17	MOSC	Domain	4	130	131	93.9	7.8e-27	1	No_clan		3	0.023	7	0.055	Reference
Homo sapiens	sp|O60494|CUBN_HUMAN	136	165	136	166	PF00008.27	EGF	Domain	1	31	32	28.6	1.3e-06	1	CL0001		1	0.031	-1	-0.032	Reference
Homo sapiens	sp|O60494|CUBN_HUMAN	170	204	170	217	PF07645.15	EGF_CA	Domain	1	32	42	26.5	5.6e-06	1	CL0001		10	0.238	3	0.094	Truncation
Homo sapiens	sp|O60494|CUBN_HUMAN	263	297	263	303	PF07645.15	EGF_CA	Domain	1	34	42	26.3	6.2e-06	1	CL0001		8	0.19	1	0.029	Truncation
Homo sapiens	sp|O60494|CUBN_HUMAN	305	347	305	347	PF07645.15	EGF_CA	Domain	1	42	42	21.9	0.00015	1	CL0001		0	0	1	0.024	Reference
Homo sapiens	sp|O60494|CUBN_HUMAN	353	387	353	388	PF12947.7	EGF_3	Domain	1	34	36	36.5	4e-09	1	CL0001		2	0.056	1	0.029	Reference
Homo sapiens	sp|O60494|CUBN_HUMAN	399	427	399	428	PF00008.27	EGF	Domain	1	31	32	29.5	6.7e-07	1	CL0001		1	0.031	-2	-0.065	Reference
Homo sapiens	sp|O60494|CUBN_HUMAN	436	465	436	466	PF00008.27	EGF	Domain	1	31	32	33.1	5.1e-08	1	CL0001		1	0.031	-1	-0.032	Reference
Homo sapiens	sp|O60494|CUBN_HUMAN	474	582	474	583	PF00431.20	CUB	Domain	1	109	110	64.5	9.7e-18	1	CL0164		1	0.009	0	0	Reference
Homo sapiens	sp|O60494|CUBN_HUMAN	590	699	590	699	PF00431.20	CUB	Domain	1	110	110	88.9	2.5e-25	1	CL0164		0	0	0	0	Reference
Homo sapiens	sp|O60494|CUBN_HUMAN	708	813	708	813	PF00431.20	CUB	Domain	1	110	110	66.1	3.2e-18	1	CL0164		0	0	-4	-0.036	Reference
Homo sapiens	sp|O60494|CUBN_HUMAN	817	925	817	925	PF00431.20	CUB	Domain	1	110	110	72.7	2.7e-20	1	CL0164		0	0	-1	-0.009	Reference
Homo sapiens	sp|O60494|CUBN_HUMAN	932	1039	932	1039	PF00431.20	CUB	Domain	1	110	110	99.7	1.2e-28	1	CL0164		0	0	-2	-0.018	Reference
Homo sapiens	sp|O60494|CUBN_HUMAN	1048	1157	1048	1158	PF00431.20	CUB	Domain	1	109	110	91.6	3.6e-26	1	CL0164		1	0.009	1	0.009	Reference
Homo sapiens	sp|O60494|CUBN_HUMAN	1165	1274	1165	1274	PF00431.20	CUB	Domain	1	110	110	104.9	2.8e-30	1	CL0164		0	0	0	0	Reference
Homo sapiens	sp|O60494|CUBN_HUMAN	1278	1385	1278	1386	PF00431.20	CUB	Domain	1	109	110	79.6	2e-22	1	CL0164		1	0.009	-1	-0.009	Reference
Homo sapiens	sp|O60494|CUBN_HUMAN	1391	1502	1391	1503	PF00431.20	CUB	Domain	1	109	110	96.7	9.8e-28	1	CL0164		1	0.009	3	0.028	Reference
Homo sapiens	sp|O60494|CUBN_HUMAN	1510	1616	1510	1616	PF00431.20	CUB	Domain	1	110	110	89.2	2.1e-25	1	CL0164		0	0	-3	-0.027	Reference
Homo sapiens	sp|O60494|CUBN_HUMAN	1620	1729	1620	1731	PF00431.20	CUB	Domain	1	108	110	105	2.6e-30	1	CL0164		2	0.018	2	0.019	Reference
Homo sapiens	sp|O60494|CUBN_HUMAN	1738	1847	1738	1847	PF00431.20	CUB	Domain	1	110	110	90.8	6.8e-26	1	CL0164		0	0	0	0	Reference
Homo sapiens	sp|O60494|CUBN_HUMAN	1856	1959	1852	1960	PF00431.20	CUB	Domain	5	109	110	74.4	8.3e-21	1	CL0164		4	0.036	-1	-0.01	Reference
Homo sapiens	sp|O60494|CUBN_HUMAN	1986	2088	1978	2088	PF00431.20	CUB	Domain	7	110	110	90.5	8.1e-26	1	CL0164		6	0.055	-1	-0.01	Reference
Homo sapiens	sp|O60494|CUBN_HUMAN	2092	2210	2092	2210	PF00431.20	CUB	Domain	1	110	110	75.4	4e-21	1	CL0164		0	0	9	0.082	Reference
Homo sapiens	sp|O60494|CUBN_HUMAN	2217	2331	2217	2331	PF00431.20	CUB	Domain	1	110	110	90.8	6.9e-26	1	CL0164		0	0	5	0.045	Reference
Homo sapiens	sp|O60494|CUBN_HUMAN	2336	2445	2336	2445	PF00431.20	CUB	Domain	1	110	110	86.2	1.8e-24	1	CL0164		0	0	0	0	Reference
Homo sapiens	sp|O60494|CUBN_HUMAN	2452	2562	2452	2562	PF00431.20	CUB	Domain	1	110	110	81.5	5.3e-23	1	CL0164		0	0	1	0.009	Reference
Homo sapiens	sp|O60494|CUBN_HUMAN	2570	2684	2570	2684	PF00431.20	CUB	Domain	1	110	110	67.3	1.3e-18	1	CL0164		0	0	5	0.045	Reference
Homo sapiens	sp|O60494|CUBN_HUMAN	2689	2797	2689	2798	PF00431.20	CUB	Domain	1	109	110	96.2	1.4e-27	1	CL0164		1	0.009	0	0	Reference
Homo sapiens	sp|O60494|CUBN_HUMAN	2805	2916	2805	2916	PF00431.20	CUB	Domain	1	110	110	55.6	5.6e-15	1	CL0164		0	0	2	0.018	Reference
Homo sapiens	sp|O60494|CUBN_HUMAN	2920	3032	2920	3032	PF00431.20	CUB	Domain	1	110	110	71.4	6.8e-20	1	CL0164		0	0	3	0.027	Reference
Homo sapiens	sp|O60494|CUBN_HUMAN	3037	3147	3037	3147	PF00431.20	CUB	Domain	1	110	110	99.2	1.6e-28	1	CL0164		0	0	1	0.009	Reference
Homo sapiens	sp|O60494|CUBN_HUMAN	3157	3271	3157	3271	PF00431.20	CUB	Domain	1	110	110	89.9	1.2e-25	1	CL0164		0	0	5	0.045	Reference
Homo sapiens	sp|O60494|CUBN_HUMAN	3278	3381	3278	3390	PF00431.20	CUB	Domain	1	101	110	37.3	2.7e-09	1	CL0164		9	0.082	3	0.03	Reference
Homo sapiens	sp|O60494|CUBN_HUMAN	3395	3502	3395	3504	PF00431.20	CUB	Domain	1	108	110	90	1.2e-25	1	CL0164		2	0.018	0	0	Reference
Homo sapiens	sp|O60494|CUBN_HUMAN	3511	3620	3511	3621	PF00431.20	CUB	Domain	1	109	110	76.6	1.7e-21	1	CL0164		1	0.009	1	0.009	Reference
Homo sapiens	sp|P32456|GBP2_HUMAN	19	279	18	280	PF02263.19	GBP	Domain	2	259	260	416.9	2.6e-125	1	CL0023		1	0.004	3	0.012	Reference
Homo sapiens	sp|P32456|GBP2_HUMAN	282	578	282	578	PF02841.14	GBP_C	Domain	1	297	297	426	8e-128	1	CL0023		0	0	0	0	Reference
Homo sapiens	sp|Q8NI29|FBX27_HUMAN	26	70	24	72	PF00646.33	F-box	Domain	3	46	48	48.6	5e-13	1	CL0271		2	0.042	1	0.023	Reference
Homo sapiens	sp|O94772|LY6H_HUMAN	28	111	28	111	PF00021.21	UPAR_LY6	Domain	1	77	77	69.2	3.7e-19	1	CL0117		0	0	7	0.091	Reference
Homo sapiens	sp|Q86TG7|PEG10_HUMAN	367	467	361	470	PF08284.11	RVP_2	Domain	35	132	136	24.7	1.6e-05	1	CL0129		34	0.25	3	0.031	Truncation
Homo sapiens	sp|Q99575|POP1_HUMAN	617	708	617	708	PF08170.12	POPLD	Domain	1	92	92	97.1	5.7e-28	1	No_clan		0	0	0	0	Reference
Homo sapiens	sp|P28331|NDUS1_HUMAN	32	106	29	107	PF13510.6	Fer2_4	Domain	4	81	82	62.7	2.5e-17	1	CL0486		3	0.037	-3	-0.038	Reference
Homo sapiens	sp|P28331|NDUS1_HUMAN	113	152	113	152	PF10588.9	NADH-G_4Fe-4S_3	Domain	1	40	40	60.3	9.4e-17	1	No_clan		0	0	0	0	Reference
Homo sapiens	sp|Q2VWP7|PRTG_HUMAN	40	121	39	131	PF07679.16	I-set	Domain	2	81	90	46.4	3e-12	1	CL0011		9	0.1	2	0.025	Reference
Homo sapiens	sp|Q2VWP7|PRTG_HUMAN	139	207	133	208	PF13927.6	Ig_3	Domain	6	77	79	41.3	1.7e-10	1	CL0011		5	0.063	-3	-0.042	Reference
Homo sapiens	sp|Q2VWP7|PRTG_HUMAN	235	307	234	308	PF13927.6	Ig_3	Domain	2	78	79	48.3	1.2e-12	1	CL0011		1	0.013	-4	-0.052	Reference
Homo sapiens	sp|Q2VWP7|PRTG_HUMAN	327	412	327	412	PF07679.16	I-set	Domain	1	90	90	51.4	8.6e-14	1	CL0011		0	0	-4	-0.044	Reference
Homo sapiens	sp|Q2VWP7|PRTG_HUMAN	420	499	420	505	PF00041.21	fn3	Domain	1	79	85	45.1	9.5e-12	1	CL0159		6	0.071	1	0.013	Reference
Homo sapiens	sp|Q2VWP7|PRTG_HUMAN	520	603	518	603	PF00041.21	fn3	Domain	3	85	85	42.7	5.5e-11	1	CL0159		2	0.024	1	0.012	Reference
Homo sapiens	sp|Q2VWP7|PRTG_HUMAN	623	696	619	700	PF00041.21	fn3	Domain	5	79	85	35.4	9.9e-09	1	CL0159		6	0.071	-1	-0.013	Reference
Homo sapiens	sp|Q2VWP7|PRTG_HUMAN	723	807	723	807	PF00041.21	fn3	Domain	1	85	85	44.8	1.2e-11	1	CL0159		0	0	0	0	Reference
Homo sapiens	sp|Q2VWP7|PRTG_HUMAN	822	907	821	907	PF00041.21	fn3	Domain	2	85	85	37.3	2.5e-09	1	CL0159		1	0.012	2	0.024	Reference
Homo sapiens	sp|P52848|NDST1_HUMAN	605	858	604	869	PF00685.27	Sulfotransfer_1	Domain	2	261	267	154.8	3e-45	1	CL0023	predicted_active_site	6	0.022	-6	-0.023	Reference
Homo sapiens	sp|Q9UNF0|PACN2_HUMAN	432	479	432	479	PF00018.28	SH3_1	Domain	1	48	48	56.2	1.8e-15	1	CL0010		0	0	0	0	Reference
Homo sapiens	sp|Q9BQ51|PD1L2_HUMAN	23	103	22	105	PF13927.6	Ig_3	Domain	4	76	79	30.1	5.5e-07	1	CL0011		3	0.038	8	0.11	Insertion
Homo sapiens	sp|Q9BQ51|PD1L2_HUMAN	134	197	125	202	PF08205.12	C2-set_2	Domain	13	83	89	23.9	3.2e-05	1	CL0011		12	0.135	-7	-0.099	Truncation
Homo sapiens	sp|A5PKW4|PSD1_HUMAN	557	707	540	708	PF01369.20	Sec7	Domain	32	182	183	143	7.8e-42	1	No_clan		31	0.169	0	0	Truncation
Homo sapiens	sp|A5PKW4|PSD1_HUMAN	758	869	758	869	PF15410.6	PH_9	Domain	1	119	119	123.1	7.3e-36	1	CL0266		0	0	-7	-0.059	Reference
Homo sapiens	sp|P29120|NEC1_HUMAN	34	110	34	110	PF16470.5	S8_pro-domain	Domain	1	79	79	84.2	8e-24	1	CL0570		0	0	-2	-0.025	Reference
Homo sapiens	sp|P29120|NEC1_HUMAN	158	442	158	442	PF00082.22	Peptidase_S8	Domain	1	298	298	172.5	1.2e-50	1	No_clan	predicted_active_site	0	0	-13	-0.044	Reference
Homo sapiens	sp|P29120|NEC1_HUMAN	714	751	713	751	PF12177.8	Proho_convert	Domain	2	39	39	80.7	5.5e-23	1	No_clan		1	0.026	0	0	Reference
Homo sapiens	sp|O95084|PRS23_HUMAN	148	289	143	368	PF00089.26	Trypsin	Domain	12	134	221	38.9	8.1e-10	1	CL0124	predicted_active_site	87	0.394	19	0.154	Complex
Homo sapiens	sp|P16519|NEC2_HUMAN	33	109	33	109	PF16470.5	S8_pro-domain	Domain	1	79	79	69.1	4.2e-19	1	CL0570		0	0	-2	-0.025	Reference
Homo sapiens	sp|P16519|NEC2_HUMAN	158	420	158	445	PF00082.22	Peptidase_S8	Domain	1	284	298	145.3	2.4e-42	1	No_clan	predicted_active_site	14	0.047	-21	-0.074	Reference
Homo sapiens	sp|Q13402|MYO7A_HUMAN	67	729	67	729	PF00063.21	Myosin_head	Domain	1	677	677	798.7	3.9e-240	1	CL0023		0	0	-14	-0.021	Reference
Homo sapiens	sp|Q13402|MYO7A_HUMAN	2014	2115	2006	2115	PF00373.18	FERM_M	Domain	14	118	118	62.4	5e-17	1	CL0632		13	0.11	-3	-0.029	Truncation
Homo sapiens	sp|P11464|PSG1_HUMAN	41	131	38	144	PF07686.17	V-set	Domain	4	99	109	48.1	1.1e-12	1	CL0011		10	0.092	-5	-0.052	Reference
Homo sapiens	sp|P11464|PSG1_HUMAN	148	221	148	221	PF13927.6	Ig_3	Domain	1	79	79	32.1	1.3e-07	1	CL0011		0	0	-5	-0.063	Reference
Homo sapiens	sp|P11464|PSG1_HUMAN	254	328	241	328	PF13895.6	Ig_2	Domain	14	79	79	29.1	9.6e-07	1	CL0011		13	0.165	9	0.136	Complex
Homo sapiens	sp|P11464|PSG1_HUMAN	335	413	334	413	PF13895.6	Ig_2	Domain	2	79	79	57.1	1.7e-15	1	CL0011		1	0.013	1	0.013	Reference
Homo sapiens	sp|Q8N3Z0|PRS35_HUMAN	140	201	135	214	PF00089.26	Trypsin	Domain	10	69	221	37	3.1e-09	1	CL0124	predicted_active_site	152	0.688	2	0.033	Truncation
Homo sapiens	sp|Q9Y5G6|PCDG7_HUMAN	31	112	30	112	PF08266.12	Cadherin_2	Domain	2	83	83	110.5	2.6e-32	1	CL0159		1	0.012	0	0	Reference
Homo sapiens	sp|Q9Y5G6|PCDG7_HUMAN	139	232	138	233	PF00028.17	Cadherin	Domain	2	92	93	46.3	4.4e-12	1	CL0159		1	0.011	3	0.033	Reference
Homo sapiens	sp|Q9Y5G6|PCDG7_HUMAN	247	338	247	338	PF00028.17	Cadherin	Domain	1	93	93	64.8	7.5e-18	1	CL0159		0	0	-1	-0.011	Reference
Homo sapiens	sp|Q9Y5G6|PCDG7_HUMAN	354	441	352	443	PF00028.17	Cadherin	Domain	3	91	93	44.9	1.2e-11	1	CL0159		2	0.022	-1	-0.011	Reference
Homo sapiens	sp|Q9Y5G6|PCDG7_HUMAN	457	552	457	553	PF00028.17	Cadherin	Domain	1	92	93	56.9	2.1e-15	1	CL0159		1	0.011	4	0.043	Reference
Homo sapiens	sp|Q9Y5G6|PCDG7_HUMAN	582	664	578	665	PF00028.17	Cadherin	Domain	9	92	93	45.9	5.9e-12	1	CL0159		8	0.086	-1	-0.012	Reference
Homo sapiens	sp|Q9BXB4|OSB11_HUMAN	63	153	60	155	PF00169.29	PH	Domain	5	103	105	43.6	3.3e-11	1	CL0266		4	0.038	-8	-0.081	Reference
Homo sapiens	sp|A6NHN0|OTOL1_HUMAN	344	467	344	467	PF00386.21	C1q	Domain	1	127	127	107.6	4.9e-31	1	CL0100		0	0	-3	-0.024	Reference
Homo sapiens	sp|A6NJ46|NKX63_HUMAN	140	196	140	196	PF00046.29	Homeodomain	Domain	1	57	57	76.6	9.3e-22	1	CL0123		0	0	0	0	Reference
Homo sapiens	sp|O00408|PDE2A_HUMAN	241	369	239	378	PF13185.6	GAF_2	Domain	3	129	138	31.7	1.6e-07	1	CL0161		9	0.065	2	0.016	Reference
Homo sapiens	sp|O00408|PDE2A_HUMAN	409	548	409	548	PF01590.26	GAF	Domain	1	133	133	58	1.5e-15	1	CL0161		0	0	7	0.053	Reference
Homo sapiens	sp|O00408|PDE2A_HUMAN	655	887	655	889	PF00233.19	PDEase_I	Domain	1	236	238	259.7	2.8e-77	1	CL0237	predicted_active_site	2	0.008	-3	-0.013	Reference
Homo sapiens	sp|Q8IVI9|NOSTN_HUMAN	445	493	445	493	PF14604.6	SH3_9	Domain	1	49	49	60.1	1.3e-16	1	CL0010		0	0	0	0	Reference
Homo sapiens	sp|Q9Y5G4|PCDG9_HUMAN	30	112	30	112	PF08266.12	Cadherin_2	Domain	1	83	83	110.6	2.3e-32	1	CL0159		0	0	0	0	Reference
Homo sapiens	sp|Q9Y5G4|PCDG9_HUMAN	140	233	138	233	PF00028.17	Cadherin	Domain	3	93	93	42.4	7.4e-11	1	CL0159		2	0.022	3	0.033	Reference
Homo sapiens	sp|Q9Y5G4|PCDG9_HUMAN	247	337	247	338	PF00028.17	Cadherin	Domain	1	92	93	57.8	1.1e-15	1	CL0159		1	0.011	-1	-0.011	Reference
Homo sapiens	sp|Q9Y5G4|PCDG9_HUMAN	356	443	354	443	PF00028.17	Cadherin	Domain	5	93	93	59.6	3.1e-16	1	CL0159		4	0.043	-1	-0.011	Reference
Homo sapiens	sp|Q9Y5G4|PCDG9_HUMAN	457	552	457	553	PF00028.17	Cadherin	Domain	1	92	93	49.7	3.7e-13	1	CL0159		1	0.011	4	0.043	Reference
Homo sapiens	sp|Q9Y5G4|PCDG9_HUMAN	582	664	578	665	PF00028.17	Cadherin	Domain	9	92	93	45.2	9.8e-12	1	CL0159		8	0.086	-1	-0.012	Reference
Homo sapiens	sp|Q8WX93|PALLD_HUMAN	271	361	271	361	PF07679.16	I-set	Domain	1	90	90	83.9	6.3e-24	1	CL0011		0	0	1	0.011	Reference
Homo sapiens	sp|Q8WX93|PALLD_HUMAN	441	538	441	538	PF07679.16	I-set	Domain	1	90	90	73.8	9e-21	1	CL0011		0	0	8	0.089	Reference
Homo sapiens	sp|Q8WX93|PALLD_HUMAN	1001	1092	1001	1092	PF07679.16	I-set	Domain	1	90	90	58.2	6.2e-16	1	CL0011		0	0	2	0.022	Reference
Homo sapiens	sp|Q8WX93|PALLD_HUMAN	1135	1225	1135	1225	PF07679.16	I-set	Domain	1	90	90	79.5	1.4e-22	1	CL0011		0	0	1	0.011	Reference
Homo sapiens	sp|Q8WX93|PALLD_HUMAN	1234	1325	1234	1325	PF07679.16	I-set	Domain	1	90	90	65	5e-18	1	CL0011		0	0	2	0.022	Reference
Homo sapiens	sp|P43121|MUC18_HUMAN	33	130	30	133	PF07686.17	V-set	Domain	3	106	109	31.5	1.6e-07	1	CL0011		3	0.028	-6	-0.058	Reference
Homo sapiens	sp|P43121|MUC18_HUMAN	140	234	139	234	PF08205.12	C2-set_2	Domain	2	89	89	77.1	8.3e-22	1	CL0011		1	0.011	7	0.08	Reference
Homo sapiens	sp|P43121|MUC18_HUMAN	262	321	253	322	PF13927.6	Ig_3	Domain	13	76	79	38.4	1.5e-09	1	CL0011		12	0.152	-4	-0.062	Truncation
Homo sapiens	sp|P43121|MUC18_HUMAN	354	412	348	421	PF00047.25	ig	Domain	7	77	87	23.5	4.5e-05	1	CL0011		10	0.115	-12	-0.169	Complex
Homo sapiens	sp|O95297|MPZL1_HUMAN	42	154	41	155	PF07686.17	V-set	Domain	2	108	109	82.1	2.9e-23	1	CL0011		1	0.009	6	0.056	Reference
Homo sapiens	sp|P49763|PLGF_HUMAN	52	130	52	130	PF00341.17	PDGF	Domain	1	82	82	86	1.6e-24	1	CL0079		0	0	-3	-0.037	Reference
Homo sapiens	sp|Q00888|PSG4_HUMAN	41	131	38	143	PF07686.17	V-set	Domain	4	99	109	43	4.3e-11	1	CL0011		10	0.092	-5	-0.052	Reference
Homo sapiens	sp|Q00888|PSG4_HUMAN	148	221	148	221	PF13927.6	Ig_3	Domain	1	79	79	34.6	2.2e-08	1	CL0011		0	0	-5	-0.063	Reference
Homo sapiens	sp|Q00888|PSG4_HUMAN	241	312	241	314	PF13927.6	Ig_3	Domain	1	77	79	32	1.4e-07	1	CL0011		2	0.025	-5	-0.065	Reference
Homo sapiens	sp|Q00888|PSG4_HUMAN	335	413	334	413	PF13895.6	Ig_2	Domain	2	79	79	55.3	6.2e-15	1	CL0011		1	0.013	1	0.013	Reference
Homo sapiens	sp|P30307|MPIP3_HUMAN	327	419	308	422	PF00581.20	Rhodanese	Domain	16	104	107	36	8e-09	1	CL0031	predicted_active_site	15	0.14	4	0.045	Truncation
Homo sapiens	sp|Q9UQ49|NEUR3_HUMAN	37	378	36	384	PF13088.6	BNR_2	Domain	2	273	278	117.4	6.9e-34	1	CL0434	predicted_active_site	5	0.018	70	0.257	Insertion
Homo sapiens	sp|Q96PD5|PGRP2_HUMAN	406	532	401	533	PF01510.25	Amidase_2	Domain	7	125	126	54.6	1.4e-14	1	No_clan		6	0.048	8	0.067	Reference
Homo sapiens	sp|Q7Z5P9|MUC19_HUMAN	721	776	721	776	PF01826.17	TIL	Domain	1	55	55	33	5.1e-08	1	No_clan		0	0	1	0.018	Reference
Homo sapiens	sp|Q7Z5P9|MUC19_HUMAN	1006	1070	1006	1073	PF08742.11	C8	Domain	1	65	69	55.1	7.7e-15	1	No_clan		4	0.058	0	0	Reference
Homo sapiens	sp|Q7Z5P9|MUC19_HUMAN	1469	1536	1469	1536	PF08742.11	C8	Domain	1	69	69	55.2	6.8e-15	1	No_clan		0	0	-1	-0.014	Reference
Homo sapiens	sp|Q8WWR8|NEUR4_HUMAN	36	266	34	279	PF13088.6	BNR_2	Domain	3	203	278	92.1	3.6e-26	1	CL0434		75	0.27	30	0.149	Complex
Homo sapiens	sp|Q14872|MTF1_HUMAN	140	164	140	164	PF00096.26	zf-C2H2	Domain	1	23	23	21.4	0.00023	1	CL0361		0	0	2	0.087	Reference
Homo sapiens	sp|Q14872|MTF1_HUMAN	170	194	170	194	PF00096.26	zf-C2H2	Domain	1	23	23	16.5	0.0087	1	CL0361		0	0	2	0.087	Reference
Homo sapiens	sp|Q14872|MTF1_HUMAN	200	224	200	224	PF00096.26	zf-C2H2	Domain	1	23	23	17.5	0.004	1	CL0361		0	0	2	0.087	Reference
Homo sapiens	sp|Q14872|MTF1_HUMAN	229	253	229	253	PF00096.26	zf-C2H2	Domain	1	23	23	22.4	0.00011	1	CL0361		0	0	2	0.087	Reference
Homo sapiens	sp|Q14872|MTF1_HUMAN	259	283	259	283	PF00096.26	zf-C2H2	Domain	1	23	23	18.9	0.0014	1	CL0361		0	0	2	0.087	Reference
Homo sapiens	sp|Q14872|MTF1_HUMAN	289	313	289	313	PF00096.26	zf-C2H2	Domain	1	23	23	22.9	8.2e-05	1	CL0361		0	0	2	0.087	Reference
Homo sapiens	sp|Q96LB9|PGRP3_HUMAN	77	179	47	181	PF01510.25	Amidase_2	Domain	33	124	126	43.6	3.6e-11	1	No_clan		32	0.254	11	0.12	Complex
Homo sapiens	sp|Q96LB9|PGRP3_HUMAN	200	325	197	327	PF01510.25	Amidase_2	Domain	4	124	126	59.3	5e-16	1	No_clan		3	0.024	5	0.041	Reference
Homo sapiens	sp|O00750|P3C2B_HUMAN	649	787	648	788	PF00792.24	PI3K_C2	Domain	2	139	140	114.4	3.7e-33	1	CL0154		1	0.007	1	0.007	Reference
Homo sapiens	sp|O00750|P3C2B_HUMAN	1367	1476	1365	1477	PF00787.24	PX	Domain	3	112	113	67	1.3e-18	1	No_clan		2	0.018	0	0	Reference
Homo sapiens	sp|O00750|P3C2B_HUMAN	1518	1626	1517	1626	PF00168.30	C2	Domain	2	103	103	63.1	2.4e-17	1	CL0154		1	0.01	7	0.069	Reference
Homo sapiens	sp|Q9Y5G3|PCDGD_HUMAN	30	109	30	109	PF08266.12	Cadherin_2	Domain	1	83	83	90.3	5e-26	1	CL0159		0	0	-3	-0.036	Reference
Homo sapiens	sp|Q9Y5G3|PCDGD_HUMAN	137	230	135	230	PF00028.17	Cadherin	Domain	3	93	93	43.4	3.6e-11	1	CL0159		2	0.022	3	0.033	Reference
Homo sapiens	sp|Q9Y5G3|PCDGD_HUMAN	244	333	244	334	PF00028.17	Cadherin	Domain	1	90	93	70	1.7e-19	1	CL0159		3	0.032	0	0	Reference
Homo sapiens	sp|Q9Y5G3|PCDGD_HUMAN	350	438	348	439	PF00028.17	Cadherin	Domain	3	92	93	48.4	9.6e-13	1	CL0159		2	0.022	-1	-0.011	Reference
Homo sapiens	sp|Q9Y5G3|PCDGD_HUMAN	453	548	453	549	PF00028.17	Cadherin	Domain	1	92	93	60.4	1.7e-16	1	CL0159		1	0.011	4	0.043	Reference
Homo sapiens	sp|Q9Y5G3|PCDGD_HUMAN	578	657	573	659	PF00028.17	Cadherin	Domain	9	89	93	34.2	2.7e-08	1	CL0159		8	0.086	-1	-0.012	Reference
Homo sapiens	sp|Q15365|PCBP1_HUMAN	15	76	15	77	PF00013.29	KH_1	Domain	1	65	66	56.9	1.4e-15	1	CL0007		1	0.015	-3	-0.046	Reference
Homo sapiens	sp|Q15365|PCBP1_HUMAN	99	162	99	164	PF00013.29	KH_1	Domain	1	64	66	60.5	9.9e-17	1	CL0007		2	0.03	0	0	Reference
Homo sapiens	sp|Q15365|PCBP1_HUMAN	281	344	281	345	PF00013.29	KH_1	Domain	1	65	66	63.8	9.7e-18	1	CL0007		1	0.015	-1	-0.015	Reference
Homo sapiens	sp|Q02083|NAAA_HUMAN	126	292	126	312	PF02275.18	CBAH	Domain	1	189	316	28.5	1.1e-06	1	CL0052	predicted_active_site	127	0.402	-22	-0.116	Complex
Homo sapiens	sp|O60245|PCDH7_HUMAN	34	114	33	117	PF08266.12	Cadherin_2	Domain	2	79	83	29.6	4.4e-07	1	CL0159		4	0.048	3	0.038	Reference
Homo sapiens	sp|O60245|PCDH7_HUMAN	255	298	238	299	PF00028.17	Cadherin	Domain	52	92	93	30.6	3.5e-07	1	CL0159		51	0.548	3	0.073	Truncation
Homo sapiens	sp|O60245|PCDH7_HUMAN	313	405	313	406	PF00028.17	Cadherin	Domain	1	92	93	59.8	2.7e-16	1	CL0159		1	0.011	1	0.011	Reference
Homo sapiens	sp|O60245|PCDH7_HUMAN	430	525	429	526	PF00028.17	Cadherin	Domain	3	92	93	43.5	3.2e-11	1	CL0159		2	0.022	6	0.067	Reference
Homo sapiens	sp|O60245|PCDH7_HUMAN	542	629	540	630	PF00028.17	Cadherin	Domain	3	92	93	72.7	2.6e-20	1	CL0159		2	0.022	-2	-0.022	Reference
Homo sapiens	sp|O60245|PCDH7_HUMAN	644	732	644	733	PF00028.17	Cadherin	Domain	1	92	93	69.7	2.2e-19	1	CL0159		1	0.011	-3	-0.033	Reference
Homo sapiens	sp|O60245|PCDH7_HUMAN	757	839	752	840	PF00028.17	Cadherin	Domain	9	92	93	56.7	2.5e-15	1	CL0159		8	0.086	-1	-0.012	Reference
Homo sapiens	sp|Q9BUA6|MYL10_HUMAN	91	117	89	117	PF13405.6	EF-hand_6	Domain	4	31	31	23.2	3.9e-05	1	CL0220		3	0.097	-1	-0.036	Reference
Homo sapiens	sp|Q96PU5|NED4L_HUMAN	21	119	20	127	PF00168.30	C2	Domain	2	95	103	89.1	1.9e-25	1	CL0154		8	0.078	5	0.053	Reference
Homo sapiens	sp|Q96PU5|NED4L_HUMAN	195	224	195	224	PF00397.26	WW	Domain	1	31	31	45.3	6.7e-12	1	CL0680		0	0	-1	-0.032	Reference
Homo sapiens	sp|Q96PU5|NED4L_HUMAN	387	416	387	416	PF00397.26	WW	Domain	1	31	31	48.3	7.5e-13	1	CL0680		0	0	-1	-0.032	Reference
Homo sapiens	sp|Q96PU5|NED4L_HUMAN	499	528	499	528	PF00397.26	WW	Domain	1	31	31	48.1	8.7e-13	1	CL0680		0	0	-1	-0.032	Reference
Homo sapiens	sp|Q96PU5|NED4L_HUMAN	550	579	550	579	PF00397.26	WW	Domain	1	31	31	41.9	7.5e-11	1	CL0680		0	0	-1	-0.032	Reference
Homo sapiens	sp|Q96PU5|NED4L_HUMAN	670	972	669	974	PF00632.25	HECT	Domain	2	305	307	340.5	1e-101	1	CL0552	predicted_active_site	2	0.007	-1	-0.003	Reference
Homo sapiens	sp|P23219|PGH1_HUMAN	36	67	33	67	PF00008.27	EGF	Domain	1	32	32	21.7	0.00019	1	CL0001		0	0	0	0	Reference
Homo sapiens	sp|P23219|PGH1_HUMAN	223	524	218	574	PF03098.15	An_peroxidase	Domain	150	472	529	149.3	1.4e-43	1	CL0617	predicted_active_site	149	0.282	-21	-0.065	Truncation
Homo sapiens	sp|P49757|NUMB_HUMAN	39	171	39	172	PF00640.23	PID	Domain	1	139	140	120.7	4.7e-35	1	CL0266		1	0.007	-6	-0.043	Reference
Homo sapiens	sp|Q8TE76|MORC4_HUMAN	51	157	47	181	PF13589.6	HATPase_c_3	Domain	4	109	137	57.3	1.4e-15	1	CL0025		28	0.204	1	0.009	Truncation
Homo sapiens	sp|Q8TE76|MORC4_HUMAN	425	469	425	470	PF07496.15	zf-CW	Domain	1	47	48	58.6	4.4e-16	1	No_clan		1	0.021	-2	-0.043	Reference
Homo sapiens	sp|P46087|NOP2_HUMAN	295	374	284	374	PF17125.5	Methyltr_RsmF_N	Domain	15	90	90	37.5	2.4e-09	1	CL0063		14	0.156	4	0.053	Truncation
Homo sapiens	sp|P05187|PPB1_HUMAN	55	490	55	490	PF00245.20	Alk_phosphatase	Domain	1	416	416	622.7	2.9e-187	1	CL0088	predicted_active_site	0	0	20	0.048	Reference
Homo sapiens	sp|Q9HB63|NET4_HUMAN	262	318	262	329	PF00053.24	Laminin_EGF	Domain	1	45	49	30.8	2.3e-07	1	CL0001		4	0.082	12	0.267	Insertion
Homo sapiens	sp|Q9HB63|NET4_HUMAN	332	383	332	392	PF00053.24	Laminin_EGF	Domain	1	43	49	36.4	4.2e-09	1	CL0001		6	0.122	9	0.209	Complex
Homo sapiens	sp|Q9HB63|NET4_HUMAN	395	443	395	451	PF00053.24	Laminin_EGF	Domain	1	43	49	40.2	2.7e-10	1	CL0001		6	0.122	6	0.14	Complex
Homo sapiens	sp|Q9HB63|NET4_HUMAN	518	619	517	624	PF01759.21	NTR	Domain	2	102	107	76.9	9.4e-22	1	CL0353		5	0.047	1	0.01	Reference
Homo sapiens	sp|P49335|PO3F4_HUMAN	191	260	189	260	PF00157.17	Pou	Domain	3	72	72	126.3	3.4e-37	1	CL0123		2	0.028	0	0	Reference
Homo sapiens	sp|P49335|PO3F4_HUMAN	279	335	279	335	PF00046.29	Homeodomain	Domain	1	57	57	64.9	4.4e-18	1	CL0123		0	0	0	0	Reference
Homo sapiens	sp|Q8WV74|NUDT8_HUMAN	33	149	29	159	PF00293.28	NUDIX	Domain	5	117	131	41.6	1.2e-10	1	CL0261	predicted_active_site	14	0.107	4	0.035	Truncation
Homo sapiens	sp|Q6UXH9|PAMR1_HUMAN	128	233	128	233	PF00431.20	CUB	Domain	1	110	110	81.7	4.3e-23	1	CL0164		0	0	-4	-0.036	Reference
Homo sapiens	sp|Q6UXH9|PAMR1_HUMAN	239	270	239	270	PF00008.27	EGF	Domain	1	32	32	31.9	1.2e-07	1	CL0001		0	0	0	0	Reference
Homo sapiens	sp|Q6UXH9|PAMR1_HUMAN	303	342	280	342	PF00084.20	Sushi	Domain	17	56	56	37.3	3e-09	1	CL0001		16	0.286	0	0	Truncation
Homo sapiens	sp|Q6UXH9|PAMR1_HUMAN	402	442	388	442	PF00084.20	Sushi	Domain	17	56	56	25	2.2e-05	1	CL0001		16	0.286	1	0.025	Truncation
Homo sapiens	sp|Q6UXH9|PAMR1_HUMAN	457	715	452	715	PF00089.26	Trypsin	Domain	7	221	221	133.7	7.9e-39	1	CL0124	predicted_active_site	6	0.027	44	0.205	Insertion
Homo sapiens	sp|Q9NP56|PDE7B_HUMAN	172	393	172	406	PF00233.19	PDEase_I	Domain	1	227	238	254.8	8.3e-76	1	CL0237	predicted_active_site	11	0.046	-5	-0.022	Reference
Homo sapiens	sp|P78364|PHC1_HUMAN	938	1002	938	1002	PF00536.30	SAM_1	Domain	1	64	64	59.7	2.8e-16	1	CL0003		0	0	1	0.016	Reference
Homo sapiens	sp|Q8N7G0|PO5F2_HUMAN	123	192	122	192	PF00157.17	Pou	Domain	3	72	72	106.9	3.7e-31	1	CL0123		2	0.028	0	0	Reference
Homo sapiens	sp|Q8N7G0|PO5F2_HUMAN	223	261	212	264	PF00046.29	Homeodomain	Domain	13	51	57	38.9	5.7e-10	1	CL0123		12	0.211	0	0	Truncation
Homo sapiens	sp|Q8NDX5|PHC3_HUMAN	918	981	917	981	PF00536.30	SAM_1	Domain	2	64	64	57.2	1.7e-15	1	CL0003		1	0.016	1	0.016	Reference
Homo sapiens	sp|Q9BX93|PG12B_HUMAN	14	195	11	195	PF06951.11	PLA2G12	Domain	4	182	182	298.6	1.6e-89	1	CL0629		3	0.016	3	0.017	Reference
Homo sapiens	sp|P52179|MYOM1_HUMAN	277	369	277	369	PF07679.16	I-set	Domain	1	90	90	48.6	6.4e-13	1	CL0011		0	0	3	0.033	Reference
Homo sapiens	sp|P52179|MYOM1_HUMAN	416	486	405	499	PF07679.16	I-set	Domain	12	77	90	35.6	7.3e-09	1	CL0011		13	0.144	5	0.076	Truncation
Homo sapiens	sp|P52179|MYOM1_HUMAN	512	596	511	596	PF00041.21	fn3	Domain	2	85	85	55.6	5.1e-15	1	CL0159		1	0.012	1	0.012	Reference
Homo sapiens	sp|P52179|MYOM1_HUMAN	640	724	639	724	PF00041.21	fn3	Domain	2	85	85	45.7	6.4e-12	1	CL0159		1	0.012	1	0.012	Reference
Homo sapiens	sp|P52179|MYOM1_HUMAN	741	823	740	823	PF00041.21	fn3	Domain	2	85	85	44.7	1.3e-11	1	CL0159		1	0.012	-1	-0.012	Reference
Homo sapiens	sp|P52179|MYOM1_HUMAN	935	1023	935	1023	PF00041.21	fn3	Domain	1	85	85	50.8	1.6e-13	1	CL0159		0	0	4	0.047	Reference
Homo sapiens	sp|P52179|MYOM1_HUMAN	1041	1127	1040	1127	PF00041.21	fn3	Domain	2	85	85	59.6	2.9e-16	1	CL0159		1	0.012	3	0.036	Reference
Homo sapiens	sp|P52179|MYOM1_HUMAN	1155	1217	1136	1223	PF07679.16	I-set	Domain	17	80	90	27.2	3.1e-06	1	CL0011		16	0.178	-1	-0.016	Truncation
Homo sapiens	sp|P52179|MYOM1_HUMAN	1371	1443	1362	1444	PF07679.16	I-set	Domain	15	88	90	30.4	3e-07	1	CL0011		14	0.156	-1	-0.014	Truncation
Homo sapiens	sp|P52179|MYOM1_HUMAN	1579	1663	1574	1663	PF07679.16	I-set	Domain	7	90	90	76.8	1e-21	1	CL0011		6	0.067	1	0.012	Reference
Homo sapiens	sp|Q9Y303|NAGA_HUMAN	62	401	62	401	PF01979.20	Amidohydro_1	Domain	1	344	344	58.9	5.1e-16	1	CL0034	predicted_active_site	0	0	-4	-0.012	Reference
Homo sapiens	sp|O43242|PSMD3_HUMAN	359	461	358	462	PF01399.27	PCI	Domain	2	104	105	85.6	2.9e-24	1	CL0123		1	0.01	0	0	Reference
Homo sapiens	sp|P46459|NSF_HUMAN	6	83	5	85	PF02359.18	CDC48_N	Domain	2	83	85	42.9	4.1e-11	1	CL0332		2	0.024	-4	-0.049	Reference
Homo sapiens	sp|P46459|NSF_HUMAN	111	159	111	189	PF02933.17	CDC48_2	Domain	1	48	64	40.5	1.7e-10	1	CL0402		16	0.25	1	0.021	Truncation
Homo sapiens	sp|P46459|NSF_HUMAN	256	396	256	397	PF00004.29	AAA	Domain	1	131	132	142.3	1.1e-41	1	CL0023		1	0.008	10	0.076	Reference
Homo sapiens	sp|P46459|NSF_HUMAN	423	466	423	472	PF17862.1	AAA_lid_3	Domain	1	39	45	41.5	8.5e-11	1	CL0671		6	0.133	5	0.128	Complex
Homo sapiens	sp|P46459|NSF_HUMAN	539	668	539	669	PF00004.29	AAA	Domain	1	131	132	50	3.7e-13	1	CL0023		1	0.008	-1	-0.008	Reference
Homo sapiens	sp|O14556|G3PT_HUMAN	77	174	76	176	PF00044.24	Gp_dh_N	Domain	2	99	101	120.5	3.1e-35	1	CL0063		2	0.02	0	0	Reference
Homo sapiens	sp|O14556|G3PT_HUMAN	229	386	229	386	PF02800.20	Gp_dh_C	Domain	1	158	158	229.8	1.1e-68	1	CL0139		0	0	0	0	Reference
Homo sapiens	sp|Q8WWY6|MB3L1_HUMAN	6	76	6	76	PF16564.5	MBDa	Domain	1	71	71	108.9	1e-31	1	CL0081		0	0	0	0	Reference
Homo sapiens	sp|Q9BQP7|MGME1_HUMAN	191	326	149	343	PF12705.7	PDDEXK_1	Domain	87	226	255	30.5	3.2e-07	1	CL0236	predicted_active_site	86	0.337	-4	-0.029	Truncation
Homo sapiens	sp|O15116|LSM1_HUMAN	12	75	8	76	PF01423.22	LSM	Domain	5	66	67	56.2	2.1e-15	1	CL0527		4	0.06	2	0.032	Reference
Homo sapiens	sp|P08581|MET_HUMAN	563	654	563	654	PF01833.24	TIG	Domain	1	85	85	51.6	7.5e-14	1	CL0159		0	0	7	0.082	Reference
Homo sapiens	sp|P08581|MET_HUMAN	657	728	657	738	PF01833.24	TIG	Domain	1	73	85	51.8	6.3e-14	1	CL0159		12	0.141	-1	-0.014	Truncation
Homo sapiens	sp|P08581|MET_HUMAN	742	817	742	831	PF01833.24	TIG	Domain	1	71	85	34.6	1.5e-08	1	CL0159		14	0.165	5	0.07	Truncation
Homo sapiens	sp|P08581|MET_HUMAN	1079	1336	1078	1337	PF07714.17	Pkinase_Tyr	Domain	2	258	259	311.3	4.5e-93	1	CL0016	predicted_active_site	1	0.004	1	0.004	Reference
Homo sapiens	sp|A0A0C4DH25|KVD20_HUMAN	26	110	26	116	PF07686.17	V-set	Domain	1	91	109	57.3	1.5e-15	1	CL0011		18	0.165	-6	-0.066	Truncation
Homo sapiens	sp|P10911|MCF2_HUMAN	19	88	6	89	PF13716.6	CRAL_TRIO_2	Domain	69	137	138	24.8	2e-05	1	CL0512		68	0.493	1	0.014	Truncation
Homo sapiens	sp|P10911|MCF2_HUMAN	499	673	499	673	PF00621.20	RhoGEF	Domain	1	182	182	138.5	2.8e-40	1	No_clan		0	0	-7	-0.038	Reference
Homo sapiens	sp|P10911|MCF2_HUMAN	712	807	695	809	PF00169.29	PH	Domain	14	103	105	28.5	1.7e-06	1	CL0266		13	0.124	6	0.067	Truncation
Homo sapiens	sp|P46199|IF2M_HUMAN	183	341	179	344	PF00009.27	GTP_EFTU	Domain	6	191	194	110.6	6.9e-32	1	CL0023		5	0.026	-27	-0.145	Deletion
Homo sapiens	sp|P46199|IF2M_HUMAN	510	606	504	607	PF11987.8	IF-2	Domain	9	104	105	101.2	3e-29	1	No_clan		8	0.076	1	0.01	Reference
Homo sapiens	sp|P01860|IGHG3_HUMAN	8	88	8	90	PF07654.15	C1-set	Domain	1	84	86	59.2	4e-16	1	CL0011		2	0.023	-3	-0.036	Reference
Homo sapiens	sp|P01860|IGHG3_HUMAN	170	258	170	258	PF07654.15	C1-set	Domain	1	86	86	72.3	3.1e-20	1	CL0011		0	0	3	0.035	Reference
Homo sapiens	sp|P01860|IGHG3_HUMAN	278	362	278	362	PF07654.15	C1-set	Domain	1	86	86	102.1	1.6e-29	1	CL0011		0	0	-1	-0.012	Reference
Homo sapiens	sp|Q14953|KI2S5_HUMAN	33	113	32	115	PF00047.25	ig	Domain	2	85	87	35.3	9.8e-09	1	CL0011		2	0.023	-3	-0.036	Reference
Homo sapiens	sp|Q14953|KI2S5_HUMAN	133	212	132	213	PF00047.25	ig	Domain	2	86	87	41.2	1.4e-10	1	CL0011		1	0.011	-5	-0.059	Reference
Homo sapiens	sp|Q9NR34|MA1C1_HUMAN	181	616	181	617	PF01532.20	Glyco_hydro_47	Domain	1	457	458	480.6	5e-144	1	CL0059	predicted_active_site	1	0.002	-21	-0.046	Reference
Homo sapiens	sp|A1L020|MEX3A_HUMAN	134	194	132	195	PF00013.29	KH_1	Domain	2	65	66	38	1.1e-09	1	CL0007		1	0.015	-3	-0.047	Reference
Homo sapiens	sp|A1L020|MEX3A_HUMAN	225	285	225	286	PF00013.29	KH_1	Domain	1	65	66	52.6	2.9e-14	1	CL0007		1	0.015	-4	-0.062	Reference
Homo sapiens	sp|A1L020|MEX3A_HUMAN	468	510	466	515	PF13920.6	zf-C3HC4_3	Domain	4	45	50	39.6	3.6e-10	1	CL0229		5	0.1	1	0.024	Reference
Homo sapiens	sp|Q8IV50|LYSM2_HUMAN	73	116	73	116	PF01476.20	LysM	Domain	1	44	44	38.5	8.5e-10	1	CL0187		0	0	0	0	Reference
Homo sapiens	sp|P45452|MMP13_HUMAN	33	91	32	91	PF01471.18	PG_binding_1	Domain	2	57	57	46.4	3.4e-12	1	CL0244		1	0.018	3	0.054	Reference
Homo sapiens	sp|P45452|MMP13_HUMAN	112	267	112	267	PF00413.24	Peptidase_M10	Domain	1	158	158	219.8	1.5e-65	1	CL0126	predicted_active_site	0	0	-2	-0.013	Reference
Homo sapiens	sp|P17252|KPCA_HUMAN	37	87	37	89	PF00130.22	C1_1	Domain	1	51	53	58.9	3.3e-16	1	CL0006		2	0.038	0	0	Reference
Homo sapiens	sp|P17252|KPCA_HUMAN	102	153	102	154	PF00130.22	C1_1	Domain	1	52	53	60	1.5e-16	1	CL0006		1	0.019	0	0	Reference
Homo sapiens	sp|P17252|KPCA_HUMAN	172	277	171	277	PF00168.30	C2	Domain	2	103	103	99.3	1.3e-28	1	CL0154		1	0.01	4	0.039	Reference
Homo sapiens	sp|P17252|KPCA_HUMAN	341	583	339	597	PF00069.25	Pkinase	Domain	3	255	264	218.4	1.1e-64	1	CL0016	predicted_active_site	9	0.034	-10	-0.04	Reference
Homo sapiens	sp|Q08334|I10R2_HUMAN	111	213	111	213	PF09294.10	Interfer-bind	Domain	1	104	104	105	2.2e-30	1	CL0159		0	0	-1	-0.01	Reference
Homo sapiens	sp|P09017|HXC4_HUMAN	157	213	157	213	PF00046.29	Homeodomain	Domain	1	57	57	78.3	2.8e-22	1	CL0123		0	0	0	0	Reference
Homo sapiens	sp|P01718|LV327_HUMAN	25	108	24	113	PF07686.17	V-set	Domain	2	92	109	54.6	1e-14	1	CL0011		17	0.156	-7	-0.077	Truncation
Homo sapiens	sp|A0A087WSX0|LV545_HUMAN	25	120	24	123	PF07686.17	V-set	Domain	2	95	109	68.8	4.1e-19	1	CL0011		14	0.128	2	0.021	Truncation
Homo sapiens	sp|P58166|INHBE_HUMAN	247	349	245	349	PF00019.20	TGF_beta	Domain	3	104	104	100.6	8.7e-29	1	CL0079		2	0.019	1	0.01	Reference
Homo sapiens	sp|Q3ZCT8|KBTBC_HUMAN	24	124	21	127	PF00651.31	BTB	Domain	4	107	111	81.1	6.3e-23	1	CL0033		4	0.036	-3	-0.029	Reference
Homo sapiens	sp|Q3ZCT8|KBTBC_HUMAN	133	234	133	235	PF07707.15	BACK	Domain	1	102	103	99.9	7.5e-29	1	CL0033		1	0.01	0	0	Reference
Homo sapiens	sp|Q96EY8|MMAB_HUMAN	58	226	58	227	PF01923.18	Cob_adeno_trans	Domain	1	163	164	195.8	5.3e-58	1	CL0601		1	0.006	6	0.037	Reference
Homo sapiens	sp|O75144|ICOSL_HUMAN	21	130	20	134	PF07686.17	V-set	Domain	2	108	109	33.3	4.1e-08	1	CL0011		1	0.009	3	0.028	Reference
Homo sapiens	sp|P56199|ITA1_HUMAN	172	352	172	354	PF00092.28	VWA	Domain	1	173	175	145	2.6e-42	1	CL0128		2	0.011	8	0.046	Reference
Homo sapiens	sp|Q5VT66|MARC1_HUMAN	56	175	55	176	PF03476.16	MOSC_N	Domain	2	119	120	120.8	2.7e-35	1	No_clan		1	0.008	2	0.017	Reference
Homo sapiens	sp|Q5VT66|MARC1_HUMAN	204	333	202	333	PF03473.17	MOSC	Domain	3	131	131	122	1.6e-35	1	No_clan		2	0.015	1	0.008	Reference
Homo sapiens	sp|Q53T59|H1BP3_HUMAN	33	136	22	138	PF00787.24	PX	Domain	14	111	113	52.6	3.8e-14	1	No_clan		13	0.115	6	0.061	Truncation
Homo sapiens	sp|Q9UMX6|GUC1B_HUMAN	61	78	58	83	PF13202.6	EF-hand_5	Domain	4	21	25	20.2	0.00028	1	CL0220		4	0.16	0	0	Truncation
Homo sapiens	sp|Q9UMX6|GUC1B_HUMAN	93	169	91	171	PF13499.6	EF-hand_7	Domain	3	69	71	51.6	9.7e-14	1	CL0220		2	0.028	10	0.149	Insertion
Homo sapiens	sp|A8MZ59|LEUTX_HUMAN	2	35	1	35	PF00046.29	Homeodomain	Domain	24	57	57	37.4	1.6e-09	1	CL0123		23	0.404	0	0	Truncation
Homo sapiens	sp|A6BM72|MEG11_HUMAN	189	226	189	232	PF00053.24	Laminin_EGF	Domain	1	41	49	16.4	0.0076	1	CL0001		8	0.163	-3	-0.073	Truncation
Homo sapiens	sp|A6BM72|MEG11_HUMAN	234	253	234	253	PF12661.7	hEGF	Domain	1	22	22	20.7	0.00048	1	CL0001		0	0	-2	-0.091	Reference
Homo sapiens	sp|A6BM72|MEG11_HUMAN	275	320	275	320	PF00053.24	Laminin_EGF	Domain	1	49	49	16.4	0.0073	1	CL0001		0	0	-3	-0.061	Reference
Homo sapiens	sp|A6BM72|MEG11_HUMAN	362	407	361	409	PF00053.24	Laminin_EGF	Domain	1	47	49	20	0.00058	1	CL0001		2	0.041	-1	-0.021	Reference
Homo sapiens	sp|A6BM72|MEG11_HUMAN	452	471	452	471	PF12661.7	hEGF	Domain	1	22	22	17.3	0.0054	1	CL0001		0	0	-2	-0.091	Reference
Homo sapiens	sp|A6BM72|MEG11_HUMAN	579	619	579	622	PF00053.24	Laminin_EGF	Domain	1	46	49	18.2	0.002	1	CL0001		3	0.061	-5	-0.109	Deletion
Homo sapiens	sp|A6BM72|MEG11_HUMAN	622	661	618	666	PF00053.24	Laminin_EGF	Domain	3	41	49	13.5	0.061	1	CL0001		8	0.163	1	0.026	Truncation
Homo sapiens	sp|A6BM72|MEG11_HUMAN	667	703	667	708	PF00053.24	Laminin_EGF	Domain	1	40	49	17.9	0.0025	1	CL0001		9	0.184	-3	-0.075	Truncation
Homo sapiens	sp|A6BM72|MEG11_HUMAN	712	731	712	731	PF12661.7	hEGF	Domain	1	22	22	13.8	0.07	1	CL0001		0	0	-2	-0.091	Reference
Homo sapiens	sp|A6BM72|MEG11_HUMAN	753	790	753	796	PF00053.24	Laminin_EGF	Domain	1	41	49	19.7	0.0007	1	CL0001		8	0.163	-3	-0.073	Truncation
Homo sapiens	sp|A6BM72|MEG11_HUMAN	796	824	796	832	PF00053.24	Laminin_EGF	Domain	1	33	49	18.5	0.0016	1	CL0001		16	0.327	-4	-0.121	Complex
Homo sapiens	sp|Q09470|KCNA1_HUMAN	39	130	39	130	PF02214.22	BTB_2	Domain	1	94	94	98.7	1.8e-28	1	CL0033		0	0	-2	-0.021	Reference
Homo sapiens	sp|Q8N6F8|MET27_HUMAN	71	143	71	161	PF13649.6	Methyltransf_25	Domain	1	76	97	41.9	1.2e-10	1	CL0063		21	0.216	-3	-0.039	Truncation
Homo sapiens	sp|P37235|HPCL1_HUMAN	39	86	39	90	PF13833.6	EF-hand_8	Domain	1	49	55	33	3.9e-08	1	CL0220		6	0.109	-1	-0.02	Truncation
Homo sapiens	sp|P37235|HPCL1_HUMAN	98	171	98	174	PF13499.6	EF-hand_7	Domain	1	68	71	62.9	2.9e-17	1	CL0220		3	0.042	6	0.088	Reference
Homo sapiens	sp|P07910|HNRPC_HUMAN	18	80	18	81	PF00076.22	RRM_1	Domain	1	69	70	48.6	5.3e-13	1	CL0221		1	0.014	-6	-0.087	Reference
Homo sapiens	sp|Q13418|ILK_HUMAN	194	445	193	446	PF07714.17	Pkinase_Tyr	Domain	2	258	259	131.8	2.6e-38	1	CL0016		1	0.004	-5	-0.019	Reference
Homo sapiens	sp|P30405|PPIF_HUMAN	51	204	49	205	PF00160.21	Pro_isomerase	Domain	3	157	158	165.1	1.4e-48	1	CL0475		2	0.013	-1	-0.006	Reference
Homo sapiens	sp|Q969Q6|P2R3C_HUMAN	183	258	172	259	PF17958.1	EF-hand_13	Domain	13	90	90	23	5.2e-05	1	CL0220		12	0.133	-2	-0.026	Truncation
Homo sapiens	sp|Q9QC07|POK18_HUMAN	252	316	252	317	PF06817.14	RVT_thumb	Domain	1	65	66	109.5	5.2e-32	1	No_clan		1	0.015	0	0	Reference
Homo sapiens	sp|Q9QC07|POK18_HUMAN	462	588	461	590	PF00075.24	RNase_H	Domain	2	141	143	77.9	8.6e-22	1	CL0219		2	0.014	-13	-0.093	Reference
Homo sapiens	sp|Q9QC07|POK18_HUMAN	592	629	592	629	PF02022.19	Integrase_Zn	Domain	1	38	38	61.8	4.2e-17	1	No_clan		0	0	0	0	Reference
Homo sapiens	sp|Q9QC07|POK18_HUMAN	663	755	647	756	PF00665.26	rve	Domain	23	118	119	79.6	2e-22	1	CL0219		22	0.185	-3	-0.031	Truncation
Homo sapiens	sp|O95747|OXSR1_HUMAN	17	291	17	291	PF00069.25	Pkinase	Domain	1	264	264	213.3	3.8e-63	1	CL0016	predicted_active_site	0	0	11	0.042	Reference
Homo sapiens	sp|O95747|OXSR1_HUMAN	434	490	434	491	PF12202.8	OSR1_C	Domain	1	63	64	75	3.9e-21	1	CL0487		1	0.016	-6	-0.095	Reference
Homo sapiens	sp|O76041|NEBL_HUMAN	961	1011	961	1011	PF14604.6	SH3_9	Domain	1	49	49	56.4	1.9e-15	1	CL0010		0	0	2	0.041	Reference
Homo sapiens	sp|Q9BQR3|PRS27_HUMAN	36	272	35	272	PF00089.26	Trypsin	Domain	2	221	221	231	1.5e-68	1	CL0124	predicted_active_site	1	0.005	17	0.077	Reference
Homo sapiens	sp|P23284|PPIB_HUMAN	49	203	47	204	PF00160.21	Pro_isomerase	Domain	3	157	158	167.8	2.1e-49	1	CL0475		2	0.013	0	0	Reference
Homo sapiens	sp|P54750|PDE1A_HUMAN	218	438	218	446	PF00233.19	PDEase_I	Domain	1	229	238	273.6	1.5e-81	1	CL0237	predicted_active_site	9	0.038	-8	-0.035	Reference
Homo sapiens	sp|P28328|PEX2_HUMAN	244	283	244	283	PF00097.25	zf-C3HC4	Domain	1	41	41	28.1	1.3e-06	1	CL0229		0	0	-1	-0.024	Reference
Homo sapiens	sp|Q14123|PDE1C_HUMAN	227	454	227	458	PF00233.19	PDEase_I	Domain	1	234	238	274.1	1.1e-81	1	CL0237	predicted_active_site	4	0.017	-6	-0.026	Reference
Homo sapiens	sp|Q969R2|OSBP2_HUMAN	185	272	183	274	PF00169.29	PH	Domain	3	103	105	54.5	1.4e-14	1	CL0266		2	0.019	-13	-0.129	Deletion
Homo sapiens	sp|Q9Y5F6|PCDGM_HUMAN	30	111	30	112	PF08266.12	Cadherin_2	Domain	1	82	83	91.5	2.1e-26	1	CL0159		1	0.012	0	0	Reference
Homo sapiens	sp|Q9Y5F6|PCDGM_HUMAN	139	233	138	233	PF00028.17	Cadherin	Domain	2	93	93	43.9	2.5e-11	1	CL0159		1	0.011	3	0.033	Reference
Homo sapiens	sp|Q9Y5F6|PCDGM_HUMAN	250	340	247	341	PF00028.17	Cadherin	Domain	4	92	93	65.7	3.7e-18	1	CL0159		3	0.032	2	0.022	Reference
Homo sapiens	sp|Q9Y5F6|PCDGM_HUMAN	359	444	357	445	PF00028.17	Cadherin	Domain	5	92	93	46.1	5.1e-12	1	CL0159		4	0.043	-2	-0.023	Reference
Homo sapiens	sp|Q9Y5F6|PCDGM_HUMAN	459	555	459	555	PF00028.17	Cadherin	Domain	1	93	93	55.8	4.8e-15	1	CL0159		0	0	4	0.043	Reference
Homo sapiens	sp|Q9Y5F6|PCDGM_HUMAN	581	663	577	667	PF00028.17	Cadherin	Domain	7	89	93	45.6	7e-12	1	CL0159		6	0.065	0	0	Reference
Homo sapiens	sp|Q9NX02|NALP2_HUMAN	11	86	10	86	PF02758.16	PYRIN	Domain	2	75	75	65.5	3.5e-18	1	CL0041		1	0.013	2	0.027	Reference
Homo sapiens	sp|Q9NX02|NALP2_HUMAN	208	374	207	375	PF05729.12	NACHT	Domain	2	165	166	154.7	2e-45	1	CL0023		1	0.006	3	0.018	Reference
Homo sapiens	sp|Q9NX02|NALP2_HUMAN	446	501	445	501	PF17779.1	NOD2_WH	Domain	2	57	57	44.8	1.2e-11	1	CL0123		1	0.018	0	0	Reference
Homo sapiens	sp|Q9NX02|NALP2_HUMAN	503	620	503	620	PF17776.1	NLRC4_HD2	Domain	1	129	129	59.2	5.8e-16	1	No_clan		0	0	-11	-0.085	Reference
Homo sapiens	sp|P16499|PDE6A_HUMAN	78	214	73	222	PF01590.26	GAF	Domain	6	125	133	45.5	1.1e-11	1	CL0161		8	0.06	17	0.142	Insertion
Homo sapiens	sp|P16499|PDE6A_HUMAN	254	430	254	431	PF01590.26	GAF	Domain	1	132	133	42.3	1.1e-10	1	CL0161		1	0.008	45	0.341	Insertion
Homo sapiens	sp|P16499|PDE6A_HUMAN	558	802	558	803	PF00233.19	PDEase_I	Domain	1	237	238	268.6	5.1e-80	1	CL0237	predicted_active_site	1	0.004	8	0.034	Reference
Homo sapiens	sp|Q13608|PEX6_HUMAN	466	593	466	595	PF00004.29	AAA	Domain	1	130	132	63.6	2.5e-17	1	CL0023		2	0.015	-2	-0.015	Reference
Homo sapiens	sp|Q13608|PEX6_HUMAN	740	870	740	872	PF00004.29	AAA	Domain	1	130	132	157.5	2.3e-46	1	CL0023		2	0.015	1	0.008	Reference
Homo sapiens	sp|P06401|PRGR_HUMAN	566	633	565	634	PF00105.18	zf-C4	Domain	2	69	70	91.3	3.9e-26	1	CL0167		1	0.014	0	0	Reference
Homo sapiens	sp|P06401|PRGR_HUMAN	712	887	704	891	PF00104.30	Hormone_recep	Domain	10	197	207	100.9	6.9e-29	1	No_clan		10	0.048	-12	-0.064	Reference
Homo sapiens	sp|P35913|PDE6B_HUMAN	71	208	71	217	PF01590.26	GAF	Domain	1	121	133	52.9	5.7e-14	1	CL0161		12	0.09	17	0.14	Insertion
Homo sapiens	sp|P35913|PDE6B_HUMAN	252	428	252	429	PF01590.26	GAF	Domain	1	132	133	41.2	2.3e-10	1	CL0161		1	0.008	45	0.341	Insertion
Homo sapiens	sp|P35913|PDE6B_HUMAN	556	801	556	801	PF00233.19	PDEase_I	Domain	1	238	238	263.7	1.7e-78	1	CL0237	predicted_active_site	0	0	8	0.034	Reference
Homo sapiens	sp|Q8IY84|NIM1_HUMAN	74	325	74	325	PF00069.25	Pkinase	Domain	1	264	264	235.1	8.4e-70	1	CL0016	predicted_active_site	0	0	-12	-0.045	Reference
Homo sapiens	sp|P16083|NQO2_HUMAN	4	212	4	212	PF02525.17	Flavodoxin_2	Domain	1	198	198	176.2	6.1e-52	1	CL0042		0	0	11	0.056	Reference
Homo sapiens	sp|O00330|ODPX_HUMAN	59	130	57	131	PF00364.22	Biotin_lipoyl	Domain	3	72	73	68.9	2.4e-19	1	CL0105		2	0.027	2	0.029	Reference
Homo sapiens	sp|O00330|ODPX_HUMAN	274	500	272	501	PF00198.23	2-oxoacid_dh	Domain	3	231	233	237.8	1e-70	1	CL0149		2	0.009	-2	-0.009	Reference
Homo sapiens	sp|Q96JQ0|PCD16_HUMAN	151	245	149	246	PF00028.17	Cadherin	Domain	4	92	93	42.5	6.5e-11	1	CL0159		3	0.032	6	0.067	Reference
Homo sapiens	sp|Q96JQ0|PCD16_HUMAN	260	352	260	353	PF00028.17	Cadherin	Domain	1	92	93	65.4	4.7e-18	1	CL0159		1	0.011	1	0.011	Reference
Homo sapiens	sp|Q96JQ0|PCD16_HUMAN	374	462	372	463	PF00028.17	Cadherin	Domain	4	92	93	52.9	3.7e-14	1	CL0159		3	0.032	0	0	Reference
Homo sapiens	sp|Q96JQ0|PCD16_HUMAN	482	568	479	569	PF00028.17	Cadherin	Domain	5	92	93	72.1	3.9e-20	1	CL0159		4	0.043	-1	-0.011	Reference
Homo sapiens	sp|Q96JQ0|PCD16_HUMAN	583	670	583	675	PF00028.17	Cadherin	Domain	1	87	93	48.7	7.6e-13	1	CL0159		6	0.065	1	0.011	Reference
Homo sapiens	sp|Q96JQ0|PCD16_HUMAN	690	780	690	781	PF00028.17	Cadherin	Domain	1	92	93	54.1	1.6e-14	1	CL0159		1	0.011	-1	-0.011	Reference
Homo sapiens	sp|Q96JQ0|PCD16_HUMAN	795	883	795	885	PF00028.17	Cadherin	Domain	1	91	93	33	6e-08	1	CL0159		2	0.022	-2	-0.022	Reference
Homo sapiens	sp|Q96JQ0|PCD16_HUMAN	906	989	900	989	PF00028.17	Cadherin	Domain	8	93	93	52.3	6e-14	1	CL0159		7	0.075	-2	-0.023	Reference
Homo sapiens	sp|Q96JQ0|PCD16_HUMAN	1005	1095	1005	1096	PF00028.17	Cadherin	Domain	1	92	93	45.1	1e-11	1	CL0159		1	0.011	-1	-0.011	Reference
Homo sapiens	sp|Q96JQ0|PCD16_HUMAN	1113	1202	1111	1202	PF00028.17	Cadherin	Domain	4	93	93	91.7	2.9e-26	1	CL0159		3	0.032	0	0	Reference
Homo sapiens	sp|Q96JQ0|PCD16_HUMAN	1224	1312	1222	1312	PF00028.17	Cadherin	Domain	3	93	93	62.7	3.3e-17	1	CL0159		2	0.022	-2	-0.022	Reference
Homo sapiens	sp|Q96JQ0|PCD16_HUMAN	1444	1535	1442	1537	PF00028.17	Cadherin	Domain	4	91	93	40.4	2.9e-10	1	CL0159		3	0.032	4	0.045	Reference
Homo sapiens	sp|Q96JQ0|PCD16_HUMAN	1552	1639	1550	1640	PF00028.17	Cadherin	Domain	3	92	93	81.6	4.2e-23	1	CL0159		2	0.022	-2	-0.022	Reference
Homo sapiens	sp|Q96JQ0|PCD16_HUMAN	1654	1742	1654	1742	PF00028.17	Cadherin	Domain	1	93	93	73.3	1.6e-20	1	CL0159		0	0	-4	-0.043	Reference
Homo sapiens	sp|Q96JQ0|PCD16_HUMAN	1758	1846	1756	1846	PF00028.17	Cadherin	Domain	3	93	93	60.4	1.7e-16	1	CL0159		2	0.022	-2	-0.022	Reference
Homo sapiens	sp|Q96JQ0|PCD16_HUMAN	1860	1950	1860	1951	PF00028.17	Cadherin	Domain	1	92	93	73.7	1.3e-20	1	CL0159		1	0.011	-1	-0.011	Reference
Homo sapiens	sp|Q96JQ0|PCD16_HUMAN	2074	2149	2073	2162	PF00028.17	Cadherin	Domain	2	76	93	44	2.2e-11	1	CL0159		17	0.183	1	0.013	Truncation
Homo sapiens	sp|Q96JQ0|PCD16_HUMAN	2176	2267	2176	2268	PF00028.17	Cadherin	Domain	1	92	93	60.4	1.8e-16	1	CL0159		1	0.011	0	0	Reference
Homo sapiens	sp|Q96JQ0|PCD16_HUMAN	2284	2366	2282	2367	PF00028.17	Cadherin	Domain	4	92	93	37.7	2.1e-09	1	CL0159		3	0.032	-6	-0.067	Reference
Homo sapiens	sp|Q96JQ0|PCD16_HUMAN	2381	2472	2381	2473	PF00028.17	Cadherin	Domain	1	92	93	43.4	3.5e-11	1	CL0159		1	0.011	0	0	Reference
Homo sapiens	sp|Q96JQ0|PCD16_HUMAN	2487	2593	2487	2593	PF00028.17	Cadherin	Domain	1	93	93	61.6	7.2e-17	1	CL0159		0	0	14	0.151	Insertion
Homo sapiens	sp|Q96JQ0|PCD16_HUMAN	2607	2696	2607	2697	PF00028.17	Cadherin	Domain	1	92	93	61.2	9.8e-17	1	CL0159		1	0.011	-2	-0.022	Reference
Homo sapiens	sp|Q96JQ0|PCD16_HUMAN	2712	2803	2711	2804	PF00028.17	Cadherin	Domain	2	92	93	52.5	4.9e-14	1	CL0159		1	0.011	1	0.011	Reference
Homo sapiens	sp|P50336|PPOX_HUMAN	12	471	12	471	PF01593.24	Amino_oxidase	Domain	1	452	452	204.3	4.4e-60	1	CL0063		0	0	8	0.018	Reference
Homo sapiens	sp|Q9Y5H8|PCDA3_HUMAN	30	111	30	112	PF08266.12	Cadherin_2	Domain	1	82	83	97.8	2.3e-28	1	CL0159		1	0.012	0	0	Reference
Homo sapiens	sp|Q9Y5H8|PCDA3_HUMAN	141	233	138	233	PF00028.17	Cadherin	Domain	4	93	93	43.1	4.4e-11	1	CL0159		3	0.032	3	0.033	Reference
Homo sapiens	sp|Q9Y5H8|PCDA3_HUMAN	247	340	247	341	PF00028.17	Cadherin	Domain	1	92	93	69.9	1.9e-19	1	CL0159		1	0.011	2	0.022	Reference
Homo sapiens	sp|Q9Y5H8|PCDA3_HUMAN	359	445	356	446	PF00028.17	Cadherin	Domain	5	92	93	42.7	5.7e-11	1	CL0159		4	0.043	-1	-0.011	Reference
Homo sapiens	sp|Q9Y5H8|PCDA3_HUMAN	460	556	460	556	PF00028.17	Cadherin	Domain	1	93	93	50.2	2.6e-13	1	CL0159		0	0	4	0.043	Reference
Homo sapiens	sp|Q9Y5H8|PCDA3_HUMAN	588	669	578	670	PF00028.17	Cadherin	Domain	12	92	93	41.4	1.4e-10	1	CL0159		11	0.118	1	0.012	Truncation
Homo sapiens	sp|Q15646|OASL_HUMAN	169	350	168	351	PF10421.9	OAS1_C	Domain	2	184	185	259.7	1.1e-77	1	No_clan		1	0.005	-1	-0.005	Reference
Homo sapiens	sp|Q15646|OASL_HUMAN	436	505	436	507	PF00240.23	ubiquitin	Domain	1	70	72	59.7	1.7e-16	1	CL0072		2	0.028	0	0	Reference
Homo sapiens	sp|P43490|NAMPT_HUMAN	10	116	10	116	PF18127.1	DUF5598	Domain	1	98	98	146.9	1.8e-43	1	No_clan		0	0	9	0.092	Reference
Homo sapiens	sp|Q32MK0|MYLK3_HUMAN	518	770	515	770	PF00069.25	Pkinase	Domain	4	264	264	240.4	2.1e-71	1	CL0016	predicted_active_site	3	0.011	-8	-0.031	Reference
Homo sapiens	sp|Q08209|PP2BA_HUMAN	84	284	83	285	PF00149.28	Metallophos	Domain	2	203	204	133.3	1.6e-38	1	CL0163	predicted_active_site	1	0.005	-1	-0.005	Reference
Homo sapiens	sp|P00439|PH4H_HUMAN	36	96	35	100	PF01842.25	ACT	Domain	2	63	67	36.3	3.4e-09	1	CL0070		4	0.06	-1	-0.016	Reference
Homo sapiens	sp|P00439|PH4H_HUMAN	119	449	119	449	PF00351.21	Biopterin_H	Domain	1	331	331	579.4	1.9e-174	1	No_clan		0	0	0	0	Reference
Homo sapiens	sp|Q9UQ07|MOK_HUMAN	4	285	4	285	PF00069.25	Pkinase	Domain	1	264	264	221.7	1.1e-65	1	CL0016	predicted_active_site	0	0	18	0.068	Reference
Homo sapiens	sp|Q9Y5E4|PCDB5_HUMAN	31	112	30	112	PF08266.12	Cadherin_2	Domain	2	83	83	114	2.1e-33	1	CL0159		1	0.012	0	0	Reference
Homo sapiens	sp|Q9Y5E4|PCDB5_HUMAN	141	233	139	233	PF00028.17	Cadherin	Domain	4	93	93	42.2	8.4e-11	1	CL0159		3	0.032	3	0.033	Reference
Homo sapiens	sp|Q9Y5E4|PCDB5_HUMAN	247	336	247	337	PF00028.17	Cadherin	Domain	1	92	93	61.7	6.8e-17	1	CL0159		1	0.011	-2	-0.022	Reference
Homo sapiens	sp|Q9Y5E4|PCDB5_HUMAN	356	440	352	441	PF00028.17	Cadherin	Domain	6	92	93	47.3	2.1e-12	1	CL0159		5	0.054	-2	-0.023	Reference
Homo sapiens	sp|Q9Y5E4|PCDB5_HUMAN	455	551	455	551	PF00028.17	Cadherin	Domain	1	93	93	58.9	5.3e-16	1	CL0159		0	0	4	0.043	Reference
Homo sapiens	sp|Q9Y5E4|PCDB5_HUMAN	579	660	574	662	PF00028.17	Cadherin	Domain	9	91	93	43.1	4.2e-11	1	CL0159		8	0.086	-1	-0.012	Reference
Homo sapiens	sp|O14829|PPE1_HUMAN	167	406	165	407	PF00149.28	Metallophos	Domain	3	203	204	81.8	9.3e-23	1	CL0163	predicted_active_site	2	0.01	39	0.194	Insertion
Homo sapiens	sp|O14829|PPE1_HUMAN	569	635	568	636	PF13499.6	EF-hand_7	Domain	2	70	71	50.5	2.1e-13	1	CL0220		1	0.014	-2	-0.029	Reference
Homo sapiens	sp|O00548|DLL1_HUMAN	159	221	159	221	PF01414.19	DSL	Domain	1	63	63	84.2	5.8e-24	1	CL0001		0	0	0	0	Reference
Homo sapiens	sp|O00548|DLL1_HUMAN	296	324	285	324	PF00008.27	EGF	Domain	4	32	32	25.5	1.2e-05	1	CL0001		3	0.094	0	0	Reference
Homo sapiens	sp|O00548|DLL1_HUMAN	332	361	332	361	PF00008.27	EGF	Domain	1	31	32	31.6	1.5e-07	1	CL0001		1	0.031	-1	-0.032	Reference
Homo sapiens	sp|O00548|DLL1_HUMAN	370	399	370	399	PF00008.27	EGF	Domain	1	30	32	32.2	9.5e-08	1	CL0001		2	0.062	0	0	Reference
Homo sapiens	sp|O00548|DLL1_HUMAN	409	439	409	439	PF00008.27	EGF	Domain	1	32	32	37.1	2.8e-09	1	CL0001		0	0	-1	-0.031	Reference
Homo sapiens	sp|O00548|DLL1_HUMAN	447	477	447	477	PF00008.27	EGF	Domain	1	32	32	35.2	1.1e-08	1	CL0001		0	0	-1	-0.031	Reference
Homo sapiens	sp|O00548|DLL1_HUMAN	490	511	490	511	PF12661.7	hEGF	Domain	1	22	22	21.3	0.0003	1	CL0001		0	0	0	0	Reference
Homo sapiens	sp|P56851|EP3B_HUMAN	31	130	28	142	PF00074.20	RnaseA	Domain	4	110	121	36.2	6.6e-09	1	No_clan		11	0.091	-7	-0.065	Reference
Homo sapiens	sp|P28845|DHI1_HUMAN	35	227	35	230	PF00106.25	adh_short	Domain	1	191	195	180.4	2.6e-53	1	CL0063	predicted_active_site	4	0.021	2	0.01	Reference
Homo sapiens	sp|P43268|ETV4_HUMAN	342	421	342	421	PF00178.22	Ets	Domain	1	81	81	130	3.3e-38	1	CL0123		0	0	-1	-0.012	Reference
Homo sapiens	sp|Q6UWW8|EST3_HUMAN	33	547	32	547	PF00135.28	COesterase	Domain	2	512	512	522.3	1.5e-156	1	CL0028	predicted_active_site	1	0.002	4	0.008	Reference
Homo sapiens	sp|P02792|FRIL_HUMAN	15	154	14	155	PF00210.24	Ferritin	Domain	2	141	142	101.3	4.1e-29	1	CL0044		1	0.007	0	0	Reference
Homo sapiens	sp|Q7L9B9|EEPD1_HUMAN	35	97	35	99	PF12836.7	HHH_3	Domain	1	63	65	70.6	1e-19	1	CL0198		2	0.031	0	0	Reference
Homo sapiens	sp|Q7L9B9|EEPD1_HUMAN	135	195	133	196	PF12836.7	HHH_3	Domain	4	64	65	65.6	3.6e-18	1	CL0198		3	0.046	0	0	Reference
Homo sapiens	sp|Q92915|FGF14_HUMAN	73	197	71	197	PF00167.18	FGF	Domain	3	125	125	138.4	1.3e-40	1	CL0066		2	0.016	2	0.016	Reference
Homo sapiens	sp|P12318|FCG2A_HUMAN	45	119	40	119	PF13895.6	Ig_2	Domain	4	79	79	47.7	1.5e-12	1	CL0011		3	0.038	-1	-0.013	Reference
Homo sapiens	sp|P12318|FCG2A_HUMAN	125	205	123	205	PF13895.6	Ig_2	Domain	3	79	79	41.8	9.9e-11	1	CL0011		2	0.025	4	0.052	Reference
Homo sapiens	sp|O00409|FOXN3_HUMAN	114	198	113	200	PF00250.18	Forkhead	Domain	2	85	87	122.5	6.3e-36	1	CL0123		2	0.023	1	0.012	Reference
Homo sapiens	sp|Q96F86|EDC3_HUMAN	4	66	4	67	PF12701.7	LSM14	Domain	1	74	75	38.3	1.1e-09	1	CL0527		1	0.013	-11	-0.149	Deletion
Homo sapiens	sp|Q96F86|EDC3_HUMAN	200	300	198	301	PF09532.10	FDF	Domain	3	103	104	68.2	9.3e-19	1	No_clan		2	0.019	0	0	Reference
Homo sapiens	sp|Q96F86|EDC3_HUMAN	305	464	301	467	PF03853.15	YjeF_N	Domain	5	168	171	69.4	3.4e-19	1	CL0063		4	0.023	-4	-0.024	Reference
Homo sapiens	sp|P10144|GRAB_HUMAN	21	240	21	240	PF00089.26	Trypsin	Domain	1	221	221	211.9	9.9e-63	1	CL0124	predicted_active_site	0	0	-1	-0.005	Reference
Homo sapiens	sp|A6NHQ2|FBLL1_HUMAN	100	326	100	327	PF01269.17	Fibrillarin	Domain	1	225	226	354.4	1.7e-106	1	CL0063		1	0.004	2	0.009	Reference
Homo sapiens	sp|Q00688|FKBP3_HUMAN	6	77	6	77	PF18410.1	BTHB	Domain	1	72	72	119	5.8e-35	1	No_clan		0	0	0	0	Reference
Homo sapiens	sp|Q00688|FKBP3_HUMAN	122	221	121	221	PF00254.28	FKBP_C	Domain	2	94	94	109.4	7.9e-32	1	CL0487		1	0.011	7	0.075	Reference
Homo sapiens	sp|P49863|GRAK_HUMAN	27	254	27	254	PF00089.26	Trypsin	Domain	1	221	221	227.6	1.6e-67	1	CL0124	predicted_active_site	0	0	7	0.032	Reference
Homo sapiens	sp|Q12805|FBLN3_HUMAN	44	71	44	85	PF07645.15	EGF_CA	Domain	1	28	42	29.8	5.1e-07	1	CL0001		14	0.333	0	0	Truncation
Homo sapiens	sp|Q12805|FBLN3_HUMAN	173	212	173	212	PF07645.15	EGF_CA	Domain	1	42	42	50.6	1.6e-13	1	CL0001		0	0	-2	-0.048	Reference
Homo sapiens	sp|Q12805|FBLN3_HUMAN	234	257	234	257	PF12662.7	cEGF	Domain	1	24	24	36.9	2.5e-09	1	CL0001		0	0	0	0	Reference
Homo sapiens	sp|Q12805|FBLN3_HUMAN	274	297	274	297	PF12662.7	cEGF	Domain	1	24	24	32.6	5.4e-08	1	CL0001		0	0	0	0	Reference
Homo sapiens	sp|Q12805|FBLN3_HUMAN	334	376	334	381	PF07645.15	EGF_CA	Domain	1	41	42	25.2	1.4e-05	1	CL0001		1	0.024	2	0.049	Reference
Homo sapiens	sp|Q02790|FKBP4_HUMAN	44	134	43	135	PF00254.28	FKBP_C	Domain	2	93	94	105.9	9.9e-31	1	CL0487		1	0.011	-1	-0.011	Reference
Homo sapiens	sp|Q02790|FKBP4_HUMAN	162	249	160	250	PF00254.28	FKBP_C	Domain	3	93	94	52.5	4.5e-14	1	CL0487		2	0.021	-3	-0.033	Reference
Homo sapiens	sp|Q9UBX5|FBLN5_HUMAN	42	69	42	84	PF07645.15	EGF_CA	Domain	1	28	42	30.6	2.8e-07	1	CL0001		14	0.333	0	0	Truncation
Homo sapiens	sp|Q9UBX5|FBLN5_HUMAN	127	164	127	166	PF07645.15	EGF_CA	Domain	1	40	42	43.5	2.6e-11	1	CL0001		2	0.048	-2	-0.05	Reference
Homo sapiens	sp|Q9UBX5|FBLN5_HUMAN	187	210	187	210	PF12662.7	cEGF	Domain	1	24	24	44.9	8e-12	1	CL0001		0	0	0	0	Reference
Homo sapiens	sp|Q9UBX5|FBLN5_HUMAN	227	250	227	250	PF12662.7	cEGF	Domain	1	24	24	27.3	2.5e-06	1	CL0001		0	0	0	0	Reference
Homo sapiens	sp|Q9UBX5|FBLN5_HUMAN	269	291	268	291	PF12662.7	cEGF	Domain	2	24	24	41.8	7.4e-11	1	CL0001		1	0.042	0	0	Reference
Homo sapiens	sp|Q9H772|GREM2_HUMAN	51	159	50	160	PF03045.15	DAN	Domain	2	112	113	139.9	3.2e-41	1	CL0079		1	0.009	-2	-0.018	Reference
Homo sapiens	sp|O43903|GAS2_HUMAN	35	156	34	158	PF00307.31	CH	Domain	2	107	109	55.2	6.6e-15	1	CL0188		2	0.018	16	0.151	Insertion
Homo sapiens	sp|Q96RD9|FCRL5_HUMAN	25	97	22	100	PF13895.6	Ig_2	Domain	4	76	79	27.3	3.4e-06	1	CL0011		3	0.038	0	0	Reference
Homo sapiens	sp|Q96RD9|FCRL5_HUMAN	107	185	104	185	PF13895.6	Ig_2	Domain	4	79	79	29.9	5.1e-07	1	CL0011		3	0.038	3	0.039	Reference
Homo sapiens	sp|Q96RD9|FCRL5_HUMAN	287	373	286	373	PF13895.6	Ig_2	Domain	2	79	79	39.3	6.2e-10	1	CL0011		1	0.013	9	0.115	Insertion
Homo sapiens	sp|Q96RD9|FCRL5_HUMAN	380	466	379	466	PF13895.6	Ig_2	Domain	2	79	79	41.3	1.5e-10	1	CL0011		1	0.013	9	0.115	Insertion
Homo sapiens	sp|Q96RD9|FCRL5_HUMAN	473	557	472	559	PF13895.6	Ig_2	Domain	2	77	79	45.3	8.3e-12	1	CL0011		2	0.025	9	0.118	Insertion
Homo sapiens	sp|Q96RD9|FCRL5_HUMAN	569	652	565	652	PF13895.6	Ig_2	Domain	3	79	79	35.1	1.3e-08	1	CL0011		2	0.025	7	0.091	Reference
Homo sapiens	sp|Q96RD9|FCRL5_HUMAN	755	835	751	837	PF13895.6	Ig_2	Domain	3	77	79	35.8	7.5e-09	1	CL0011		2	0.025	6	0.08	Reference
Homo sapiens	sp|Q14393|GAS6_HUMAN	53	92	53	93	PF00594.20	Gla	Domain	1	40	41	62.6	2.9e-17	1	CL0001		1	0.024	0	0	Reference
Homo sapiens	sp|Q14393|GAS6_HUMAN	133	148	129	148	PF12661.7	hEGF	Domain	7	22	22	14	0.061	1	CL0001		6	0.273	0	0	Truncation
Homo sapiens	sp|Q14393|GAS6_HUMAN	177	200	177	200	PF12662.7	cEGF	Domain	1	24	24	44.4	1.1e-11	1	CL0001		0	0	0	0	Reference
Homo sapiens	sp|Q14393|GAS6_HUMAN	209	227	207	227	PF12661.7	hEGF	Domain	4	22	22	15.2	0.026	1	CL0001		3	0.136	0	0	Truncation
Homo sapiens	sp|Q14393|GAS6_HUMAN	238	263	238	277	PF07645.15	EGF_CA	Domain	1	30	42	21.8	0.00016	1	CL0001		12	0.286	-4	-0.133	Complex
Homo sapiens	sp|Q14393|GAS6_HUMAN	325	452	325	454	PF00054.23	Laminin_G_1	Domain	1	127	131	68.9	4.7e-19	1	CL0004		4	0.031	1	0.008	Reference
Homo sapiens	sp|Q14393|GAS6_HUMAN	559	649	513	651	PF02210.24	Laminin_G_2	Domain	39	124	126	41.7	1.6e-10	1	CL0004		38	0.302	5	0.058	Truncation
Homo sapiens	sp|Q14314|FGL2_HUMAN	209	435	209	435	PF00147.18	Fibrinogen_C	Domain	1	221	221	324.5	3.5e-97	1	CL0422		0	0	6	0.027	Reference
Homo sapiens	sp|Q96PC5|MIA2_HUMAN	46	98	43	99	PF07653.17	SH3_2	Domain	4	56	57	39.4	3.5e-10	1	CL0010		3	0.053	0	0	Reference
Homo sapiens	sp|Q9BWT6|MND1_HUMAN	16	75	16	75	PF03962.15	Mnd1	Domain	1	60	60	103.8	4.2e-30	1	CL0123		0	0	0	0	Reference
Homo sapiens	sp|Q9BWT6|MND1_HUMAN	151	204	150	204	PF18517.1	LZ3wCH	Domain	2	55	55	82.1	2.2e-23	1	No_clan		1	0.018	0	0	Reference
Homo sapiens	sp|Q8TDR0|MIPT3_HUMAN	5	116	5	117	PF10243.9	MIP-T3	Domain	1	112	113	171.9	3.5e-51	1	CL0188		1	0.009	0	0	Reference
Homo sapiens	sp|P05155|IC1_HUMAN	146	498	144	498	PF00079.20	Serpin	Domain	3	371	371	263.8	2.9e-78	1	No_clan		2	0.005	-16	-0.043	Reference
Homo sapiens	sp|P14618|KPYM_HUMAN	410	528	410	528	PF02887.16	PK_C	Domain	1	117	117	117	5.1e-34	1	No_clan		0	0	2	0.017	Reference
Homo sapiens	sp|Q9C000|NLRP1_HUMAN	9	83	8	84	PF02758.16	PYRIN	Domain	2	74	75	57.7	9.8e-16	1	CL0041		1	0.013	2	0.027	Reference
Homo sapiens	sp|Q9C000|NLRP1_HUMAN	328	497	328	497	PF05729.12	NACHT	Domain	1	166	166	156	8.1e-46	1	CL0023		0	0	4	0.024	Reference
Homo sapiens	sp|Q9C000|NLRP1_HUMAN	567	613	566	621	PF17779.1	NOD2_WH	Domain	2	49	57	46.6	3.1e-12	1	CL0123		8	0.14	-1	-0.021	Truncation
Homo sapiens	sp|Q9C000|NLRP1_HUMAN	623	733	623	733	PF17776.1	NLRC4_HD2	Domain	1	129	129	63	3.8e-17	1	No_clan		0	0	-18	-0.14	Deletion
Homo sapiens	sp|Q9C000|NLRP1_HUMAN	1380	1461	1379	1462	PF00619.21	CARD	Domain	2	84	85	68	5.4e-19	1	CL0041		1	0.012	-1	-0.012	Reference
Homo sapiens	sp|Q99801|NKX31_HUMAN	125	181	125	181	PF00046.29	Homeodomain	Domain	1	57	57	71.9	2.9e-20	1	CL0123		0	0	0	0	Reference
Homo sapiens	sp|Q7L5N7|PCAT2_HUMAN	394	457	393	458	PF13499.6	EF-hand_7	Domain	2	70	71	38.2	1.5e-09	1	CL0220		1	0.014	-5	-0.072	Reference
Homo sapiens	sp|Q8N819|PPM1N_HUMAN	320	396	320	397	PF07830.13	PP2C_C	Domain	1	79	80	87.8	4.8e-25	1	No_clan		1	0.013	-2	-0.025	Reference
Homo sapiens	sp|Q8IYS5|OSCAR_HUMAN	32	121	32	123	PF13895.6	Ig_2	Domain	1	77	79	38.2	1.3e-09	1	CL0011		2	0.025	13	0.169	Insertion
Homo sapiens	sp|P23760|PAX3_HUMAN	34	159	34	159	PF00292.18	PAX	Domain	1	125	125	251.4	1.2e-75	1	CL0123		0	0	1	0.008	Reference
Homo sapiens	sp|P23760|PAX3_HUMAN	220	276	220	276	PF00046.29	Homeodomain	Domain	1	57	57	79.2	1.4e-22	1	CL0123		0	0	0	0	Reference
Homo sapiens	sp|Q14149|MORC3_HUMAN	30	140	26	164	PF13589.6	HATPase_c_3	Domain	4	110	137	59.6	2.8e-16	1	CL0025		27	0.197	4	0.037	Truncation
Homo sapiens	sp|Q14149|MORC3_HUMAN	409	451	409	452	PF07496.15	zf-CW	Domain	1	47	48	59.8	1.9e-16	1	No_clan		1	0.021	-4	-0.085	Reference
Homo sapiens	sp|Q9NPG4|PCD12_HUMAN	32	112	31	114	PF08266.12	Cadherin_2	Domain	2	81	83	52.4	3.5e-14	1	CL0159		2	0.024	1	0.013	Reference
Homo sapiens	sp|Q9NPG4|PCD12_HUMAN	142	235	140	235	PF00028.17	Cadherin	Domain	3	93	93	41.3	1.5e-10	1	CL0159		2	0.022	3	0.033	Reference
Homo sapiens	sp|Q9NPG4|PCD12_HUMAN	252	343	249	343	PF00028.17	Cadherin	Domain	4	93	93	64.8	7.5e-18	1	CL0159		3	0.032	2	0.022	Reference
Homo sapiens	sp|Q9NPG4|PCD12_HUMAN	363	450	360	451	PF00028.17	Cadherin	Domain	5	92	93	44.3	1.8e-11	1	CL0159		4	0.043	0	0	Reference
Homo sapiens	sp|Q9NPG4|PCD12_HUMAN	465	555	465	556	PF00028.17	Cadherin	Domain	1	92	93	57.6	1.3e-15	1	CL0159		1	0.011	-1	-0.011	Reference
Homo sapiens	sp|Q9NPG4|PCD12_HUMAN	618	693	612	694	PF00028.17	Cadherin	Domain	15	90	93	35.8	8.2e-09	1	CL0159		14	0.151	0	0	Truncation
Homo sapiens	sp|P09086|PO2F2_HUMAN	199	269	198	269	PF00157.17	Pou	Domain	2	72	72	128.7	5.8e-38	1	CL0123		1	0.014	0	0	Reference
Homo sapiens	sp|P09086|PO2F2_HUMAN	298	354	298	354	PF00046.29	Homeodomain	Domain	1	57	57	60.7	9.2e-17	1	CL0123		0	0	0	0	Reference
Homo sapiens	sp|P51843|NR0B1_HUMAN	254	449	249	453	PF00104.30	Hormone_recep	Domain	16	203	207	54	1.6e-14	1	No_clan		15	0.072	8	0.043	Reference
Homo sapiens	sp|Q8NBF2|NHLC2_HUMAN	78	173	78	174	PF13905.6	Thioredoxin_8	Domain	1	94	95	42.6	5.8e-11	1	CL0172		1	0.011	2	0.021	Reference
Homo sapiens	sp|Q86YV6|MYLK4_HUMAN	108	361	106	361	PF00069.25	Pkinase	Domain	3	264	264	245.2	6.9e-73	1	CL0016	predicted_active_site	2	0.008	-8	-0.031	Reference
Homo sapiens	sp|Q96HR8|NAF1_HUMAN	180	329	179	330	PF04410.14	Gar1	Domain	2	152	154	150.1	4e-44	1	CL0575		2	0.013	-1	-0.007	Reference
Homo sapiens	sp|Q2M385|MPEG1_HUMAN	126	341	125	341	PF01823.19	MACPF	Domain	2	209	209	110.1	1.5e-31	1	CL0293		1	0.005	8	0.038	Reference
Homo sapiens	sp|Q03591|FHR1_HUMAN	23	83	23	83	PF00084.20	Sushi	Domain	1	56	56	24.4	3.3e-05	1	CL0001		0	0	5	0.089	Reference
Homo sapiens	sp|Q03591|FHR1_HUMAN	92	140	87	140	PF00084.20	Sushi	Domain	7	56	56	27.5	3.6e-06	1	CL0001		6	0.107	-1	-0.02	Truncation
Homo sapiens	sp|Q03591|FHR1_HUMAN	147	201	147	201	PF00084.20	Sushi	Domain	1	56	56	41.4	1.7e-10	1	CL0001		0	0	-1	-0.018	Reference
Homo sapiens	sp|Q03591|FHR1_HUMAN	208	262	208	262	PF00084.20	Sushi	Domain	1	56	56	41.7	1.3e-10	1	CL0001		0	0	-1	-0.018	Reference
Homo sapiens	sp|Q03591|FHR1_HUMAN	266	327	266	327	PF00084.20	Sushi	Domain	1	56	56	25	2.1e-05	1	CL0001		0	0	6	0.107	Insertion
Homo sapiens	sp|Q8TF64|GIPC3_HUMAN	114	182	112	191	PF00595.24	PDZ	Domain	3	75	82	30.6	3.1e-07	1	CL0466		7	0.085	-4	-0.055	Reference
Homo sapiens	sp|Q14161|GIT2_HUMAN	6	118	1	120	PF01412.18	ArfGap	Domain	11	115	117	105.9	1.2e-30	1	No_clan		10	0.085	8	0.076	Reference
Homo sapiens	sp|Q14161|GIT2_HUMAN	637	752	636	752	PF12205.8	GIT1_C	Domain	2	117	117	160.8	1.2e-47	1	No_clan		1	0.009	0	0	Reference
Homo sapiens	sp|P18054|LOX12_HUMAN	4	103	4	108	PF01477.23	PLAT	Domain	1	107	117	69.3	4.1e-19	1	CL0321		10	0.085	-7	-0.065	Reference
Homo sapiens	sp|P18054|LOX12_HUMAN	204	645	174	649	PF00305.19	Lipoxygenase	Domain	172	656	674	207.7	3e-61	1	No_clan		171	0.254	-43	-0.089	Truncation
Homo sapiens	sp|Q13753|LAMC2_HUMAN	28	81	28	81	PF00053.24	Laminin_EGF	Domain	1	49	49	22.6	8.7e-05	1	CL0001		0	0	5	0.102	Insertion
Homo sapiens	sp|Q13753|LAMC2_HUMAN	84	128	84	130	PF00053.24	Laminin_EGF	Domain	1	49	49	39.1	6.2e-10	1	CL0001		0	0	-4	-0.082	Reference
Homo sapiens	sp|Q13753|LAMC2_HUMAN	139	184	139	184	PF00053.24	Laminin_EGF	Domain	1	49	49	33.7	2.9e-08	1	CL0001		0	0	-3	-0.061	Reference
Homo sapiens	sp|Q13753|LAMC2_HUMAN	381	405	376	413	PF00053.24	Laminin_EGF	Domain	19	43	49	13.8	0.047	1	CL0001		18	0.367	0	0	Truncation
Homo sapiens	sp|Q13753|LAMC2_HUMAN	462	505	462	514	PF00053.24	Laminin_EGF	Domain	1	43	49	21.1	0.00026	1	CL0001		6	0.122	1	0.023	Truncation
Homo sapiens	sp|Q13753|LAMC2_HUMAN	517	570	517	570	PF00053.24	Laminin_EGF	Domain	1	49	49	38.3	1.1e-09	1	CL0001		0	0	5	0.102	Insertion
Homo sapiens	sp|Q13753|LAMC2_HUMAN	573	604	573	617	PF00053.24	Laminin_EGF	Domain	1	33	49	17	0.005	1	CL0001		16	0.327	-1	-0.03	Truncation
Homo sapiens	sp|Q15555|MARE2_HUMAN	59	155	57	162	PF00307.31	CH	Domain	3	104	109	46.1	4.5e-12	1	CL0188		5	0.046	-5	-0.049	Reference
Homo sapiens	sp|Q969F9|HPS3_HUMAN	3	211	3	212	PF14761.6	HPS3_N	Domain	1	210	211	238.7	4.7e-71	1	No_clan		1	0.005	-1	-0.005	Reference
Homo sapiens	sp|Q969F9|HPS3_HUMAN	256	641	256	642	PF14762.6	HPS3_Mid	Domain	1	388	389	581.5	6.5e-175	1	No_clan		1	0.003	-2	-0.005	Reference
Homo sapiens	sp|Q969F9|HPS3_HUMAN	651	1001	651	1002	PF14763.6	HPS3_C	Domain	1	351	352	572.3	4.2e-172	1	No_clan		1	0.003	0	0	Reference
Homo sapiens	sp|Q9NRM7|LATS2_HUMAN	669	818	668	839	PF00069.25	Pkinase	Domain	2	150	264	135.5	2.1e-39	1	CL0016	predicted_active_site	114	0.432	1	0.007	Truncation
Homo sapiens	sp|Q9NRM7|LATS2_HUMAN	864	973	853	973	PF00069.25	Pkinase	Domain	148	264	264	70.2	1.7e-19	1	CL0016		147	0.557	-7	-0.06	Truncation
Homo sapiens	sp|Q9UHC7|MKRN1_HUMAN	60	80	59	80	PF18044.1	zf-CCCH_4	Domain	2	22	22	36.2	3.6e-09	1	CL0537		1	0.045	0	0	Reference
Homo sapiens	sp|Q9UHC7|MKRN1_HUMAN	88	108	88	109	PF18044.1	zf-CCCH_4	Domain	1	21	22	30.4	2.3e-07	1	CL0537		1	0.045	0	0	Reference
Homo sapiens	sp|Q9UHC7|MKRN1_HUMAN	213	232	212	233	PF18044.1	zf-CCCH_4	Domain	2	21	22	32	7.5e-08	1	CL0537		1	0.045	0	0	Reference
Homo sapiens	sp|Q9UHC7|MKRN1_HUMAN	281	334	281	334	PF00097.25	zf-C3HC4	Domain	1	41	41	29.7	4.2e-07	1	CL0229		0	0	13	0.317	Insertion
Homo sapiens	sp|Q9UHC7|MKRN1_HUMAN	400	480	400	480	PF15815.5	MKRN1_C	Domain	1	81	81	147.7	9.4e-44	1	No_clan		0	0	0	0	Reference
Homo sapiens	sp|Q9UKS7|IKZF2_HUMAN	140	162	140	162	PF00096.26	zf-C2H2	Domain	1	23	23	23	7.4e-05	1	CL0361		0	0	0	0	Reference
Homo sapiens	sp|Q9UKS7|IKZF2_HUMAN	168	190	168	190	PF00096.26	zf-C2H2	Domain	1	23	23	16.6	0.0081	1	CL0361		0	0	0	0	Reference
Homo sapiens	sp|Q9UKS7|IKZF2_HUMAN	196	219	196	219	PF00096.26	zf-C2H2	Domain	1	23	23	18.4	0.002	1	CL0361		0	0	1	0.043	Reference
Homo sapiens	sp|Q9UK17|KCND3_HUMAN	3	31	3	31	PF11601.8	Shal-type	Domain	1	28	28	52.1	3.4e-14	1	No_clan		0	0	1	0.036	Reference
Homo sapiens	sp|Q9UK17|KCND3_HUMAN	42	131	42	131	PF02214.22	BTB_2	Domain	1	94	94	98.7	1.9e-28	1	CL0033		0	0	-4	-0.043	Reference
Homo sapiens	sp|A2PYH4|HFM1_HUMAN	284	462	282	467	PF00270.29	DEAD	Domain	3	172	176	88.6	4e-25	1	CL0023		4	0.023	9	0.053	Reference
Homo sapiens	sp|P13716|HEM2_HUMAN	11	326	5	326	PF00490.21	ALAD	Domain	8	317	317	421.8	1.6e-126	1	CL0036	predicted_active_site	7	0.022	6	0.019	Reference
Homo sapiens	sp|P00739|HPTR_HUMAN	104	341	104	341	PF00089.26	Trypsin	Domain	1	221	221	185	1.6e-54	1	CL0124		0	0	17	0.077	Reference
Homo sapiens	sp|Q13434|MKRN4_HUMAN	95	115	94	115	PF18044.1	zf-CCCH_4	Domain	2	22	22	33	3.7e-08	1	CL0537		1	0.045	0	0	Reference
Homo sapiens	sp|Q13434|MKRN4_HUMAN	248	267	247	268	PF18044.1	zf-CCCH_4	Domain	2	21	22	33.6	2.3e-08	1	CL0537		1	0.045	0	0	Reference
Homo sapiens	sp|Q13434|MKRN4_HUMAN	316	369	316	369	PF00097.25	zf-C3HC4	Domain	1	41	41	31.3	1.3e-07	1	CL0229		0	0	13	0.317	Insertion
Homo sapiens	sp|Q13434|MKRN4_HUMAN	435	485	435	485	PF15815.5	MKRN1_C	Domain	1	52	81	75.2	3.9e-21	1	No_clan		29	0.358	-1	-0.019	Truncation
Homo sapiens	sp|Q9H3R0|KDM4C_HUMAN	177	293	177	293	PF02373.22	JmjC	Domain	1	114	114	149.3	5.4e-44	1	CL0029		0	0	3	0.026	Reference
Homo sapiens	sp|Q9H3R0|KDM4C_HUMAN	754	864	753	864	PF13832.6	zf-HC5HC2H_2	Domain	2	110	110	121.4	1.9e-35	1	CL0390		1	0.009	2	0.018	Reference
Homo sapiens	sp|Q9H3R0|KDM4C_HUMAN	882	916	882	916	PF18104.1	Tudor_2	Domain	1	35	35	54	9.1e-15	1	CL0049		0	0	0	0	Reference
Homo sapiens	sp|Q9H3R0|KDM4C_HUMAN	940	974	940	974	PF18104.1	Tudor_2	Domain	1	35	35	52.2	3.5e-14	1	CL0049		0	0	0	0	Reference
Homo sapiens	sp|Q9NZU5|LMCD1_HUMAN	117	200	116	200	PF06297.14	PET	Domain	2	85	85	126.2	4.7e-37	1	No_clan		1	0.012	0	0	Reference
Homo sapiens	sp|Q9NZU5|LMCD1_HUMAN	262	302	243	304	PF00412.22	LIM	Domain	16	56	58	43.5	2.7e-11	1	CL0167		15	0.259	0	0	Truncation
Homo sapiens	sp|Q9NZU5|LMCD1_HUMAN	308	361	308	364	PF00412.22	LIM	Domain	1	55	58	42	7.9e-11	1	CL0167		3	0.052	-1	-0.018	Reference
Homo sapiens	sp|P48740|MASP1_HUMAN	24	135	20	135	PF00431.20	CUB	Domain	5	110	110	66.7	2e-18	1	CL0164		4	0.036	6	0.057	Reference
Homo sapiens	sp|P48740|MASP1_HUMAN	185	294	185	294	PF00431.20	CUB	Domain	1	110	110	108.5	2.1e-31	1	CL0164		0	0	0	0	Reference
Homo sapiens	sp|P48740|MASP1_HUMAN	301	362	301	362	PF00084.20	Sushi	Domain	1	56	56	41.6	1.4e-10	1	CL0001		0	0	6	0.107	Insertion
Homo sapiens	sp|P48740|MASP1_HUMAN	367	432	367	432	PF00084.20	Sushi	Domain	1	56	56	27.7	3.1e-06	1	CL0001		0	0	10	0.179	Insertion
Homo sapiens	sp|P48740|MASP1_HUMAN	449	691	449	691	PF00089.26	Trypsin	Domain	1	221	221	248.5	6.3e-74	1	CL0124	predicted_active_site	0	0	22	0.1	Reference
Homo sapiens	sp|Q9UGL1|KDM5B_HUMAN	100	182	99	183	PF01388.21	ARID	Domain	2	89	90	59.5	3.7e-16	1	CL0123		1	0.011	-5	-0.057	Reference
Homo sapiens	sp|Q9UGL1|KDM5B_HUMAN	312	357	311	359	PF00628.29	PHD	Domain	2	50	52	44.6	9.5e-12	1	CL0390		2	0.038	-3	-0.061	Reference
Homo sapiens	sp|Q9UGL1|KDM5B_HUMAN	486	602	486	602	PF02373.22	JmjC	Domain	1	114	114	150.4	2.4e-44	1	CL0029		0	0	3	0.026	Reference
Homo sapiens	sp|Q9UGL1|KDM5B_HUMAN	692	744	692	744	PF02928.16	zf-C5HC2	Domain	1	54	54	57.7	1.1e-15	1	No_clan		0	0	-1	-0.019	Reference
Homo sapiens	sp|Q9UGL1|KDM5B_HUMAN	1178	1223	1178	1224	PF00628.29	PHD	Domain	1	51	52	32.8	4.5e-08	1	CL0390		1	0.019	-5	-0.098	Reference
Homo sapiens	sp|Q9UGL1|KDM5B_HUMAN	1492	1537	1486	1538	PF00628.29	PHD	Domain	5	51	52	30.4	2.6e-07	1	CL0390		4	0.077	-1	-0.021	Reference
Homo sapiens	sp|Q3B8N2|LEG9B_HUMAN	16	146	16	147	PF00337.22	Gal-bind_lectin	Domain	1	133	134	124.3	2.3e-36	1	CL0004		1	0.007	-2	-0.015	Reference
Homo sapiens	sp|Q3B8N2|LEG9B_HUMAN	227	355	227	356	PF00337.22	Gal-bind_lectin	Domain	1	133	134	126	6.7e-37	1	CL0004		1	0.007	-4	-0.03	Reference
Homo sapiens	sp|O75019|LIRA1_HUMAN	28	118	28	118	PF13895.6	Ig_2	Domain	1	79	79	48.9	6.2e-13	1	CL0011		0	0	12	0.152	Insertion
Homo sapiens	sp|O75019|LIRA1_HUMAN	326	419	325	419	PF13895.6	Ig_2	Domain	2	79	79	29	9.8e-07	1	CL0011		1	0.013	16	0.205	Insertion
Homo sapiens	sp|Q9BVG8|KIFC3_HUMAN	451	768	451	768	PF00225.23	Kinesin	Domain	1	333	333	361.4	3.7e-108	1	CL0023		0	0	-15	-0.045	Reference
Homo sapiens	sp|Q6JVE9|LCN8_HUMAN	34	154	33	158	PF00061.23	Lipocalin	Domain	2	129	144	46.3	4.7e-12	1	CL0116		15	0.104	-7	-0.055	Truncation
Homo sapiens	sp|O60307|MAST3_HUMAN	58	331	58	331	PF08926.11	DUF1908	Domain	1	285	285	425.9	5.7e-128	1	No_clan		0	0	-11	-0.039	Reference
Homo sapiens	sp|O60307|MAST3_HUMAN	367	640	367	640	PF00069.25	Pkinase	Domain	1	264	264	207.2	2.7e-61	1	CL0016	predicted_active_site	0	0	10	0.038	Reference
Homo sapiens	sp|O60307|MAST3_HUMAN	984	1030	982	1035	PF17820.1	PDZ_6	Domain	3	49	56	40.8	1.4e-10	1	CL0466		7	0.125	0	0	Truncation
Homo sapiens	sp|P49674|KC1E_HUMAN	9	224	9	267	PF00069.25	Pkinase	Domain	1	209	264	94.5	6.6e-27	1	CL0016	predicted_active_site	55	0.208	7	0.033	Truncation
Homo sapiens	sp|Q9HCP0|KC1G1_HUMAN	45	261	44	303	PF00069.25	Pkinase	Domain	2	208	264	92.1	3.6e-26	1	CL0016	predicted_active_site	56	0.212	10	0.048	Truncation
Homo sapiens	sp|Q9Y2M5|KLH20_HUMAN	59	164	58	165	PF00651.31	BTB	Domain	2	110	111	112.1	1.6e-32	1	CL0033		1	0.009	-3	-0.028	Reference
Homo sapiens	sp|Q9Y2M5|KLH20_HUMAN	170	271	170	272	PF07707.15	BACK	Domain	1	102	103	129.5	4.4e-38	1	CL0033		1	0.01	0	0	Reference
Homo sapiens	sp|O60229|KALRN_HUMAN	40	175	38	175	PF00650.20	CRAL_TRIO	Domain	4	159	159	26	6.5e-06	1	CL0512		3	0.019	-20	-0.128	Deletion
Homo sapiens	sp|O60229|KALRN_HUMAN	311	414	310	416	PF00435.21	Spectrin	Domain	2	103	105	37.6	2.5e-09	1	No_clan		2	0.019	2	0.02	Reference
Homo sapiens	sp|O60229|KALRN_HUMAN	540	640	536	642	PF00435.21	Spectrin	Domain	5	103	105	37.2	3.2e-09	1	No_clan		4	0.038	2	0.02	Reference
Homo sapiens	sp|O60229|KALRN_HUMAN	891	998	890	1003	PF00435.21	Spectrin	Domain	2	99	105	27.2	4.2e-06	1	No_clan		6	0.057	10	0.102	Insertion
Homo sapiens	sp|O60229|KALRN_HUMAN	1132	1224	1130	1236	PF00435.21	Spectrin	Domain	3	93	105	33.3	5.2e-08	1	No_clan		12	0.114	2	0.022	Truncation
Homo sapiens	sp|O60229|KALRN_HUMAN	1285	1454	1285	1457	PF00621.20	RhoGEF	Domain	1	182	182	124.9	4.1e-36	1	No_clan		0	0	-12	-0.066	Reference
Homo sapiens	sp|O60229|KALRN_HUMAN	1492	1579	1471	1580	PF00169.29	PH	Domain	17	104	105	25.9	1.1e-05	1	CL0266		16	0.152	0	0	Truncation
Homo sapiens	sp|O60229|KALRN_HUMAN	1933	2102	1933	2102	PF00621.20	RhoGEF	Domain	1	182	182	131.9	2.9e-38	1	No_clan		0	0	-12	-0.066	Reference
Homo sapiens	sp|O60229|KALRN_HUMAN	2471	2565	2471	2565	PF07679.16	I-set	Domain	1	90	90	63.3	1.6e-17	1	CL0011		0	0	5	0.056	Reference
Homo sapiens	sp|O60229|KALRN_HUMAN	2571	2647	2570	2654	PF00041.21	fn3	Domain	2	78	85	48.4	9.1e-13	1	CL0159		7	0.082	0	0	Reference
Homo sapiens	sp|O60229|KALRN_HUMAN	2684	2938	2684	2938	PF00069.25	Pkinase	Domain	1	264	264	198.8	1e-58	1	CL0016	predicted_active_site	0	0	-9	-0.034	Reference
Homo sapiens	sp|Q9Y6M4|KC1G3_HUMAN	44	258	43	297	PF00069.25	Pkinase	Domain	2	207	264	93.1	1.8e-26	1	CL0016	predicted_active_site	57	0.216	9	0.044	Truncation
Homo sapiens	sp|Q9NWT6|HIF1N_HUMAN	53	298	48	302	PF13621.6	Cupin_8	Domain	6	249	254	140.9	5.6e-41	1	CL0029		5	0.02	2	0.008	Reference
Homo sapiens	sp|P43080|GUC1A_HUMAN	30	80	30	82	PF13833.6	EF-hand_8	Domain	1	52	55	30.7	2.1e-07	1	CL0220		3	0.055	-1	-0.019	Reference
Homo sapiens	sp|P43080|GUC1A_HUMAN	89	160	89	161	PF13499.6	EF-hand_7	Domain	1	70	71	54.4	1.3e-14	1	CL0220		1	0.014	2	0.029	Reference
Homo sapiens	sp|Q9BYG8|GSDMC_HUMAN	4	240	4	240	PF04598.12	Gasdermin	Domain	1	242	242	289	2.6e-86	1	CL0293		0	0	-5	-0.021	Reference
Homo sapiens	sp|Q9BYG8|GSDMC_HUMAN	314	481	313	482	PF17708.1	Gasdermin_C	Domain	2	174	175	209.5	3.8e-62	1	No_clan		1	0.006	-5	-0.029	Reference
Homo sapiens	sp|Q8N239|KLH34_HUMAN	20	125	19	126	PF00651.31	BTB	Domain	2	110	111	85.3	3.1e-24	1	CL0033		1	0.009	-3	-0.028	Reference
Homo sapiens	sp|Q8N239|KLH34_HUMAN	131	236	131	238	PF07707.15	BACK	Domain	1	101	103	29.3	6.8e-07	1	CL0033		2	0.019	5	0.05	Reference
Homo sapiens	sp|P07900|HS90A_HUMAN	40	193	40	194	PF02518.26	HATPase_c	Domain	1	111	112	52.6	5.6e-14	1	CL0025		1	0.009	43	0.387	Insertion
Homo sapiens	sp|Q13557|KCC2D_HUMAN	14	272	14	272	PF00069.25	Pkinase	Domain	1	264	264	252.8	3.3e-75	1	CL0016	predicted_active_site	0	0	-5	-0.019	Reference
Homo sapiens	sp|Q13557|KCC2D_HUMAN	346	473	346	473	PF08332.10	CaMKII_AD	Domain	1	128	128	201.6	4e-60	1	CL0051		0	0	0	0	Reference
Homo sapiens	sp|Q9BTN0|LRFN3_HUMAN	296	383	296	383	PF07679.16	I-set	Domain	1	90	90	46.3	3.4e-12	1	CL0011		0	0	-2	-0.022	Reference
Homo sapiens	sp|Q9BTN0|LRFN3_HUMAN	429	502	424	508	PF00041.21	fn3	Domain	4	79	85	26.7	5.4e-06	1	CL0159		6	0.071	-2	-0.026	Reference
Homo sapiens	sp|P42704|LPPRC_HUMAN	222	329	217	341	PF17177.4	PPR_long	Domain	80	187	212	35.1	8.7e-09	1	CL0020		79	0.373	0	0	Truncation
Homo sapiens	sp|P36873|PP1G_HUMAN	60	249	57	252	PF00149.28	Metallophos	Domain	4	201	204	141	6.8e-41	1	CL0163	predicted_active_site	3	0.015	-8	-0.04	Reference
Homo sapiens	sp|Q9UNK4|PA2GD_HUMAN	23	130	22	131	PF00068.19	Phospholip_A2_1	Domain	2	111	112	122.7	9e-36	1	CL0629	predicted_active_site	1	0.009	-2	-0.018	Reference
Homo sapiens	sp|Q9BZQ4|NMNA2_HUMAN	12	274	12	276	PF01467.26	CTP_transf_like	Domain	1	141	143	87.9	7.1e-25	1	CL0039		2	0.014	122	0.865	Insertion
Homo sapiens	sp|Q9BYU1|PBX4_HUMAN	211	270	211	270	PF00046.29	Homeodomain	Domain	1	57	57	63.5	1.1e-17	1	CL0123		0	0	3	0.053	Reference
Homo sapiens	sp|Q9Y6F1|PARP3_HUMAN	66	143	66	144	PF05406.15	WGR	Domain	1	79	80	99.8	6.6e-29	1	No_clan		1	0.013	-1	-0.013	Reference
Homo sapiens	sp|Q9Y6F1|PARP3_HUMAN	183	319	183	319	PF02877.14	PARP_reg	Domain	1	136	136	139.4	7.6e-41	1	No_clan		0	0	1	0.007	Reference
Homo sapiens	sp|Q02750|MP2K1_HUMAN	68	361	68	361	PF00069.25	Pkinase	Domain	1	264	264	210.8	2.2e-62	1	CL0016	predicted_active_site	0	0	30	0.114	Insertion
Homo sapiens	sp|Q15645|PCH2_HUMAN	175	320	175	321	PF00004.29	AAA	Domain	1	131	132	106.6	1.2e-30	1	CL0023		1	0.008	15	0.115	Insertion
Homo sapiens	sp|Q53GA4|PHLA2_HUMAN	11	94	1	94	PF17339.2	PH_15	Domain	16	107	107	35.9	5.2e-09	1	CL0266		15	0.14	-8	-0.087	Truncation
Homo sapiens	sp|P10588|NR2F6_HUMAN	55	123	54	123	PF00105.18	zf-C4	Domain	2	70	70	110.5	4e-32	1	CL0167		1	0.014	0	0	Reference
Homo sapiens	sp|P10588|NR2F6_HUMAN	197	376	195	377	PF00104.30	Hormone_recep	Domain	11	206	207	124	6e-36	1	No_clan		10	0.048	-16	-0.082	Reference
Homo sapiens	sp|Q4VC12|MSS51_HUMAN	105	149	105	149	PF01753.18	zf-MYND	Domain	1	38	38	42.7	4.2e-11	1	CL0175		0	0	7	0.184	Insertion
Homo sapiens	sp|Q96MF7|NSE2_HUMAN	156	216	156	216	PF11789.8	zf-Nse	Domain	1	57	57	74.1	5.7e-21	1	CL0229		0	0	4	0.07	Reference
Homo sapiens	sp|P54296|MYOM2_HUMAN	154	246	154	246	PF07679.16	I-set	Domain	1	90	90	50.9	1.2e-13	1	CL0011		0	0	3	0.033	Reference
Homo sapiens	sp|P54296|MYOM2_HUMAN	289	372	278	372	PF07679.16	I-set	Domain	12	90	90	29.1	7.8e-07	1	CL0011		11	0.122	5	0.063	Truncation
Homo sapiens	sp|P54296|MYOM2_HUMAN	385	469	384	469	PF00041.21	fn3	Domain	2	85	85	55.5	5.3e-15	1	CL0159		1	0.012	1	0.012	Reference
Homo sapiens	sp|P54296|MYOM2_HUMAN	513	597	512	597	PF00041.21	fn3	Domain	2	85	85	54.1	1.5e-14	1	CL0159		1	0.012	1	0.012	Reference
Homo sapiens	sp|P54296|MYOM2_HUMAN	613	695	613	696	PF00041.21	fn3	Domain	1	84	85	48.6	7.8e-13	1	CL0159		1	0.012	-1	-0.012	Reference
Homo sapiens	sp|P54296|MYOM2_HUMAN	713	797	712	797	PF00041.21	fn3	Domain	2	85	85	55.7	4.5e-15	1	CL0159		1	0.012	1	0.012	Reference
Homo sapiens	sp|P54296|MYOM2_HUMAN	817	899	814	899	PF00041.21	fn3	Domain	4	85	85	63.6	1.7e-17	1	CL0159		3	0.035	1	0.012	Reference
Homo sapiens	sp|P54296|MYOM2_HUMAN	1351	1435	1347	1435	PF07679.16	I-set	Domain	7	90	90	75.4	2.8e-21	1	CL0011		6	0.067	1	0.012	Reference
Homo sapiens	sp|Q9Y5G9|PCDG4_HUMAN	61	143	61	143	PF08266.12	Cadherin_2	Domain	1	83	83	107.5	2.2e-31	1	CL0159		0	0	0	0	Reference
Homo sapiens	sp|Q9Y5G9|PCDG4_HUMAN	170	261	169	264	PF00028.17	Cadherin	Domain	2	90	93	32.7	7.8e-08	1	CL0159		3	0.032	3	0.034	Reference
Homo sapiens	sp|Q9Y5G9|PCDG4_HUMAN	278	369	278	369	PF00028.17	Cadherin	Domain	1	93	93	63	2.7e-17	1	CL0159		0	0	-1	-0.011	Reference
Homo sapiens	sp|Q9Y5G9|PCDG4_HUMAN	386	473	383	474	PF00028.17	Cadherin	Domain	4	92	93	52	7e-14	1	CL0159		3	0.032	-1	-0.011	Reference
Homo sapiens	sp|Q9Y5G9|PCDG4_HUMAN	488	583	488	584	PF00028.17	Cadherin	Domain	1	92	93	52.8	4e-14	1	CL0159		1	0.011	4	0.043	Reference
Homo sapiens	sp|Q9Y5G9|PCDG4_HUMAN	613	695	609	696	PF00028.17	Cadherin	Domain	9	92	93	49.1	5.8e-13	1	CL0159		8	0.086	-1	-0.012	Reference
Homo sapiens	sp|Q9NXJ5|PGPI_HUMAN	7	172	6	185	PF01470.17	Peptidase_C15	Domain	2	170	202	71.3	1.2e-19	1	CL0379	predicted_active_site	32	0.158	-3	-0.018	Truncation
Homo sapiens	sp|Q53GG5|PDLI3_HUMAN	8	80	3	81	PF00595.24	PDZ	Domain	7	81	82	58.2	8e-16	1	CL0466		6	0.073	-2	-0.027	Reference
Homo sapiens	sp|Q53GG5|PDLI3_HUMAN	294	344	294	349	PF00412.22	LIM	Domain	1	53	58	49.4	3.9e-13	1	CL0167		5	0.086	-2	-0.038	Reference
Homo sapiens	sp|Q13368|MPP3_HUMAN	13	63	11	63	PF02828.16	L27	Domain	3	53	53	37.3	1.6e-09	1	CL0614		2	0.038	0	0	Reference
Homo sapiens	sp|Q13368|MPP3_HUMAN	69	120	69	120	PF02828.16	L27	Domain	1	53	53	52.9	2.2e-14	1	CL0614		0	0	-1	-0.019	Reference
Homo sapiens	sp|Q13368|MPP3_HUMAN	139	214	137	215	PF00595.24	PDZ	Domain	3	81	82	43	4.3e-11	1	CL0466		2	0.024	-3	-0.038	Reference
Homo sapiens	sp|Q13368|MPP3_HUMAN	385	571	384	572	PF00625.21	Guanylate_kin	Domain	2	181	182	146.1	8.9e-43	1	CL0023		1	0.005	7	0.039	Reference
Homo sapiens	sp|Q9GZU8|PIP30_HUMAN	15	116	15	116	PF10187.9	Nefa_Nip30_N	Domain	1	105	105	109.7	8.5e-32	1	No_clan		0	0	-3	-0.029	Reference
Homo sapiens	sp|Q9NTK5|OLA1_HUMAN	305	388	305	388	PF06071.13	YchF-GTPase_C	Domain	1	84	84	141	1e-41	1	CL0072		0	0	0	0	Reference
Homo sapiens	sp|Q96NY9|MUS81_HUMAN	277	414	273	415	PF02732.15	ERCC4	Domain	5	155	156	92.2	3.7e-26	1	CL0236	predicted_active_site	4	0.026	-13	-0.086	Reference
Homo sapiens	sp|P06748|NPM_HUMAN	18	117	18	117	PF03066.15	Nucleoplasmin	Domain	1	102	102	143.9	1.9e-42	1	CL0055		0	0	-2	-0.02	Reference
Homo sapiens	sp|P06748|NPM_HUMAN	245	293	245	293	PF16276.5	NPM1-C	Domain	1	49	49	115.7	6.4e-34	1	No_clan		0	0	0	0	Reference
Homo sapiens	sp|P43246|MSH2_HUMAN	18	131	17	132	PF01624.20	MutS_I	Domain	2	112	113	76.1	2.4e-21	1	No_clan		1	0.009	3	0.027	Reference
Homo sapiens	sp|P43246|MSH2_HUMAN	156	289	145	290	PF05188.17	MutS_II	Domain	8	136	137	78.7	4.8e-22	1	No_clan		7	0.051	5	0.039	Reference
Homo sapiens	sp|P43246|MSH2_HUMAN	306	609	305	609	PF05192.18	MutS_III	Domain	2	191	191	129.3	2e-37	1	No_clan		1	0.005	114	0.6	Insertion
Homo sapiens	sp|P43246|MSH2_HUMAN	474	568	473	569	PF05190.18	MutS_IV	Domain	2	91	92	72.3	3.1e-20	1	No_clan		1	0.011	5	0.056	Reference
Homo sapiens	sp|P43246|MSH2_HUMAN	666	852	665	852	PF00488.21	MutS_V	Domain	2	188	188	288.4	2.7e-86	1	CL0023		1	0.005	0	0	Reference
Homo sapiens	sp|Q99836|MYD88_HUMAN	30	102	30	107	PF00531.22	Death	Domain	1	79	86	51.6	8e-14	1	CL0041		7	0.081	-6	-0.076	Reference
Homo sapiens	sp|Q5SXH7|PKHS1_HUMAN	27	123	15	127	PF00169.29	PH	Domain	13	99	105	27.2	4.2e-06	1	CL0266		12	0.114	10	0.115	Complex
Homo sapiens	sp|P56730|NETR_HUMAN	100	165	97	167	PF00051.18	Kringle	Domain	13	76	79	36.3	5.3e-09	1	CL0602		12	0.152	2	0.031	Truncation
Homo sapiens	sp|P56730|NETR_HUMAN	174	270	173	270	PF00530.18	SRCR	Domain	2	100	100	81.3	5.8e-23	1	CL0550		1	0.01	-2	-0.02	Reference
Homo sapiens	sp|P56730|NETR_HUMAN	284	380	283	380	PF00530.18	SRCR	Domain	2	100	100	110.5	4.5e-32	1	CL0550		1	0.01	-2	-0.02	Reference
Homo sapiens	sp|P56730|NETR_HUMAN	391	485	390	486	PF00530.18	SRCR	Domain	2	99	100	105.1	2.2e-30	1	CL0550		1	0.01	-3	-0.031	Reference
Homo sapiens	sp|P56730|NETR_HUMAN	504	599	503	600	PF00530.18	SRCR	Domain	2	99	100	108.8	1.5e-31	1	CL0550		1	0.01	-2	-0.02	Reference
Homo sapiens	sp|P56730|NETR_HUMAN	631	869	631	869	PF00089.26	Trypsin	Domain	1	221	221	219.6	4.4e-65	1	CL0124	predicted_active_site	0	0	18	0.081	Reference
Homo sapiens	sp|A0A0J9YX35|HV64D_HUMAN	31	116	26	117	PF07686.17	V-set	Domain	8	91	109	56.4	2.9e-15	1	CL0011		18	0.165	2	0.024	Truncation
Homo sapiens	sp|A0A087WSY4|HV432_HUMAN	26	117	24	118	PF07686.17	V-set	Domain	3	91	109	61.1	9.6e-17	1	CL0011		18	0.165	3	0.034	Truncation
Homo sapiens	sp|P09630|HXC6_HUMAN	142	198	142	198	PF00046.29	Homeodomain	Domain	1	57	57	74	6.2e-21	1	CL0123		0	0	0	0	Reference
Homo sapiens	sp|Q9NZH6|IL37_HUMAN	96	194	83	203	PF00340.19	IL1	Domain	15	109	119	48.5	6.1e-13	1	CL0066		14	0.118	4	0.042	Truncation
Homo sapiens	sp|O43679|LDB2_HUMAN	298	326	298	326	PF17916.1	LID	Domain	1	29	29	65	3.2e-18	1	No_clan		0	0	0	0	Reference
Homo sapiens	sp|Q9Y4F3|MARF1_HUMAN	353	490	352	493	PF01936.18	NYN	Domain	2	144	147	69.3	4.7e-19	1	CL0280		3	0.02	-5	-0.035	Reference
Homo sapiens	sp|Q9Y4F3|MARF1_HUMAN	1102	1165	1099	1168	PF12872.7	OST-HTH	Domain	5	68	72	42.4	4.4e-11	1	CL0123		4	0.056	0	0	Reference
Homo sapiens	sp|Q9Y4F3|MARF1_HUMAN	1260	1326	1258	1329	PF12872.7	OST-HTH	Domain	3	69	72	36	4.6e-09	1	CL0123		3	0.042	0	0	Reference
Homo sapiens	sp|Q9Y4F3|MARF1_HUMAN	1337	1404	1334	1405	PF12872.7	OST-HTH	Domain	4	71	72	32.3	6.2e-08	1	CL0123		3	0.042	0	0	Reference
Homo sapiens	sp|Q9Y4F3|MARF1_HUMAN	1411	1478	1410	1482	PF12872.7	OST-HTH	Domain	2	68	72	44.8	7.8e-12	1	CL0123		4	0.056	1	0.015	Reference
Homo sapiens	sp|Q9Y4F3|MARF1_HUMAN	1486	1556	1485	1556	PF12872.7	OST-HTH	Domain	2	72	72	53	2.3e-14	1	CL0123		1	0.014	0	0	Reference
Homo sapiens	sp|P22001|KCNA3_HUMAN	106	197	106	197	PF02214.22	BTB_2	Domain	1	94	94	96.3	1e-27	1	CL0033		0	0	-2	-0.021	Reference
Homo sapiens	sp|Q6B0K9|HBM_HUMAN	6	105	6	106	PF00042.22	Globin	Domain	1	109	110	80.4	1.4e-22	1	CL0090		1	0.009	-9	-0.083	Reference
Homo sapiens	sp|Q8NB78|KDM1B_HUMAN	138	190	138	191	PF07496.15	zf-CW	Domain	1	47	48	40.1	2.8e-10	1	No_clan		1	0.021	6	0.128	Insertion
Homo sapiens	sp|Q8NB78|KDM1B_HUMAN	290	363	282	364	PF04433.17	SWIRM	Domain	12	88	89	32	1.2e-07	1	CL0123		11	0.124	-3	-0.039	Truncation
Homo sapiens	sp|Q8NB78|KDM1B_HUMAN	393	819	392	820	PF01593.24	Amino_oxidase	Domain	2	451	452	298.7	9.5e-89	1	CL0063		1	0.002	-23	-0.051	Reference
Homo sapiens	sp|O60341|KDM1A_HUMAN	186	264	178	264	PF04433.17	SWIRM	Domain	9	89	89	60	2.1e-16	1	CL0123		8	0.09	-2	-0.025	Reference
Homo sapiens	sp|O60341|KDM1A_HUMAN	288	825	288	826	PF01593.24	Amino_oxidase	Domain	1	451	452	449.5	1.7e-134	1	CL0063		1	0.002	87	0.193	Insertion
Homo sapiens	sp|A6NNE9|MARHB_HUMAN	170	215	170	215	PF12906.7	RINGv	Domain	1	48	48	46.6	2.8e-12	1	CL0229		0	0	-2	-0.042	Reference
Homo sapiens	sp|Q9BQ31|KCNS3_HUMAN	17	116	17	116	PF02214.22	BTB_2	Domain	1	94	94	109.2	9.6e-32	1	CL0033		0	0	6	0.064	Reference
Homo sapiens	sp|P38571|LICH_HUMAN	80	380	80	381	PF00561.20	Abhydrolase_1	Domain	1	256	257	139.5	1.5e-40	1	CL0028	predicted_active_site	1	0.004	45	0.176	Insertion
Homo sapiens	sp|O75449|KTNA1_HUMAN	245	381	245	381	PF00004.29	AAA	Domain	1	132	132	134.1	3.9e-39	1	CL0023		0	0	5	0.038	Reference
Homo sapiens	sp|O75449|KTNA1_HUMAN	403	462	403	480	PF17862.1	AAA_lid_3	Domain	1	43	45	54.6	6.7e-15	1	CL0671		2	0.044	17	0.395	Insertion
Homo sapiens	sp|Q13237|KGP2_HUMAN	187	268	186	269	PF00027.29	cNMP_binding	Domain	2	88	89	60.2	1.5e-16	1	CL0029		1	0.011	-5	-0.057	Reference
Homo sapiens	sp|Q13237|KGP2_HUMAN	305	390	304	393	PF00027.29	cNMP_binding	Domain	2	85	89	70.7	8.2e-20	1	CL0029		4	0.045	2	0.024	Reference
Homo sapiens	sp|Q13237|KGP2_HUMAN	455	711	453	711	PF00069.25	Pkinase	Domain	3	264	264	234.7	1.2e-69	1	CL0016	predicted_active_site	2	0.008	-5	-0.019	Reference
Homo sapiens	sp|Q6YP21|KAT3_HUMAN	64	442	63	446	PF00155.21	Aminotran_1_2	Domain	2	359	363	180.4	5.6e-53	1	CL0061	predicted_active_site	4	0.011	21	0.059	Reference
Homo sapiens	sp|O15550|KDM6A_HUMAN	1133	1241	1133	1241	PF02373.22	JmjC	Domain	1	114	114	109.7	1.1e-31	1	CL0029		0	0	-5	-0.044	Reference
Homo sapiens	sp|P40189|IL6RB_HUMAN	27	112	26	112	PF06328.11	Lep_receptor_Ig	Domain	2	86	86	103.4	4.6e-30	1	CL0159		1	0.012	1	0.012	Reference
Homo sapiens	sp|P40189|IL6RB_HUMAN	131	215	131	218	PF09240.10	IL6Ra-bind	Domain	1	92	96	29.3	8.3e-07	1	CL0159		4	0.042	-7	-0.076	Reference
Homo sapiens	sp|P40189|IL6RB_HUMAN	224	311	223	311	PF00041.21	fn3	Domain	2	85	85	48.1	1.1e-12	1	CL0159		1	0.012	4	0.048	Reference
Homo sapiens	sp|P40189|IL6RB_HUMAN	525	600	518	605	PF00041.21	fn3	Domain	6	81	85	35.1	1.2e-08	1	CL0159		5	0.059	0	0	Reference
Homo sapiens	sp|Q96M94|KLH15_HUMAN	23	126	21	128	PF00651.31	BTB	Domain	3	109	111	83.2	1.5e-23	1	CL0033		2	0.018	-3	-0.028	Reference
Homo sapiens	sp|Q96M94|KLH15_HUMAN	146	236	133	237	PF07707.15	BACK	Domain	12	102	103	57.9	9e-16	1	CL0033		11	0.107	0	0	Truncation
Homo sapiens	sp|P07288|KLK3_HUMAN	25	253	25	253	PF00089.26	Trypsin	Domain	1	221	221	231.8	8.3e-69	1	CL0124	predicted_active_site	0	0	8	0.036	Reference
Homo sapiens	sp|Q8NCW0|KREM2_HUMAN	36	119	36	119	PF00051.18	Kringle	Domain	1	79	79	68.9	3.6e-19	1	CL0602		0	0	5	0.063	Reference
Homo sapiens	sp|Q8NCW0|KREM2_HUMAN	124	205	124	205	PF01822.19	WSC	Domain	1	82	82	62.8	2.5e-17	1	No_clan		0	0	0	0	Reference
Homo sapiens	sp|Q8NCW0|KREM2_HUMAN	219	323	219	323	PF00431.20	CUB	Domain	1	110	110	46.4	4.1e-12	1	CL0164		0	0	-5	-0.045	Reference
Homo sapiens	sp|P12277|KCRB_HUMAN	24	94	24	94	PF02807.15	ATP-gua_PtransN	Domain	1	67	67	112.8	7.2e-33	1	No_clan		0	0	4	0.06	Reference
Homo sapiens	sp|P12277|KCRB_HUMAN	154	366	153	367	PF00217.19	ATP-gua_Ptrans	Domain	2	211	212	278.6	2.7e-83	1	CL0286		1	0.005	3	0.014	Reference
Homo sapiens	sp|A6NCF5|KLH33_HUMAN	75	174	75	176	PF07707.15	BACK	Domain	1	100	103	64.6	7.1e-18	1	CL0033		3	0.029	0	0	Reference
Homo sapiens	sp|O75525|KHDR3_HUMAN	4	53	4	53	PF16274.5	Qua1	Domain	1	52	52	98.2	1.7e-28	1	No_clan		0	0	-2	-0.038	Reference
Homo sapiens	sp|O75525|KHDR3_HUMAN	59	116	57	120	PF00013.29	KH_1	Domain	3	52	66	27.8	1.7e-06	1	CL0007		14	0.212	8	0.16	Complex
Homo sapiens	sp|O75525|KHDR3_HUMAN	266	320	266	320	PF16568.5	Sam68-YY	Domain	1	54	54	66.2	3.2e-18	1	No_clan		0	0	1	0.019	Reference
Homo sapiens	sp|Q6PF15|KLH35_HUMAN	31	148	31	150	PF00651.31	BTB	Domain	1	109	111	55.8	4.7e-15	1	CL0033		2	0.018	9	0.083	Reference
Homo sapiens	sp|Q6PF15|KLH35_HUMAN	156	256	155	257	PF07707.15	BACK	Domain	2	102	103	88.9	1.9e-25	1	CL0033		1	0.01	0	0	Reference
Homo sapiens	sp|P07098|LIPG_HUMAN	78	377	78	378	PF00561.20	Abhydrolase_1	Domain	1	255	257	100.6	1.1e-28	1	CL0028	predicted_active_site	2	0.008	45	0.176	Insertion
Homo sapiens	sp|P51841|GUC2F_HUMAN	595	808	583	809	PF07714.17	Pkinase_Tyr	Domain	52	258	259	138.6	2.1e-40	1	CL0016		51	0.197	7	0.034	Truncation
Homo sapiens	sp|P51841|GUC2F_HUMAN	824	869	813	869	PF07701.14	HNOBA	Domain	180	221	221	23.7	2.6e-05	1	No_clan		179	0.81	4	0.095	Truncation
Homo sapiens	sp|P51841|GUC2F_HUMAN	877	1061	875	1062	PF00211.20	Guanylate_cyc	Domain	3	182	183	215.3	4.9e-64	1	CL0276		2	0.011	5	0.028	Reference
Homo sapiens	sp|Q5VXJ0|LIPK_HUMAN	78	378	78	379	PF00561.20	Abhydrolase_1	Domain	1	256	257	99.1	3.2e-28	1	CL0028	predicted_active_site	1	0.004	45	0.176	Insertion
Homo sapiens	sp|Q6VAB6|KSR2_HUMAN	24	152	24	152	PF13543.6	SAM_KSR1	Domain	1	129	129	143.8	3.1e-42	1	CL0003		0	0	0	0	Reference
Homo sapiens	sp|Q6VAB6|KSR2_HUMAN	666	928	666	928	PF07714.17	Pkinase_Tyr	Domain	1	259	259	154.4	3.2e-45	1	CL0016	predicted_active_site	0	0	4	0.015	Reference
Homo sapiens	sp|Q13241|KLRD1_HUMAN	78	175	78	176	PF00059.21	Lectin_C	Domain	1	107	108	59.9	3.4e-16	1	CL0056		1	0.009	-9	-0.084	Reference
Homo sapiens	sp|Q9NZS2|KLRF1_HUMAN	133	230	131	231	PF00059.21	Lectin_C	Domain	3	107	108	64.1	1.7e-17	1	CL0056		2	0.019	-7	-0.067	Reference
Homo sapiens	sp|O60870|KIN17_HUMAN	276	328	276	328	PF18131.1	KN17_SH3	Domain	1	54	54	79.2	1.7e-22	1	CL0361		0	0	-1	-0.019	Reference
Homo sapiens	sp|Q8N5Z5|KCD17_HUMAN	33	120	33	124	PF02214.22	BTB_2	Domain	1	89	94	80.3	9.9e-23	1	CL0033		5	0.053	-1	-0.011	Reference
Homo sapiens	sp|Q9UN36|NDRG2_HUMAN	41	318	40	318	PF03096.14	Ndr	Domain	2	283	283	413.5	2.6e-124	1	CL0028		1	0.004	-4	-0.014	Reference
Homo sapiens	sp|Q9BRX2|PELO_HUMAN	1	129	1	129	PF03463.15	eRF1_1	Domain	1	129	129	179.4	2.6e-53	1	CL0267		0	0	0	0	Reference
Homo sapiens	sp|Q9BRX2|PELO_HUMAN	136	268	136	268	PF03464.15	eRF1_2	Domain	1	133	133	128	2.8e-37	1	CL0267		0	0	0	0	Reference
Homo sapiens	sp|Q9BRX2|PELO_HUMAN	272	370	271	370	PF03465.15	eRF1_3	Domain	2	113	113	93.2	1.4e-26	1	CL0101		1	0.009	-13	-0.116	Deletion
Homo sapiens	sp|Q9H2Z4|NKX24_HUMAN	190	246	190	246	PF00046.29	Homeodomain	Domain	1	57	57	71.6	3.5e-20	1	CL0123		0	0	0	0	Reference
Homo sapiens	sp|Q9NVD7|PARVA_HUMAN	98	202	95	203	PF00307.31	CH	Domain	4	108	109	65.9	3.2e-18	1	CL0188		3	0.028	0	0	Reference
Homo sapiens	sp|Q9NVD7|PARVA_HUMAN	263	369	262	370	PF00307.31	CH	Domain	2	108	109	53.7	2e-14	1	CL0188		1	0.009	0	0	Reference
Homo sapiens	sp|P23759|PAX7_HUMAN	34	161	34	161	PF00292.18	PAX	Domain	1	125	125	239.5	5.7e-72	1	CL0123		0	0	3	0.024	Reference
Homo sapiens	sp|P23759|PAX7_HUMAN	218	274	218	274	PF00046.29	Homeodomain	Domain	1	57	57	81.5	2.9e-23	1	CL0123		0	0	0	0	Reference
Homo sapiens	sp|P35227|PCGF2_HUMAN	17	56	17	56	PF13923.6	zf-C3HC4_2	Domain	1	40	40	39.8	3e-10	1	CL0229		0	0	0	0	Reference
Homo sapiens	sp|P35227|PCGF2_HUMAN	164	228	164	228	PF16207.5	RAWUL	Domain	1	73	73	75.8	3.2e-21	1	CL0072		0	0	-8	-0.11	Deletion
Homo sapiens	sp|Q9Y5F2|PCDBB_HUMAN	31	112	30	112	PF08266.12	Cadherin_2	Domain	2	83	83	120.9	1.5e-35	1	CL0159		1	0.012	0	0	Reference
Homo sapiens	sp|Q9Y5F2|PCDBB_HUMAN	141	232	139	233	PF00028.17	Cadherin	Domain	4	92	93	38.2	1.4e-09	1	CL0159		3	0.032	3	0.034	Reference
Homo sapiens	sp|Q9Y5F2|PCDBB_HUMAN	247	337	247	338	PF00028.17	Cadherin	Domain	1	92	93	60.2	2e-16	1	CL0159		1	0.011	-1	-0.011	Reference
Homo sapiens	sp|Q9Y5F2|PCDBB_HUMAN	355	441	352	442	PF00028.17	Cadherin	Domain	4	92	93	43.7	2.8e-11	1	CL0159		3	0.032	-2	-0.022	Reference
Homo sapiens	sp|Q9Y5F2|PCDBB_HUMAN	456	552	456	552	PF00028.17	Cadherin	Domain	1	93	93	56.7	2.4e-15	1	CL0159		0	0	4	0.043	Reference
Homo sapiens	sp|Q9Y5F2|PCDBB_HUMAN	580	661	575	663	PF00028.17	Cadherin	Domain	9	91	93	43.3	3.7e-11	1	CL0159		8	0.086	-1	-0.012	Reference
Homo sapiens	sp|A8MW92|P20L1_HUMAN	18	68	18	70	PF02820.18	MBT	Domain	2	52	69	22.5	0.00011	1	CL0049		17	0.246	0	0	Truncation
Homo sapiens	sp|A8MW92|P20L1_HUMAN	90	123	90	123	PF18104.1	Tudor_2	Domain	1	34	35	35.5	5.7e-09	1	CL0049		1	0.029	0	0	Reference
Homo sapiens	sp|Q9Y6X6|MYO16_HUMAN	404	1133	403	1133	PF00063.21	Myosin_head	Domain	2	677	677	546.6	7.3e-164	1	CL0023		1	0.001	54	0.08	Reference
Homo sapiens	sp|Q4VXU2|PAP1L_HUMAN	13	83	13	83	PF00076.22	RRM_1	Domain	1	70	70	72	2.6e-20	1	CL0221		0	0	1	0.014	Reference
Homo sapiens	sp|Q4VXU2|PAP1L_HUMAN	101	168	101	168	PF00076.22	RRM_1	Domain	1	69	70	68.3	3.8e-19	1	CL0221		1	0.014	-1	-0.014	Reference
Homo sapiens	sp|Q4VXU2|PAP1L_HUMAN	193	261	193	262	PF00076.22	RRM_1	Domain	1	69	70	82.8	1.1e-23	1	CL0221		1	0.014	0	0	Reference
Homo sapiens	sp|Q4VXU2|PAP1L_HUMAN	296	363	296	364	PF00076.22	RRM_1	Domain	1	69	70	68	4.7e-19	1	CL0221		1	0.014	-1	-0.014	Reference
Homo sapiens	sp|Q9UIW2|PLXA1_HUMAN	569	659	569	659	PF17960.1	TIG_plexin	Domain	1	89	89	76.5	1.1e-21	1	CL0159		0	0	2	0.022	Reference
Homo sapiens	sp|Q9UIW2|PLXA1_HUMAN	713	807	713	807	PF18020.1	TIG_2	Domain	1	94	94	104.5	3.5e-30	1	CL0159		0	0	1	0.011	Reference
Homo sapiens	sp|Q9UIW2|PLXA1_HUMAN	864	958	864	958	PF01833.24	TIG	Domain	1	85	85	35.8	6.2e-09	1	CL0159		0	0	10	0.118	Insertion
Homo sapiens	sp|Q9UIW2|PLXA1_HUMAN	961	1044	961	1044	PF01833.24	TIG	Domain	1	85	85	48.2	8.4e-13	1	CL0159		0	0	-1	-0.012	Reference
Homo sapiens	sp|Q9UIW2|PLXA1_HUMAN	1048	1123	1048	1146	PF01833.24	TIG	Domain	1	62	85	37.9	1.4e-09	1	CL0159		23	0.271	14	0.226	Complex
Homo sapiens	sp|Q9UIW2|PLXA1_HUMAN	1166	1227	1150	1237	PF01833.24	TIG	Domain	16	76	85	30.4	2.9e-07	1	CL0159		15	0.176	1	0.016	Truncation
Homo sapiens	sp|Q15599|NHRF2_HUMAN	16	87	12	88	PF00595.24	PDZ	Domain	6	81	82	57	1.9e-15	1	CL0466		5	0.061	-4	-0.053	Reference
Homo sapiens	sp|Q15599|NHRF2_HUMAN	176	228	175	229	PF17820.1	PDZ_6	Domain	2	54	56	58	6e-16	1	CL0466		2	0.036	0	0	Reference
Homo sapiens	sp|Q15599|NHRF2_HUMAN	232	337	232	337	PF09007.11	EBP50_C	Domain	1	130	130	90.3	2e-25	1	CL0466		0	0	-24	-0.185	Deletion
Homo sapiens	sp|Q9ULD0|OGDHL_HUMAN	637	852	636	852	PF02779.24	Transket_pyr	Domain	2	178	178	230	1.4e-68	1	CL0254	predicted_active_site	1	0.006	39	0.22	Insertion
Homo sapiens	sp|P28360|MSX1_HUMAN	173	229	173	229	PF00046.29	Homeodomain	Domain	1	57	57	74	6.1e-21	1	CL0123		0	0	0	0	Reference
Homo sapiens	sp|Q14249|NUCG_HUMAN	61	282	60	285	PF01223.23	Endonuclease_NS	Domain	2	223	226	211.3	1.6e-62	1	CL0263	predicted_active_site	3	0.013	0	0	Reference
Homo sapiens	sp|Q9NYT0|PLEK2_HUMAN	5	99	5	104	PF00169.29	PH	Domain	1	100	105	60	2.7e-16	1	CL0266		5	0.048	-5	-0.05	Reference
Homo sapiens	sp|Q9NYT0|PLEK2_HUMAN	142	223	142	223	PF00610.21	DEP	Domain	1	72	72	57.3	1.2e-15	1	CL0123		0	0	10	0.139	Insertion
Homo sapiens	sp|Q9NYT0|PLEK2_HUMAN	248	352	248	353	PF00169.29	PH	Domain	1	103	105	55.1	8.8e-15	1	CL0266		2	0.019	2	0.019	Reference
Homo sapiens	sp|O00264|PGRC1_HUMAN	74	169	74	171	PF00173.28	Cyt-b5	Domain	1	72	74	54.7	8.1e-15	1	No_clan		2	0.027	24	0.333	Insertion
Homo sapiens	sp|Q99489|OXDD_HUMAN	6	323	5	324	PF01266.24	DAO	Domain	2	351	352	118.7	4.3e-34	1	CL0063		1	0.003	-32	-0.091	Reference
Homo sapiens	sp|Q14938|NFIX_HUMAN	69	169	68	172	PF03165.16	MH1	Domain	2	100	103	41.5	1.2e-10	1	CL0263		3	0.029	2	0.02	Reference
Homo sapiens	sp|Q8IVD9|NUDC3_HUMAN	189	267	188	267	PF04969.16	CS	Domain	2	76	76	62.6	5.3e-17	1	CL0190		1	0.013	4	0.053	Reference
Homo sapiens	sp|O95744|PM2P2_HUMAN	97	203	95	226	PF13589.6	HATPase_c_3	Domain	3	106	137	29.8	4.4e-07	1	CL0025		31	0.226	3	0.029	Truncation
Homo sapiens	sp|Q9P1W9|PIM2_HUMAN	34	286	32	286	PF00069.25	Pkinase	Domain	3	264	264	183.7	4.1e-54	1	CL0016	predicted_active_site	2	0.008	-9	-0.034	Reference
Homo sapiens	sp|Q7LGA3|HS2ST_HUMAN	71	326	66	327	PF03567.14	Sulfotransfer_2	Domain	6	252	253	143.7	9.1e-42	1	CL0023	predicted_active_site	5	0.02	9	0.036	Reference
Homo sapiens	sp|Q6PI47|KCD18_HUMAN	14	98	14	103	PF02214.22	BTB_2	Domain	1	87	94	48.5	8.4e-13	1	CL0033		7	0.074	-2	-0.023	Reference
Homo sapiens	sp|O15350|P73_HUMAN	118	308	117	309	PF00870.18	P53	Domain	2	193	194	213.9	1.7e-63	1	CL0073		1	0.005	-1	-0.005	Reference
Homo sapiens	sp|O15350|P73_HUMAN	486	549	485	549	PF07647.17	SAM_2	Domain	2	66	66	37.2	2.3e-09	1	CL0003		1	0.015	-1	-0.015	Reference
Homo sapiens	sp|Q68DD2|PA24F_HUMAN	45	147	44	147	PF00168.30	C2	Domain	2	103	103	51.4	1e-13	1	CL0154		1	0.01	1	0.01	Reference
Homo sapiens	sp|Q68DD2|PA24F_HUMAN	182	304	182	304	PF18695.1	cPLA2_C2	Domain	1	111	111	85.3	2.8e-24	1	No_clan		0	0	12	0.108	Insertion
Homo sapiens	sp|Q9BZA7|PC11X_HUMAN	27	112	25	115	PF08266.12	Cadherin_2	Domain	3	79	83	33.3	3.2e-08	1	CL0159		4	0.048	9	0.117	Insertion
Homo sapiens	sp|Q9BZA7|PC11X_HUMAN	145	240	144	240	PF00028.17	Cadherin	Domain	2	93	93	43.3	3.7e-11	1	CL0159		1	0.011	4	0.043	Reference
Homo sapiens	sp|Q9BZA7|PC11X_HUMAN	255	346	254	346	PF00028.17	Cadherin	Domain	2	91	93	65.3	5e-18	1	CL0159		2	0.022	2	0.022	Reference
Homo sapiens	sp|Q9BZA7|PC11X_HUMAN	368	456	366	457	PF00028.17	Cadherin	Domain	3	92	93	39.4	6.1e-10	1	CL0159		2	0.022	-1	-0.011	Reference
Homo sapiens	sp|Q9BZA7|PC11X_HUMAN	472	560	471	561	PF00028.17	Cadherin	Domain	2	92	93	68.4	5.5e-19	1	CL0159		1	0.011	-2	-0.022	Reference
Homo sapiens	sp|Q9BZA7|PC11X_HUMAN	575	663	575	664	PF00028.17	Cadherin	Domain	1	92	93	70.8	9.7e-20	1	CL0159		1	0.011	-3	-0.033	Reference
Homo sapiens	sp|Q9BZA7|PC11X_HUMAN	685	770	682	773	PF00028.17	Cadherin	Domain	4	90	93	48.5	8.8e-13	1	CL0159		3	0.032	-1	-0.011	Reference
Homo sapiens	sp|Q9UHG3|PCYOX_HUMAN	39	106	39	106	PF13450.6	NAD_binding_8	Domain	1	68	68	41.5	1.2e-10	1	CL0063		0	0	0	0	Reference
Homo sapiens	sp|Q9UHC9|NPCL1_HUMAN	31	282	30	283	PF16414.5	NPC1_N	Domain	2	243	244	241.4	9.7e-72	1	CL0644		1	0.004	10	0.041	Reference
Homo sapiens	sp|Q96P20|NLRP3_HUMAN	10	85	9	85	PF02758.16	PYRIN	Domain	2	75	75	75.8	2.2e-21	1	CL0041		1	0.013	2	0.027	Reference
Homo sapiens	sp|Q96P20|NLRP3_HUMAN	220	389	220	389	PF05729.12	NACHT	Domain	1	166	166	163.9	3e-48	1	CL0023		0	0	4	0.024	Reference
Homo sapiens	sp|Q96P20|NLRP3_HUMAN	466	520	464	520	PF17779.1	NOD2_WH	Domain	3	57	57	69.4	2.4e-19	1	CL0123		2	0.035	0	0	Reference
Homo sapiens	sp|Q96P20|NLRP3_HUMAN	522	645	522	645	PF17776.1	NLRC4_HD2	Domain	1	129	129	99.3	2.3e-28	1	No_clan		0	0	-5	-0.039	Reference
Homo sapiens	sp|O15226|NKRF_HUMAN	605	660	602	662	PF01424.22	R3H	Domain	5	58	60	46	3.9e-12	1	No_clan		4	0.067	2	0.037	Reference
Homo sapiens	sp|Q9UKS6|PACN3_HUMAN	370	420	370	420	PF14604.6	SH3_9	Domain	1	49	49	53.2	2e-14	1	CL0010		0	0	2	0.041	Reference
Homo sapiens	sp|P20929|NEBU_HUMAN	6617	6667	6617	6667	PF14604.6	SH3_9	Domain	1	49	49	45.1	6.6e-12	1	CL0010		0	0	2	0.041	Reference
Homo sapiens	sp|P04156|PRIO_HUMAN	134	251	134	252	PF00377.18	Prion	Domain	1	116	117	121.5	1.6e-35	1	No_clan		1	0.009	2	0.017	Reference
Homo sapiens	sp|Q96GW7|PGCB_HUMAN	43	154	41	155	PF07686.17	V-set	Domain	4	108	109	46.9	2.6e-12	1	CL0011		3	0.028	7	0.067	Reference
Homo sapiens	sp|Q96GW7|PGCB_HUMAN	158	251	157	251	PF00193.17	Xlink	Domain	2	93	93	102.5	1.2e-29	1	CL0056		1	0.011	2	0.022	Reference
Homo sapiens	sp|Q96GW7|PGCB_HUMAN	265	353	258	353	PF00193.17	Xlink	Domain	8	93	93	92.7	1.4e-26	1	CL0056		7	0.075	3	0.035	Reference
Homo sapiens	sp|Q96GW7|PGCB_HUMAN	650	679	650	680	PF00008.27	EGF	Domain	1	31	32	28.6	1.3e-06	1	CL0001		1	0.031	-1	-0.032	Reference
Homo sapiens	sp|Q96GW7|PGCB_HUMAN	706	809	705	810	PF00059.21	Lectin_C	Domain	2	107	108	74.1	1.3e-20	1	CL0056		1	0.009	-2	-0.019	Reference
Homo sapiens	sp|Q96GW7|PGCB_HUMAN	815	871	815	871	PF00084.20	Sushi	Domain	1	56	56	30.7	3.5e-07	1	CL0001		0	0	1	0.018	Reference
Homo sapiens	sp|Q9UQ72|PSG11_HUMAN	41	130	38	139	PF07686.17	V-set	Domain	4	98	109	45.3	7.9e-12	1	CL0011		11	0.101	-5	-0.053	Truncation
Homo sapiens	sp|Q9UQ72|PSG11_HUMAN	148	221	148	221	PF13927.6	Ig_3	Domain	1	79	79	34.5	2.2e-08	1	CL0011		0	0	-5	-0.063	Reference
Homo sapiens	sp|Q9UQ72|PSG11_HUMAN	242	319	241	320	PF13895.6	Ig_2	Domain	2	78	79	59.3	3.5e-16	1	CL0011		1	0.013	1	0.013	Reference
Homo sapiens	sp|Q3ZCN5|OTOGL_HUMAN	311	374	311	377	PF08742.11	C8	Domain	1	67	69	59.1	4.3e-16	1	No_clan		2	0.029	-3	-0.045	Reference
Homo sapiens	sp|Q3ZCN5|OTOGL_HUMAN	668	732	668	732	PF08742.11	C8	Domain	1	69	69	46.9	2.8e-12	1	No_clan		0	0	-4	-0.058	Reference
Homo sapiens	sp|Q3ZCN5|OTOGL_HUMAN	736	791	736	791	PF01826.17	TIL	Domain	1	55	55	32.5	7.7e-08	1	No_clan		0	0	1	0.018	Reference
Homo sapiens	sp|Q3ZCN5|OTOGL_HUMAN	1127	1193	1126	1193	PF08742.11	C8	Domain	2	69	69	49.6	3.9e-13	1	No_clan		1	0.014	-1	-0.015	Reference
Homo sapiens	sp|Q3ZCN5|OTOGL_HUMAN	1245	1349	1232	1350	PF05270.13	AbfB	Domain	39	139	140	29.7	5.4e-07	1	CL0066		38	0.271	4	0.04	Truncation
Homo sapiens	sp|Q3ZCN5|OTOGL_HUMAN	1719	1781	1716	1781	PF08742.11	C8	Domain	2	69	69	30.4	3.8e-07	1	No_clan		1	0.014	-5	-0.074	Reference
Homo sapiens	sp|O43172|PRP4_HUMAN	108	135	108	136	PF08799.11	PRP4	Domain	1	28	29	52.3	3e-14	1	No_clan		1	0.034	0	0	Reference
Homo sapiens	sp|Q15195|PLGA_HUMAN	25	96	22	96	PF00024.26	PAN_1	Domain	3	77	79	54.8	6.7e-15	1	CL0168		2	0.025	-3	-0.04	Reference
Homo sapiens	sp|P11686|PSPC_HUMAN	1	93	1	93	PF08999.10	SP_C-Propep	Domain	1	96	96	177.2	3.8e-53	1	No_clan		0	0	-3	-0.031	Reference
Homo sapiens	sp|P11686|PSPC_HUMAN	98	196	96	196	PF04089.14	BRICHOS	Domain	3	91	91	71.8	4.2e-20	1	No_clan		2	0.022	10	0.112	Insertion
Homo sapiens	sp|Q8TEW0|PARD3_HUMAN	462	544	461	545	PF00595.24	PDZ	Domain	2	81	82	58.7	5.6e-16	1	CL0466		1	0.012	3	0.038	Reference
Homo sapiens	sp|Q8TEW0|PARD3_HUMAN	595	665	590	680	PF00595.24	PDZ	Domain	6	73	82	47.1	2.3e-12	1	CL0466		9	0.11	3	0.044	Truncation
Homo sapiens	sp|Q5VV67|PPRC1_HUMAN	1545	1600	1545	1607	PF00076.22	RRM_1	Domain	1	60	70	32.6	5e-08	1	CL0221		10	0.143	-4	-0.067	Truncation
Homo sapiens	sp|O95613|PCNT_HUMAN	3139	3216	3138	3216	PF10495.9	PACT_coil_coil	Domain	2	83	83	86	2e-24	1	No_clan		1	0.012	-4	-0.049	Reference
Homo sapiens	sp|Q9BQI7|PSD2_HUMAN	310	463	296	464	PF01369.20	Sec7	Domain	29	182	183	139.2	1.1e-40	1	No_clan		28	0.153	0	0	Truncation
Homo sapiens	sp|Q9BQI7|PSD2_HUMAN	514	625	514	625	PF15410.6	PH_9	Domain	1	119	119	128.5	1.6e-37	1	CL0266		0	0	-7	-0.059	Reference
Homo sapiens	sp|A5LHX3|PSB11_HUMAN	47	227	46	228	PF00227.26	Proteasome	Domain	2	189	190	138	2.4e-40	1	CL0052	predicted_active_site	1	0.005	-7	-0.037	Reference
Homo sapiens	sp|Q7Z3U7|MON2_HUMAN	212	385	212	385	PF12783.7	Sec7_N	Domain	1	158	158	184.5	1.2e-54	1	No_clan		0	0	16	0.101	Insertion
Homo sapiens	sp|P27918|PROP_HUMAN	81	133	81	133	PF00090.19	TSP_1	Domain	1	49	49	53.9	1.5e-14	1	No_clan		0	0	4	0.082	Reference
Homo sapiens	sp|P27918|PROP_HUMAN	140	190	140	190	PF00090.19	TSP_1	Domain	1	49	49	59.8	2.2e-16	1	No_clan		0	0	2	0.041	Reference
Homo sapiens	sp|P27918|PROP_HUMAN	198	254	197	254	PF00090.19	TSP_1	Domain	2	49	49	22.5	0.0001	1	No_clan		1	0.02	9	0.188	Insertion
Homo sapiens	sp|P27918|PROP_HUMAN	261	312	261	312	PF00090.19	TSP_1	Domain	1	49	49	58.4	6.1e-16	1	No_clan		0	0	3	0.061	Reference
Homo sapiens	sp|P27918|PROP_HUMAN	321	376	319	376	PF00090.19	TSP_1	Domain	3	49	49	24.6	2.2e-05	1	No_clan		2	0.041	9	0.191	Insertion
Homo sapiens	sp|P27918|PROP_HUMAN	383	408	383	417	PF00090.19	TSP_1	Domain	1	25	49	15.9	0.011	1	No_clan		24	0.49	1	0.04	Truncation
Homo sapiens	sp|Q03181|PPARD_HUMAN	73	139	72	140	PF00105.18	zf-C4	Domain	2	69	70	97.3	5.2e-28	1	CL0167		1	0.014	-1	-0.015	Reference
Homo sapiens	sp|Q03181|PPARD_HUMAN	245	420	236	422	PF00104.30	Hormone_recep	Domain	12	204	207	62.5	4e-17	1	No_clan		11	0.053	-17	-0.088	Reference
Homo sapiens	sp|Q6PIF6|MYO7B_HUMAN	67	748	67	748	PF00063.21	Myosin_head	Domain	1	677	677	792.2	3.7e-238	1	CL0023		0	0	5	0.007	Reference
Homo sapiens	sp|Q6PIF6|MYO7B_HUMAN	1508	1562	1505	1563	PF07653.17	SH3_2	Domain	4	54	57	22.4	7.1e-05	1	CL0010		3	0.053	4	0.078	Reference
Homo sapiens	sp|Q6PIF6|MYO7B_HUMAN	1910	2012	1898	2012	PF00373.18	FERM_M	Domain	13	118	118	65.1	7.4e-18	1	CL0632		12	0.102	-3	-0.028	Truncation
Homo sapiens	sp|Q70Z35|PREX2_HUMAN	27	212	27	212	PF00621.20	RhoGEF	Domain	1	182	182	154.6	3.2e-45	1	No_clan		0	0	4	0.022	Reference
Homo sapiens	sp|Q70Z35|PREX2_HUMAN	247	357	246	359	PF00169.29	PH	Domain	2	101	105	26.1	9.5e-06	1	CL0266		4	0.038	11	0.11	Insertion
Homo sapiens	sp|Q70Z35|PREX2_HUMAN	396	462	393	462	PF00610.21	DEP	Domain	4	72	72	79.2	1.8e-22	1	CL0123		3	0.042	-2	-0.029	Reference
Homo sapiens	sp|Q70Z35|PREX2_HUMAN	497	563	495	563	PF00610.21	DEP	Domain	4	72	72	55.5	4.2e-15	1	CL0123		3	0.042	-2	-0.029	Reference
Homo sapiens	sp|Q96I23|PREY_HUMAN	51	90	51	90	PF03966.16	Trm112p	Domain	1	68	68	33.3	5.4e-08	1	CL0167		0	0	-28	-0.412	Deletion
Homo sapiens	sp|Q02325|PLGB_HUMAN	25	95	22	96	PF00024.26	PAN_1	Domain	3	76	79	53.2	2.2e-14	1	CL0168		3	0.038	-3	-0.041	Reference
Homo sapiens	sp|Q9Y5H2|PCDGB_HUMAN	31	113	31	113	PF08266.12	Cadherin_2	Domain	1	83	83	112.8	5e-33	1	CL0159		0	0	0	0	Reference
Homo sapiens	sp|Q9Y5H2|PCDGB_HUMAN	248	338	248	339	PF00028.17	Cadherin	Domain	1	92	93	61.1	1.1e-16	1	CL0159		1	0.011	-1	-0.011	Reference
Homo sapiens	sp|Q9Y5H2|PCDGB_HUMAN	356	443	355	444	PF00028.17	Cadherin	Domain	4	92	93	53.7	2.2e-14	1	CL0159		3	0.032	-1	-0.011	Reference
Homo sapiens	sp|Q9Y5H2|PCDGB_HUMAN	458	553	458	554	PF00028.17	Cadherin	Domain	1	92	93	56.2	3.5e-15	1	CL0159		1	0.011	4	0.043	Reference
Homo sapiens	sp|Q9Y5H2|PCDGB_HUMAN	583	665	579	666	PF00028.17	Cadherin	Domain	9	92	93	50.7	1.8e-13	1	CL0159		8	0.086	-1	-0.012	Reference
Homo sapiens	sp|Q16557|PSG3_HUMAN	41	139	38	141	PF07686.17	V-set	Domain	4	107	109	47.7	1.5e-12	1	CL0011		3	0.028	-5	-0.048	Reference
Homo sapiens	sp|Q16557|PSG3_HUMAN	148	221	148	221	PF13927.6	Ig_3	Domain	1	79	79	30.2	5.2e-07	1	CL0011		0	0	-5	-0.063	Reference
Homo sapiens	sp|Q16557|PSG3_HUMAN	335	413	334	413	PF13895.6	Ig_2	Domain	2	79	79	61.7	6.4e-17	1	CL0011		1	0.013	1	0.013	Reference
Homo sapiens	sp|O60330|PCDGC_HUMAN	30	112	30	112	PF08266.12	Cadherin_2	Domain	1	83	83	102.1	1.1e-29	1	CL0159		0	0	0	0	Reference
Homo sapiens	sp|O60330|PCDGC_HUMAN	140	233	138	233	PF00028.17	Cadherin	Domain	3	93	93	35.2	1.2e-08	1	CL0159		2	0.022	3	0.033	Reference
Homo sapiens	sp|O60330|PCDGC_HUMAN	247	337	247	338	PF00028.17	Cadherin	Domain	1	92	93	61	1.1e-16	1	CL0159		1	0.011	-1	-0.011	Reference
Homo sapiens	sp|O60330|PCDGC_HUMAN	355	442	353	443	PF00028.17	Cadherin	Domain	4	92	93	55.4	6.5e-15	1	CL0159		3	0.032	-1	-0.011	Reference
Homo sapiens	sp|O60330|PCDGC_HUMAN	457	552	457	553	PF00028.17	Cadherin	Domain	1	92	93	57.4	1.5e-15	1	CL0159		1	0.011	4	0.043	Reference
Homo sapiens	sp|O60330|PCDGC_HUMAN	582	664	578	665	PF00028.17	Cadherin	Domain	9	92	93	48.1	1.2e-12	1	CL0159		8	0.086	-1	-0.012	Reference
Homo sapiens	sp|Q7Z6G3|NECA2_HUMAN	67	85	64	92	PF13833.6	EF-hand_8	Domain	30	48	55	14.5	0.024	1	CL0220		29	0.527	0	0	Truncation
Homo sapiens	sp|Q7Z6G3|NECA2_HUMAN	94	125	90	126	PF13833.6	EF-hand_8	Domain	23	54	55	16.7	0.0049	1	CL0220		22	0.4	0	0	Truncation
Homo sapiens	sp|Q7Z6G3|NECA2_HUMAN	288	358	286	360	PF03992.16	ABM	Domain	4	76	78	49.9	2.6e-13	1	CL0032		3	0.038	-2	-0.027	Reference
Homo sapiens	sp|Q9Y2Y8|PRG3_HUMAN	118	224	117	225	PF00059.21	Lectin_C	Domain	2	107	108	43.7	3.8e-11	1	CL0056		1	0.009	1	0.009	Reference
Homo sapiens	sp|P13727|PRG2_HUMAN	116	221	114	222	PF00059.21	Lectin_C	Domain	3	107	108	43.1	5.8e-11	1	CL0056		2	0.019	1	0.01	Reference
Homo sapiens	sp|P20618|PSB1_HUMAN	34	226	34	226	PF00227.26	Proteasome	Domain	1	190	190	136.5	7.4e-40	1	CL0052		0	0	3	0.016	Reference
Homo sapiens	sp|Q5SSG8|MUC21_HUMAN	464	562	463	564	PF14654.6	Epiglycanin_C	Domain	2	100	102	161.3	5.1e-48	1	No_clan		2	0.02	0	0	Reference
Homo sapiens	sp|O76074|PDE5A_HUMAN	164	301	164	314	PF01590.26	GAF	Domain	1	120	133	53	5.1e-14	1	CL0161		13	0.098	18	0.15	Insertion
Homo sapiens	sp|O76074|PDE5A_HUMAN	346	501	346	503	PF01590.26	GAF	Domain	1	131	133	56	6.3e-15	1	CL0161		2	0.015	25	0.191	Insertion
Homo sapiens	sp|O76074|PDE5A_HUMAN	612	846	612	847	PF00233.19	PDEase_I	Domain	1	237	238	260.6	1.5e-77	1	CL0237	predicted_active_site	1	0.004	-2	-0.008	Reference
Homo sapiens	sp|Q02962|PAX2_HUMAN	16	140	16	140	PF00292.18	PAX	Domain	1	125	125	252.1	7.2e-76	1	CL0123		0	0	0	0	Reference
Homo sapiens	sp|Q15843|NEDD8_HUMAN	3	74	3	74	PF00240.23	ubiquitin	Domain	1	72	72	96.4	5.8e-28	1	CL0072		0	0	0	0	Reference
Homo sapiens	sp|Q13133|NR1H3_HUMAN	97	164	96	165	PF00105.18	zf-C4	Domain	2	69	70	93.8	6.3e-27	1	CL0167		1	0.014	0	0	Reference
Homo sapiens	sp|Q13133|NR1H3_HUMAN	253	430	244	431	PF00104.30	Hormone_recep	Domain	12	206	207	103.5	1.1e-29	1	No_clan		11	0.053	-17	-0.087	Reference
Homo sapiens	sp|O95263|PDE8B_HUMAN	280	376	279	385	PF13426.7	PAS_9	Domain	2	97	104	53.3	2.6e-14	1	CL0183		7	0.067	1	0.01	Reference
Homo sapiens	sp|O95263|PDE8B_HUMAN	614	861	614	862	PF00233.19	PDEase_I	Domain	1	237	238	305.3	3.3e-91	1	CL0237	predicted_active_site	1	0.004	11	0.046	Reference
Homo sapiens	sp|Q2TV78|MST1L_HUMAN	31	108	19	110	PF00024.26	PAN_1	Domain	3	77	79	39.8	3.2e-10	1	CL0168		2	0.025	3	0.04	Reference
Homo sapiens	sp|Q2TV78|MST1L_HUMAN	118	156	75	156	PF00051.18	Kringle	Domain	42	79	79	46.8	2.7e-12	1	CL0602		41	0.519	1	0.026	Truncation
Homo sapiens	sp|Q2TV78|MST1L_HUMAN	161	238	161	238	PF00051.18	Kringle	Domain	1	79	79	100.1	6.3e-29	1	CL0602		0	0	-1	-0.013	Reference
Homo sapiens	sp|Q2TV78|MST1L_HUMAN	253	345	253	345	PF00051.18	Kringle	Domain	1	79	79	31.2	2e-07	1	CL0602		0	0	14	0.177	Insertion
Homo sapiens	sp|Q2TV78|MST1L_HUMAN	354	390	354	415	PF00051.18	Kringle	Domain	1	37	79	36.7	3.9e-09	1	CL0602		42	0.532	0	0	Truncation
Homo sapiens	sp|Q2TV78|MST1L_HUMAN	437	464	426	464	PF00051.18	Kringle	Domain	53	79	79	26.9	4.6e-06	1	CL0602		52	0.658	1	0.037	Truncation
Homo sapiens	sp|Q2TV78|MST1L_HUMAN	493	708	488	708	PF00089.26	Trypsin	Domain	9	221	221	152.2	1.7e-44	1	CL0124		8	0.036	3	0.014	Reference
Homo sapiens	sp|Q5JVF3|PCID2_HUMAN	278	388	277	388	PF01399.27	PCI	Domain	2	105	105	64.5	1.1e-17	1	CL0123		1	0.01	7	0.067	Reference
Homo sapiens	sp|Q9BZ95|NSD3_HUMAN	268	379	268	380	PF00855.17	PWWP	Domain	1	95	96	75.3	3.8e-21	1	CL0049		1	0.01	17	0.179	Insertion
Homo sapiens	sp|Q9BZ95|NSD3_HUMAN	960	1048	958	1049	PF00855.17	PWWP	Domain	3	95	96	68.8	4e-19	1	CL0049		2	0.021	-4	-0.043	Reference
Homo sapiens	sp|Q9BZ95|NSD3_HUMAN	1104	1142	1104	1142	PF17907.1	AWS	Domain	1	39	39	60.9	8.9e-17	1	No_clan		0	0	0	0	Reference
Homo sapiens	sp|Q9BZ95|NSD3_HUMAN	1364	1413	1364	1413	PF17982.1	C5HCH	Domain	1	50	50	92	1.9e-26	1	No_clan		0	0	0	0	Reference
Homo sapiens	sp|O15031|PLXB2_HUMAN	525	613	525	613	PF17960.1	TIG_plexin	Domain	1	89	89	56.7	1.8e-15	1	CL0159		0	0	0	0	Reference
Homo sapiens	sp|O15031|PLXB2_HUMAN	803	892	803	892	PF01833.24	TIG	Domain	1	85	85	36.4	4e-09	1	CL0159		0	0	5	0.059	Reference
Homo sapiens	sp|O15031|PLXB2_HUMAN	898	967	895	979	PF01833.24	TIG	Domain	4	73	85	37.6	1.7e-09	1	CL0159		12	0.141	0	0	Truncation
Homo sapiens	sp|O15031|PLXB2_HUMAN	983	1091	983	1091	PF01833.24	TIG	Domain	1	85	85	44.9	9.3e-12	1	CL0159		0	0	24	0.282	Insertion
Homo sapiens	sp|P33527|MRP1_HUMAN	661	795	661	796	PF00005.27	ABC_tran	Domain	1	136	137	76.1	3.8e-21	1	CL0023		1	0.007	-1	-0.007	Reference
Homo sapiens	sp|P33527|MRP1_HUMAN	1310	1458	1310	1458	PF00005.27	ABC_tran	Domain	1	137	137	100.5	1e-28	1	CL0023	predicted_active_site	0	0	12	0.088	Reference
Homo sapiens	sp|Q02818|NUCB1_HUMAN	247	320	245	322	PF13499.6	EF-hand_7	Domain	6	69	71	36.9	3.6e-09	1	CL0220		5	0.07	10	0.156	Insertion
Homo sapiens	sp|P50539|MXI1_HUMAN	69	120	68	120	PF00010.26	HLH	Domain	2	53	53	44.4	1.2e-11	1	No_clan		1	0.019	0	0	Reference
Homo sapiens	sp|Q13469|NFAC2_HUMAN	410	570	410	570	PF00554.22	RHD_DNA_bind	Domain	1	169	169	78.8	4.5e-22	1	CL0073		0	0	-8	-0.047	Reference
Homo sapiens	sp|Q13469|NFAC2_HUMAN	580	677	579	679	PF16179.5	RHD_dimer	Domain	2	101	103	88.6	2.2e-25	1	CL0159		2	0.019	-2	-0.02	Reference
Homo sapiens	sp|Q9BR09|NEUL2_HUMAN	26	243	26	243	PF07177.12	Neuralized	Domain	1	150	150	117.9	3.8e-34	1	CL0004		0	0	68	0.453	Insertion
Homo sapiens	sp|Q9BR09|NEUL2_HUMAN	249	284	249	284	PF07525.16	SOCS_box	Domain	2	35	35	38.6	9.9e-10	1	CL0642		1	0.029	2	0.059	Reference
Homo sapiens	sp|P30793|GCH1_HUMAN	73	248	71	249	PF01227.22	GTP_cyclohydroI	Domain	3	178	179	254.6	3.5e-76	1	CL0334		2	0.011	0	0	Reference
Homo sapiens	sp|Q9Y5R2|MMP24_HUMAN	81	134	76	134	PF01471.18	PG_binding_1	Domain	8	57	57	42.1	7.6e-11	1	CL0244		7	0.123	4	0.08	Truncation
Homo sapiens	sp|Q9Y5R2|MMP24_HUMAN	162	327	162	327	PF00413.24	Peptidase_M10	Domain	1	158	158	211.1	7.7e-63	1	CL0126	predicted_active_site	0	0	8	0.051	Reference
Homo sapiens	sp|Q9H227|GBA3_HUMAN	2	464	1	465	PF00232.18	Glyco_hydro_1	Domain	4	452	453	515.2	1.1e-154	1	CL0058	predicted_active_site	3	0.007	14	0.031	Reference
Homo sapiens	sp|Q5DT21|ISK9_HUMAN	32	86	32	86	PF00050.21	Kazal_1	Domain	1	49	49	58.3	5.7e-16	1	CL0005		0	0	6	0.122	Insertion
Homo sapiens	sp|P05106|ITB3_HUMAN	29	75	29	76	PF17205.3	PSI_integrin	Domain	1	45	46	49	3.6e-13	1	CL0630		1	0.022	2	0.044	Reference
Homo sapiens	sp|P05106|ITB3_HUMAN	134	381	133	381	PF00362.18	Integrin_beta	Domain	2	248	248	376.8	5e-113	1	CL0128		1	0.004	1	0.004	Reference
Homo sapiens	sp|P05106|ITB3_HUMAN	463	492	463	492	PF18372.1	I-EGF_1	Domain	1	29	29	48	9.3e-13	1	CL0001		0	0	1	0.034	Reference
Homo sapiens	sp|P05106|ITB3_HUMAN	593	624	593	624	PF07974.13	EGF_2	Domain	1	32	32	24.3	2.9e-05	1	CL0001		0	0	0	0	Reference
Homo sapiens	sp|P05106|ITB3_HUMAN	634	718	634	718	PF07965.12	Integrin_B_tail	Domain	1	85	85	76.4	1.8e-21	1	No_clan		0	0	0	0	Reference
Homo sapiens	sp|P05106|ITB3_HUMAN	742	786	742	786	PF08725.11	Integrin_b_cyt	Domain	1	45	45	78	2.9e-22	1	No_clan		0	0	0	0	Reference
Homo sapiens	sp|Q2TB90|HKDC1_HUMAN	22	219	21	219	PF00349.21	Hexokinase_1	Domain	2	199	199	223.6	2.2e-66	1	CL0108		1	0.005	0	0	Reference
Homo sapiens	sp|Q2TB90|HKDC1_HUMAN	225	459	225	459	PF03727.16	Hexokinase_2	Domain	1	240	240	268.7	3.9e-80	1	CL0108		0	0	-5	-0.021	Reference
Homo sapiens	sp|Q2TB90|HKDC1_HUMAN	470	666	469	666	PF00349.21	Hexokinase_1	Domain	2	199	199	238.6	5.3e-71	1	CL0108		1	0.005	-1	-0.005	Reference
Homo sapiens	sp|Q2TB90|HKDC1_HUMAN	672	906	672	906	PF03727.16	Hexokinase_2	Domain	1	240	240	291.8	3.6e-87	1	CL0108		0	0	-5	-0.021	Reference
Homo sapiens	sp|Q6UWW0|LCN15_HUMAN	34	174	34	174	PF00061.23	Lipocalin	Domain	1	144	144	80.1	1.9e-22	1	CL0116		0	0	-3	-0.021	Reference
Homo sapiens	sp|Q6DKI2|LEG9C_HUMAN	16	146	16	147	PF00337.22	Gal-bind_lectin	Domain	1	133	134	122.7	7.1e-36	1	CL0004		1	0.007	-2	-0.015	Reference
Homo sapiens	sp|Q6DKI2|LEG9C_HUMAN	227	355	227	356	PF00337.22	Gal-bind_lectin	Domain	1	133	134	126	6.7e-37	1	CL0004		1	0.007	-4	-0.03	Reference
Homo sapiens	sp|Q16609|LPAL2_HUMAN	28	105	28	105	PF00051.18	Kringle	Domain	1	79	79	100.9	3.6e-29	1	CL0602		0	0	-1	-0.013	Reference
Homo sapiens	sp|P01889|HLAB_HUMAN	25	203	25	203	PF00129.18	MHC_I	Domain	1	179	179	320.7	2e-96	1	CL0343		0	0	0	0	Reference
Homo sapiens	sp|P01889|HLAB_HUMAN	219	290	211	290	PF07654.15	C1-set	Domain	12	86	86	63.3	2e-17	1	CL0011		11	0.128	-3	-0.04	Truncation
Homo sapiens	sp|Q8NHL6|LIRB1_HUMAN	28	118	28	118	PF13895.6	Ig_2	Domain	1	79	79	51.4	1e-13	1	CL0011		0	0	12	0.152	Insertion
Homo sapiens	sp|Q8NHL6|LIRB1_HUMAN	330	405	329	410	PF00047.25	ig	Domain	2	80	87	22.5	9.8e-05	1	CL0011		7	0.08	-3	-0.038	Reference
Homo sapiens	sp|Q6JEL2|KLH10_HUMAN	29	134	29	136	PF00651.31	BTB	Domain	1	109	111	102.3	1.6e-29	1	CL0033		2	0.018	-3	-0.028	Reference
Homo sapiens	sp|Q6JEL2|KLH10_HUMAN	141	243	141	244	PF07707.15	BACK	Domain	1	102	103	103.9	4.1e-30	1	CL0033		1	0.01	1	0.01	Reference
Homo sapiens	sp|Q92993|KAT5_HUMAN	229	283	229	283	PF17772.1	zf-MYST	Domain	1	55	55	77.3	4.8e-22	1	CL0361		0	0	0	0	Reference
Homo sapiens	sp|P78368|KC1G2_HUMAN	47	261	46	298	PF00069.25	Pkinase	Domain	2	207	264	89.1	2.9e-25	1	CL0016	predicted_active_site	57	0.216	9	0.044	Truncation
Homo sapiens	sp|Q8TBB1|LNX1_HUMAN	41	77	41	77	PF00097.25	zf-C3HC4	Domain	1	40	41	25.2	1.1e-05	1	CL0229		1	0.024	-3	-0.075	Reference
Homo sapiens	sp|Q8TBB1|LNX1_HUMAN	276	356	274	356	PF00595.24	PDZ	Domain	3	82	82	43.3	3.5e-11	1	CL0466		2	0.024	1	0.013	Reference
Homo sapiens	sp|Q8TBB1|LNX1_HUMAN	382	460	381	461	PF00595.24	PDZ	Domain	2	81	82	44.9	1.1e-11	1	CL0466		1	0.012	-1	-0.013	Reference
Homo sapiens	sp|Q8TBB1|LNX1_HUMAN	508	588	507	590	PF00595.24	PDZ	Domain	2	80	82	52.2	6e-14	1	CL0466		2	0.024	2	0.025	Reference
Homo sapiens	sp|Q8TBB1|LNX1_HUMAN	639	720	638	721	PF00595.24	PDZ	Domain	2	81	82	53	3.3e-14	1	CL0466		1	0.012	2	0.025	Reference
Homo sapiens	sp|P49862|KLK7_HUMAN	30	245	30	245	PF00089.26	Trypsin	Domain	1	221	221	231.2	1.2e-68	1	CL0124	predicted_active_site	0	0	-5	-0.023	Reference
Homo sapiens	sp|Q5VUJ6|LRCH2_HUMAN	653	747	643	756	PF00307.31	CH	Domain	12	99	109	36.4	4.8e-09	1	CL0188		11	0.101	7	0.08	Truncation
Homo sapiens	sp|Q8N4N3|KLH36_HUMAN	36	141	36	143	PF00651.31	BTB	Domain	1	109	111	90.3	8.6e-26	1	CL0033		2	0.018	-3	-0.028	Reference
Homo sapiens	sp|Q8N4N3|KLH36_HUMAN	149	249	148	250	PF07707.15	BACK	Domain	2	102	103	78.4	3.6e-22	1	CL0033		1	0.01	0	0	Reference
Homo sapiens	sp|Q8NEZ4|KMT2C_HUMAN	252	330	252	331	PF13771.6	zf-HC5HC2H	Domain	1	89	90	33.1	5e-08	1	CL0390		1	0.011	-10	-0.112	Deletion
Homo sapiens	sp|Q8NEZ4|KMT2C_HUMAN	391	437	390	438	PF00628.29	PHD	Domain	2	51	52	35.3	7.5e-09	1	CL0390		1	0.019	-3	-0.06	Reference
Homo sapiens	sp|Q8NEZ4|KMT2C_HUMAN	1009	1055	1009	1057	PF00628.29	PHD	Domain	1	50	52	38.4	8.2e-10	1	CL0390		2	0.038	-3	-0.06	Reference
Homo sapiens	sp|Q8NEZ4|KMT2C_HUMAN	4401	4496	4400	4509	PF13832.6	zf-HC5HC2H_2	Domain	2	93	110	40.4	2.6e-10	1	CL0390		17	0.155	4	0.043	Truncation
Homo sapiens	sp|O95428|PPN_HUMAN	30	79	30	79	PF00090.19	TSP_1	Domain	1	49	49	39.5	4.8e-10	1	No_clan		0	0	1	0.02	Reference
Homo sapiens	sp|O95428|PPN_HUMAN	311	360	308	360	PF00090.19	TSP_1	Domain	4	49	49	15.9	0.011	1	No_clan		3	0.061	4	0.087	Reference
Homo sapiens	sp|O95428|PPN_HUMAN	369	424	367	424	PF00090.19	TSP_1	Domain	4	49	49	27.3	3.1e-06	1	No_clan		3	0.061	10	0.217	Insertion
Homo sapiens	sp|O95428|PPN_HUMAN	430	480	426	480	PF00090.19	TSP_1	Domain	4	49	49	28.5	1.3e-06	1	No_clan		3	0.061	5	0.109	Insertion
Homo sapiens	sp|O95428|PPN_HUMAN	491	538	489	538	PF00090.19	TSP_1	Domain	4	49	49	22	0.00014	1	No_clan		3	0.061	2	0.043	Reference
Homo sapiens	sp|O95428|PPN_HUMAN	754	805	753	805	PF00014.23	Kunitz_BPTI	Domain	2	53	53	62	4.6e-17	1	No_clan		1	0.019	0	0	Reference
Homo sapiens	sp|O95428|PPN_HUMAN	914	978	908	981	PF13927.6	Ig_3	Domain	6	75	79	37.5	2.6e-09	1	CL0011		5	0.063	-5	-0.071	Reference
Homo sapiens	sp|O95428|PPN_HUMAN	1048	1129	1046	1129	PF07679.16	I-set	Domain	5	90	90	54.8	7.5e-15	1	CL0011		4	0.044	-4	-0.047	Reference
Homo sapiens	sp|O95428|PPN_HUMAN	1135	1219	1133	1219	PF07679.16	I-set	Domain	3	90	90	45.5	6.1e-12	1	CL0011		2	0.022	-3	-0.034	Reference
Homo sapiens	sp|O95428|PPN_HUMAN	1235	1267	1235	1267	PF08686.11	PLAC	Domain	1	31	31	39.1	9.2e-10	1	No_clan		0	0	2	0.065	Reference
Homo sapiens	sp|Q8N490|PNKD_HUMAN	156	291	145	291	PF00753.27	Lactamase_B	Domain	36	197	197	40.2	3.6e-10	1	CL0381		35	0.178	-26	-0.16	Complex
Homo sapiens	sp|O95396|MOCS3_HUMAN	63	294	63	300	PF00899.21	ThiF	Domain	1	238	244	207.9	1.5e-61	1	CL0063	predicted_active_site	6	0.025	-6	-0.025	Reference
Homo sapiens	sp|O95396|MOCS3_HUMAN	338	451	337	452	PF00581.20	Rhodanese	Domain	2	106	107	41.8	1.2e-10	1	CL0031	predicted_active_site	1	0.009	9	0.086	Reference
Homo sapiens	sp|Q9UMR5|PPT2_HUMAN	38	283	38	283	PF02089.15	Palm_thioest	Domain	1	242	242	215	1.4e-63	1	CL0028	predicted_active_site	0	0	4	0.017	Reference
Homo sapiens	sp|Q8WWQ0|PHIP_HUMAN	1165	1250	1165	1251	PF00439.25	Bromodomain	Domain	1	83	84	66.8	1.3e-18	1	No_clan		1	0.012	3	0.036	Reference
Homo sapiens	sp|Q8WWQ0|PHIP_HUMAN	1325	1405	1325	1409	PF00439.25	Bromodomain	Domain	1	80	84	61	8.3e-17	1	No_clan		4	0.048	1	0.013	Reference
Homo sapiens	sp|Q99574|NEUS_HUMAN	25	397	24	397	PF00079.20	Serpin	Domain	2	371	371	384.7	5.1e-115	1	No_clan		1	0.003	3	0.008	Reference
Homo sapiens	sp|Q08493|PDE4C_HUMAN	152	268	152	268	PF18100.1	PDE4_UCR	Domain	1	119	119	165.2	7.9e-49	1	No_clan		0	0	-2	-0.017	Reference
Homo sapiens	sp|Q08493|PDE4C_HUMAN	387	628	387	628	PF00233.19	PDEase_I	Domain	1	238	238	306.1	1.8e-91	1	CL0237	predicted_active_site	0	0	4	0.017	Reference
Homo sapiens	sp|P35579|MYH9_HUMAN	29	69	29	69	PF02736.19	Myosin_N	Domain	1	40	40	37.6	1.4e-09	1	CL0010		0	0	1	0.025	Reference
Homo sapiens	sp|P35579|MYH9_HUMAN	83	764	83	764	PF00063.21	Myosin_head	Domain	1	677	677	1024.3	0	1	CL0023		0	0	5	0.007	Reference
Homo sapiens	sp|Q8TD46|MO2R1_HUMAN	152	221	148	226	PF08205.12	C2-set_2	Domain	4	83	89	29.3	6.8e-07	1	CL0011		6	0.067	-10	-0.125	Deletion
Homo sapiens	sp|P0DN26|PAL4F_HUMAN	10	162	7	163	PF00160.21	Pro_isomerase	Domain	4	157	158	143.8	5e-42	1	CL0475		3	0.019	-1	-0.006	Reference
Homo sapiens	sp|Q9Y5F7|PCDGL_HUMAN	30	111	30	112	PF08266.12	Cadherin_2	Domain	1	82	83	82.9	1.1e-23	1	CL0159		1	0.012	0	0	Reference
Homo sapiens	sp|Q9Y5F7|PCDGL_HUMAN	141	233	138	233	PF00028.17	Cadherin	Domain	4	93	93	51	1.4e-13	1	CL0159		3	0.032	3	0.033	Reference
Homo sapiens	sp|Q9Y5F7|PCDGL_HUMAN	247	340	247	341	PF00028.17	Cadherin	Domain	1	92	93	64	1.3e-17	1	CL0159		1	0.011	2	0.022	Reference
Homo sapiens	sp|Q9Y5F7|PCDGL_HUMAN	358	442	356	446	PF00028.17	Cadherin	Domain	4	89	93	40.1	3.8e-10	1	CL0159		4	0.043	-1	-0.012	Reference
Homo sapiens	sp|Q9Y5F7|PCDGL_HUMAN	462	555	460	556	PF00028.17	Cadherin	Domain	3	92	93	57.7	1.2e-15	1	CL0159		2	0.022	4	0.044	Reference
Homo sapiens	sp|Q9Y5F7|PCDGL_HUMAN	587	665	581	666	PF00028.17	Cadherin	Domain	12	92	93	32.4	9.3e-08	1	CL0159		11	0.118	-2	-0.025	Truncation
Homo sapiens	sp|P46531|NOTC1_HUMAN	63	96	63	97	PF00008.27	EGF	Domain	1	31	32	23.2	6e-05	1	CL0001		1	0.031	3	0.097	Reference
Homo sapiens	sp|P46531|NOTC1_HUMAN	106	136	106	137	PF00008.27	EGF	Domain	1	31	32	31.4	1.7e-07	1	CL0001		1	0.031	0	0	Reference
Homo sapiens	sp|P46531|NOTC1_HUMAN	144	174	144	174	PF00008.27	EGF	Domain	1	32	32	25.2	1.5e-05	1	CL0001		0	0	-1	-0.031	Reference
Homo sapiens	sp|P46531|NOTC1_HUMAN	178	213	178	219	PF07645.15	EGF_CA	Domain	1	35	42	32	1e-07	1	CL0001		7	0.167	1	0.029	Truncation
Homo sapiens	sp|P46531|NOTC1_HUMAN	222	252	222	253	PF00008.27	EGF	Domain	1	31	32	28.5	1.4e-06	1	CL0001		1	0.031	0	0	Reference
Homo sapiens	sp|P46531|NOTC1_HUMAN	261	290	261	291	PF00008.27	EGF	Domain	1	31	32	27.1	3.7e-06	1	CL0001		1	0.031	-1	-0.032	Reference
Homo sapiens	sp|P46531|NOTC1_HUMAN	295	329	295	335	PF07645.15	EGF_CA	Domain	1	36	42	37.5	1.9e-09	1	CL0001		6	0.143	-1	-0.028	Truncation
Homo sapiens	sp|P46531|NOTC1_HUMAN	339	367	339	369	PF00008.27	EGF	Domain	1	30	32	25.9	9.1e-06	1	CL0001		2	0.062	-1	-0.033	Reference
Homo sapiens	sp|P46531|NOTC1_HUMAN	412	445	412	450	PF07645.15	EGF_CA	Domain	1	34	42	42	8e-11	1	CL0001		8	0.19	0	0	Truncation
Homo sapiens	sp|P46531|NOTC1_HUMAN	456	485	456	486	PF00008.27	EGF	Domain	1	31	32	28.5	1.3e-06	1	CL0001		1	0.031	-1	-0.032	Reference
Homo sapiens	sp|P46531|NOTC1_HUMAN	494	522	494	524	PF00008.27	EGF	Domain	1	30	32	34	2.7e-08	1	CL0001		2	0.062	-1	-0.033	Reference
Homo sapiens	sp|P46531|NOTC1_HUMAN	532	561	532	562	PF00008.27	EGF	Domain	1	31	32	34.9	1.3e-08	1	CL0001		1	0.031	-1	-0.032	Reference
Homo sapiens	sp|P46531|NOTC1_HUMAN	570	598	570	599	PF00008.27	EGF	Domain	1	31	32	21.7	0.00018	1	CL0001		1	0.031	-2	-0.065	Reference
Homo sapiens	sp|P46531|NOTC1_HUMAN	607	637	607	637	PF00008.27	EGF	Domain	1	32	32	23.5	5.1e-05	1	CL0001		0	0	-1	-0.031	Reference
Homo sapiens	sp|P46531|NOTC1_HUMAN	645	673	645	673	PF00008.27	EGF	Domain	1	31	32	22.5	0.0001	1	CL0001		1	0.031	-2	-0.065	Reference
Homo sapiens	sp|P46531|NOTC1_HUMAN	682	711	682	712	PF00008.27	EGF	Domain	1	31	32	28.7	1.2e-06	1	CL0001		1	0.031	-1	-0.032	Reference
Homo sapiens	sp|P46531|NOTC1_HUMAN	720	748	720	749	PF00008.27	EGF	Domain	1	31	32	26.3	6.6e-06	1	CL0001		1	0.031	-2	-0.065	Reference
Homo sapiens	sp|P46531|NOTC1_HUMAN	757	787	757	787	PF00008.27	EGF	Domain	1	32	32	24	3.4e-05	1	CL0001		0	0	-1	-0.031	Reference
Homo sapiens	sp|P46531|NOTC1_HUMAN	795	824	795	825	PF00008.27	EGF	Domain	1	31	32	32.3	8.7e-08	1	CL0001		1	0.031	-1	-0.032	Reference
Homo sapiens	sp|P46531|NOTC1_HUMAN	833	864	833	865	PF00008.27	EGF	Domain	1	31	32	22.8	8.1e-05	1	CL0001		1	0.031	1	0.032	Reference
Homo sapiens	sp|P46531|NOTC1_HUMAN	869	902	869	906	PF07645.15	EGF_CA	Domain	1	35	42	30.5	3e-07	1	CL0001		7	0.167	-1	-0.029	Truncation
Homo sapiens	sp|P46531|NOTC1_HUMAN	911	939	911	941	PF00008.27	EGF	Domain	1	30	32	23.4	5.3e-05	1	CL0001		2	0.062	-1	-0.033	Reference
Homo sapiens	sp|P46531|NOTC1_HUMAN	992	1013	992	1013	PF12661.7	hEGF	Domain	1	22	22	29	1.2e-06	1	CL0001		0	0	0	0	Reference
Homo sapiens	sp|P46531|NOTC1_HUMAN	1025	1055	1025	1055	PF00008.27	EGF	Domain	1	32	32	30.3	3.8e-07	1	CL0001		0	0	-1	-0.031	Reference
Homo sapiens	sp|P46531|NOTC1_HUMAN	1063	1092	1063	1093	PF00008.27	EGF	Domain	1	31	32	31.1	2e-07	1	CL0001		1	0.031	-1	-0.032	Reference
Homo sapiens	sp|P46531|NOTC1_HUMAN	1116	1141	1111	1141	PF00008.27	EGF	Domain	6	32	32	29.3	7.7e-07	1	CL0001		5	0.156	-1	-0.037	Truncation
Homo sapiens	sp|P46531|NOTC1_HUMAN	1149	1178	1149	1179	PF00008.27	EGF	Domain	1	31	32	30.8	2.5e-07	1	CL0001		1	0.031	-1	-0.032	Reference
Homo sapiens	sp|P46531|NOTC1_HUMAN	1187	1215	1187	1217	PF00008.27	EGF	Domain	1	30	32	31.3	1.8e-07	1	CL0001		2	0.062	-1	-0.033	Reference
Homo sapiens	sp|P46531|NOTC1_HUMAN	1236	1263	1225	1263	PF00008.27	EGF	Domain	5	32	32	30.8	2.5e-07	1	CL0001		4	0.125	0	0	Truncation
Homo sapiens	sp|P46531|NOTC1_HUMAN	1311	1343	1311	1344	PF00008.27	EGF	Domain	1	31	32	23.3	5.6e-05	1	CL0001		1	0.031	2	0.065	Reference
Homo sapiens	sp|P46531|NOTC1_HUMAN	1357	1375	1357	1375	PF12661.7	hEGF	Domain	1	19	22	16.6	0.0088	1	CL0001		3	0.136	0	0	Truncation
Homo sapiens	sp|P46531|NOTC1_HUMAN	1447	1480	1446	1480	PF00066.17	Notch	Domain	2	36	36	34.1	2.8e-08	1	No_clan		1	0.028	-1	-0.029	Reference
Homo sapiens	sp|P46531|NOTC1_HUMAN	1487	1522	1487	1522	PF00066.17	Notch	Domain	1	36	36	47.4	1.9e-12	1	No_clan		0	0	0	0	Reference
Homo sapiens	sp|P46531|NOTC1_HUMAN	1526	1561	1525	1562	PF00066.17	Notch	Domain	2	35	36	42.5	6.5e-11	1	No_clan		1	0.028	2	0.059	Reference
Homo sapiens	sp|Q92696|PGTA_HUMAN	245	345	244	346	PF07711.11	RabGGT_insert	Domain	2	102	103	144.7	1.1e-42	1	CL0159		1	0.01	0	0	Reference
Homo sapiens	sp|Q99436|PSB7_HUMAN	41	221	40	221	PF00227.26	Proteasome	Domain	2	190	190	169.6	5.2e-50	1	CL0052	predicted_active_site	1	0.005	-8	-0.042	Reference
Homo sapiens	sp|Q86VD1|MORC1_HUMAN	29	152	25	162	PF13589.6	HATPase_c_3	Domain	4	125	137	75.8	2.8e-21	1	CL0025		12	0.088	2	0.016	Reference
Homo sapiens	sp|Q86VD1|MORC1_HUMAN	483	526	482	528	PF07496.15	zf-CW	Domain	2	45	48	42.1	6.2e-11	1	No_clan		3	0.062	0	0	Reference
Homo sapiens	sp|A8MTQ0|NOTO_HUMAN	157	213	157	213	PF00046.29	Homeodomain	Domain	1	57	57	68.5	3.2e-19	1	CL0123		0	0	0	0	Reference
Homo sapiens	sp|P51160|PDE6C_HUMAN	78	222	75	224	PF01590.26	GAF	Domain	4	131	133	50.6	2.9e-13	1	CL0161		3	0.023	17	0.133	Insertion
Homo sapiens	sp|P51160|PDE6C_HUMAN	256	432	256	433	PF01590.26	GAF	Domain	1	132	133	37.3	3.8e-09	1	CL0161		1	0.008	45	0.341	Insertion
Homo sapiens	sp|P51160|PDE6C_HUMAN	561	805	561	806	PF00233.19	PDEase_I	Domain	1	237	238	275.5	3.9e-82	1	CL0237	predicted_active_site	1	0.004	8	0.034	Reference
Homo sapiens	sp|Q9P2E7|PCD10_HUMAN	19	101	19	101	PF08266.12	Cadherin_2	Domain	1	83	83	108.5	1.1e-31	1	CL0159		0	0	0	0	Reference
Homo sapiens	sp|Q9P2E7|PCD10_HUMAN	128	213	127	241	PF00028.17	Cadherin	Domain	2	77	93	29.4	8e-07	1	CL0159		16	0.172	10	0.132	Complex
Homo sapiens	sp|Q9P2E7|PCD10_HUMAN	255	348	255	349	PF00028.17	Cadherin	Domain	1	92	93	67.9	8e-19	1	CL0159		1	0.011	2	0.022	Reference
Homo sapiens	sp|Q9P2E7|PCD10_HUMAN	367	453	364	454	PF00028.17	Cadherin	Domain	5	92	93	52.1	6.8e-14	1	CL0159		4	0.043	-1	-0.011	Reference
Homo sapiens	sp|Q9P2E7|PCD10_HUMAN	468	564	468	565	PF00028.17	Cadherin	Domain	1	92	93	49.4	4.8e-13	1	CL0159		1	0.011	5	0.054	Reference
Homo sapiens	sp|Q9P2E7|PCD10_HUMAN	594	678	589	679	PF00028.17	Cadherin	Domain	9	92	93	61.8	6.3e-17	1	CL0159		8	0.086	1	0.012	Reference
Homo sapiens	sp|Q16653|MOG_HUMAN	40	144	36	145	PF07686.17	V-set	Domain	5	108	109	45.7	5.9e-12	1	CL0011		4	0.037	1	0.01	Reference
Homo sapiens	sp|P55771|PAX9_HUMAN	6	128	4	128	PF00292.18	PAX	Domain	3	125	125	220.5	4.5e-66	1	CL0123		2	0.016	0	0	Reference
Homo sapiens	sp|Q12837|PO4F2_HUMAN	255	327	253	327	PF00157.17	Pou	Domain	3	72	72	105.2	1.3e-30	1	CL0123		2	0.028	3	0.043	Reference
Homo sapiens	sp|Q12837|PO4F2_HUMAN	346	402	346	402	PF00046.29	Homeodomain	Domain	1	57	57	61.2	6e-17	1	CL0123		0	0	0	0	Reference
Homo sapiens	sp|Q9BSM1|PCGF1_HUMAN	47	85	46	85	PF13923.6	zf-C3HC4_2	Domain	2	40	40	36.5	3.1e-09	1	CL0229		1	0.025	0	0	Reference
Homo sapiens	sp|Q9BSM1|PCGF1_HUMAN	190	253	190	253	PF16207.5	RAWUL	Domain	1	73	73	52.1	7.9e-14	1	CL0072		0	0	-9	-0.123	Deletion
Homo sapiens	sp|Q3KNV8|PCGF3_HUMAN	17	55	16	55	PF13923.6	zf-C3HC4_2	Domain	2	40	40	43.8	1.7e-11	1	CL0229		1	0.025	0	0	Reference
Homo sapiens	sp|Q3KNV8|PCGF3_HUMAN	172	236	172	236	PF16207.5	RAWUL	Domain	1	73	73	58.1	1.1e-15	1	CL0072		0	0	-8	-0.11	Deletion
Homo sapiens	sp|Q96L73|NSD1_HUMAN	321	412	321	431	PF00855.17	PWWP	Domain	1	83	96	50.9	1.5e-13	1	CL0049		13	0.135	9	0.108	Complex
Homo sapiens	sp|Q96L73|NSD1_HUMAN	1756	1845	1754	1846	PF00855.17	PWWP	Domain	3	95	96	65.6	3.9e-18	1	CL0049		2	0.021	-3	-0.032	Reference
Homo sapiens	sp|Q96L73|NSD1_HUMAN	1901	1939	1901	1939	PF17907.1	AWS	Domain	1	39	39	59.1	3.1e-16	1	No_clan		0	0	0	0	Reference
Homo sapiens	sp|Q96L73|NSD1_HUMAN	2161	2210	2161	2210	PF17982.1	C5HCH	Domain	1	50	50	82.6	1.5e-23	1	No_clan		0	0	0	0	Reference
Homo sapiens	sp|Q01860|PO5F1_HUMAN	143	212	141	212	PF00157.17	Pou	Domain	3	72	72	122.4	5.3e-36	1	CL0123		2	0.028	0	0	Reference
Homo sapiens	sp|Q01860|PO5F1_HUMAN	231	287	231	287	PF00046.29	Homeodomain	Domain	1	57	57	66.3	1.5e-18	1	CL0123		0	0	0	0	Reference
Homo sapiens	sp|Q9UN66|PCDB8_HUMAN	32	112	31	113	PF08266.12	Cadherin_2	Domain	2	82	83	114.4	1.6e-33	1	CL0159		1	0.012	0	0	Reference
Homo sapiens	sp|Q9UN66|PCDB8_HUMAN	141	233	139	234	PF00028.17	Cadherin	Domain	3	92	93	42.3	7.5e-11	1	CL0159		2	0.022	3	0.033	Reference
Homo sapiens	sp|Q9UN66|PCDB8_HUMAN	248	338	248	339	PF00028.17	Cadherin	Domain	1	92	93	61.5	8e-17	1	CL0159		1	0.011	-1	-0.011	Reference
Homo sapiens	sp|Q9UN66|PCDB8_HUMAN	356	442	353	443	PF00028.17	Cadherin	Domain	4	92	93	48.1	1.2e-12	1	CL0159		3	0.032	-2	-0.022	Reference
Homo sapiens	sp|Q9UN66|PCDB8_HUMAN	457	553	457	553	PF00028.17	Cadherin	Domain	1	93	93	59.1	4.5e-16	1	CL0159		0	0	4	0.043	Reference
Homo sapiens	sp|Q9UN66|PCDB8_HUMAN	581	660	576	664	PF00028.17	Cadherin	Domain	9	89	93	34.8	1.6e-08	1	CL0159		8	0.086	-1	-0.012	Reference
Homo sapiens	sp|Q6NSJ2|PHLB3_HUMAN	536	631	534	635	PF00169.29	PH	Domain	4	101	105	48.2	1.3e-12	1	CL0266		4	0.038	-2	-0.02	Reference
Homo sapiens	sp|Q8TCS8|PNPT1_HUMAN	54	183	52	183	PF01138.21	RNase_PH	Domain	3	132	132	63.1	3.5e-17	1	CL0329		2	0.015	0	0	Reference
Homo sapiens	sp|Q8TCS8|PNPT1_HUMAN	186	250	186	251	PF03725.15	RNase_PH_C	Domain	1	66	67	45.2	7.2e-12	1	No_clan		1	0.015	-1	-0.015	Reference
Homo sapiens	sp|Q8TCS8|PNPT1_HUMAN	286	363	282	363	PF03726.14	PNPase	Domain	5	83	83	34.2	2.6e-08	1	No_clan		4	0.048	-1	-0.013	Reference
Homo sapiens	sp|Q8TCS8|PNPT1_HUMAN	367	501	366	501	PF01138.21	RNase_PH	Domain	2	132	132	73.5	2.1e-20	1	CL0329		1	0.008	4	0.031	Reference
Homo sapiens	sp|Q8TCS8|PNPT1_HUMAN	608	665	607	666	PF00013.29	KH_1	Domain	2	65	66	29.4	5e-07	1	CL0007		1	0.015	-6	-0.094	Reference
Homo sapiens	sp|Q8TCS8|PNPT1_HUMAN	678	750	675	750	PF00575.23	S1	Domain	4	75	75	21.8	0.00017	1	CL0021		3	0.04	1	0.014	Reference
Homo sapiens	sp|Q14934|NFAC4_HUMAN	419	578	419	578	PF00554.22	RHD_DNA_bind	Domain	1	169	169	74.3	1e-20	1	CL0073		0	0	-9	-0.053	Reference
Homo sapiens	sp|Q14934|NFAC4_HUMAN	588	685	587	687	PF16179.5	RHD_dimer	Domain	2	101	103	71.8	4e-20	1	CL0159		2	0.019	-2	-0.02	Reference
Homo sapiens	sp|Q8N3R9|MPP5_HUMAN	123	170	123	170	PF09060.10	L27_N	Domain	1	48	48	83	1.1e-23	1	CL0614		0	0	0	0	Reference
Homo sapiens	sp|Q8N3R9|MPP5_HUMAN	186	231	183	233	PF02828.16	L27	Domain	4	47	53	28.8	7.8e-07	1	CL0614		6	0.113	2	0.045	Truncation
Homo sapiens	sp|Q8N3R9|MPP5_HUMAN	258	331	256	333	PF00595.24	PDZ	Domain	3	80	82	43.8	2.4e-11	1	CL0466		2	0.024	-4	-0.051	Reference
Homo sapiens	sp|Q8N3R9|MPP5_HUMAN	349	411	349	415	PF07653.17	SH3_2	Domain	1	53	57	45.1	5.8e-12	1	CL0010		4	0.07	10	0.189	Insertion
Homo sapiens	sp|Q8N3R9|MPP5_HUMAN	479	661	478	662	PF00625.21	Guanylate_kin	Domain	2	181	182	176.9	3.1e-52	1	CL0023		1	0.005	3	0.017	Reference
Homo sapiens	sp|Q9NZW5|MPP6_HUMAN	1	53	1	54	PF02828.16	L27	Domain	1	52	53	36.5	3e-09	1	CL0614		1	0.019	1	0.019	Reference
Homo sapiens	sp|Q9NZW5|MPP6_HUMAN	58	108	57	109	PF02828.16	L27	Domain	2	52	53	61.9	3.6e-17	1	CL0614		1	0.019	0	0	Reference
Homo sapiens	sp|Q9NZW5|MPP6_HUMAN	135	206	131	206	PF00595.24	PDZ	Domain	6	82	82	41	1.8e-10	1	CL0466		5	0.061	-5	-0.065	Reference
Homo sapiens	sp|Q9NZW5|MPP6_HUMAN	219	281	219	282	PF07653.17	SH3_2	Domain	1	56	57	42.5	3.8e-11	1	CL0010		1	0.018	7	0.125	Insertion
Homo sapiens	sp|Q9NZW5|MPP6_HUMAN	337	526	337	527	PF00625.21	Guanylate_kin	Domain	1	181	182	171.6	1.4e-50	1	CL0023		1	0.005	9	0.05	Reference
Homo sapiens	sp|Q9UM54|MYO6_HUMAN	59	759	59	759	PF00063.21	Myosin_head	Domain	1	677	677	798.7	3.9e-240	1	CL0023		0	0	24	0.035	Reference
Homo sapiens	sp|Q9UM54|MYO6_HUMAN	1177	1267	1177	1267	PF16521.5	Myosin-VI_CBD	Domain	1	90	90	147.9	6.3e-44	1	No_clan		0	0	1	0.011	Reference
Homo sapiens	sp|Q96RJ6|FER3L_HUMAN	102	153	102	154	PF00010.26	HLH	Domain	1	52	53	61.9	4.2e-17	1	No_clan		1	0.019	0	0	Reference
Homo sapiens	sp|A4D2P6|GRD2I_HUMAN	15	72	10	80	PF00595.24	PDZ	Domain	10	73	82	31.5	1.7e-07	1	CL0466		9	0.11	-6	-0.094	Truncation
Homo sapiens	sp|A4D2P6|GRD2I_HUMAN	280	350	279	353	PF00595.24	PDZ	Domain	2	79	82	46.5	3.6e-12	1	CL0466		3	0.037	-7	-0.09	Reference
Homo sapiens	sp|Q5SYB0|FRPD1_HUMAN	66	131	57	132	PF00595.24	PDZ	Domain	9	81	82	30.3	3.9e-07	1	CL0466		8	0.098	-7	-0.096	Reference
Homo sapiens	sp|Q5SYB0|FRPD1_HUMAN	272	401	269	401	PF00373.18	FERM_M	Domain	4	118	118	65.8	4.4e-18	1	CL0632		3	0.025	15	0.13	Insertion
Homo sapiens	sp|O15075|DCLK1_HUMAN	390	647	390	647	PF00069.25	Pkinase	Domain	1	264	264	251.1	1.2e-74	1	CL0016	predicted_active_site	0	0	-6	-0.023	Reference
Homo sapiens	sp|Q8IUY3|GRM2A_HUMAN	75	177	72	182	PF02893.20	GRAM	Domain	4	109	114	69.1	2.8e-19	1	CL0266		5	0.044	-3	-0.028	Reference
Homo sapiens	sp|Q5FWF7|FBX48_HUMAN	37	80	35	82	PF12937.7	F-box-like	Domain	3	46	48	48.8	4.8e-13	1	CL0271		2	0.042	0	0	Reference
Homo sapiens	sp|P62508|ERR3_HUMAN	127	195	126	195	PF00105.18	zf-C4	Domain	2	70	70	105.6	1.4e-30	1	CL0167		1	0.014	0	0	Reference
Homo sapiens	sp|P62508|ERR3_HUMAN	266	440	255	441	PF00104.30	Hormone_recep	Domain	14	206	207	110.9	6.1e-32	1	No_clan		13	0.063	-18	-0.093	Reference
Homo sapiens	sp|Q9UKT5|FBX4_HUMAN	58	103	57	104	PF00646.33	F-box	Domain	2	47	48	30.3	2.6e-07	1	CL0271		1	0.021	0	0	Reference
Homo sapiens	sp|Q9NRD1|FBX6_HUMAN	13	60	13	60	PF12937.7	F-box-like	Domain	1	48	48	34.9	1e-08	1	CL0271		0	0	0	0	Reference
Homo sapiens	sp|O60231|DHX16_HUMAN	405	556	402	562	PF00270.29	DEAD	Domain	4	170	176	27.9	1.7e-06	1	CL0023		6	0.034	-15	-0.09	Reference
Homo sapiens	sp|O60231|DHX16_HUMAN	792	865	792	935	PF04408.23	HA2	Domain	1	75	108	72.8	2.4e-20	1	No_clan		33	0.306	-1	-0.013	Truncation
Homo sapiens	sp|O60231|DHX16_HUMAN	939	1015	939	1015	PF07717.16	OB_NTP_bind	Domain	1	83	83	70	1.6e-19	1	CL0021		0	0	-6	-0.072	Reference
Homo sapiens	sp|Q12849|GRSF1_HUMAN	253	319	252	320	PF00076.22	RRM_1	Domain	2	69	70	39.6	3.4e-10	1	CL0221		1	0.014	-1	-0.015	Reference
Homo sapiens	sp|Q9GZT9|EGLN1_HUMAN	21	58	21	58	PF01753.18	zf-MYND	Domain	1	38	38	40.5	2.2e-10	1	CL0175		0	0	0	0	Reference
Homo sapiens	sp|Q9GZT9|EGLN1_HUMAN	299	390	298	391	PF13640.6	2OG-FeII_Oxy_3	Domain	2	95	96	74.7	8.3e-21	1	CL0029		1	0.01	-2	-0.021	Reference
Homo sapiens	sp|Q96A65|EXOC4_HUMAN	45	143	27	144	PF04048.14	Sec8_exocyst	Domain	43	141	142	66	3.2e-18	1	CL0295		42	0.296	0	0	Truncation
Homo sapiens	sp|P09341|GROA_HUMAN	42	100	41	100	PF00048.20	IL8	Domain	2	60	60	53.9	1.5e-14	1	No_clan		1	0.017	0	0	Reference
Homo sapiens	sp|Q9H2U1|DHX36_HUMAN	212	372	210	376	PF00270.29	DEAD	Domain	3	171	176	50.4	2.1e-13	1	CL0023		5	0.028	-8	-0.047	Reference
Homo sapiens	sp|Q9H2U1|DHX36_HUMAN	670	758	670	759	PF04408.23	HA2	Domain	1	107	108	72.2	3.6e-20	1	No_clan		1	0.009	-18	-0.168	Deletion
Homo sapiens	sp|Q9H2U1|DHX36_HUMAN	831	917	831	917	PF07717.16	OB_NTP_bind	Domain	1	83	83	58.1	8.3e-16	1	CL0021		0	0	4	0.048	Reference
Homo sapiens	sp|Q96PD2|DCBD2_HUMAN	72	184	72	184	PF00431.20	CUB	Domain	1	110	110	90.8	6.7e-26	1	CL0164		0	0	3	0.027	Reference
Homo sapiens	sp|Q96PD2|DCBD2_HUMAN	201	275	187	285	PF03815.19	LCCL	Domain	15	86	96	44.9	9.5e-12	1	CL0513		14	0.146	3	0.042	Truncation
Homo sapiens	sp|Q96PD2|DCBD2_HUMAN	307	446	307	446	PF00754.25	F5_F8_type_C	Domain	1	127	127	108.1	3.3e-31	1	CL0202		0	0	13	0.102	Insertion
Homo sapiens	sp|P26885|FKBP2_HUMAN	43	134	42	134	PF00254.28	FKBP_C	Domain	2	94	94	119.3	6.8e-35	1	CL0487		1	0.011	-1	-0.011	Reference
Homo sapiens	sp|Q9BYW3|DB126_HUMAN	26	59	26	59	PF13841.6	Defensin_beta_2	Domain	1	30	30	29.1	9.9e-07	1	CL0075		0	0	4	0.133	Insertion
Homo sapiens	sp|Q15392|DHC24_HUMAN	111	202	71	203	PF01565.23	FAD_binding_4	Domain	43	138	139	53.4	2.1e-14	1	CL0077		42	0.302	-4	-0.042	Truncation
Homo sapiens	sp|Q9BV94|EDEM2_HUMAN	42	480	42	482	PF01532.20	Glyco_hydro_47	Domain	1	456	458	379.9	1.8e-113	1	CL0059	predicted_active_site	2	0.004	-17	-0.037	Reference
Homo sapiens	sp|P02771|FETA_HUMAN	32	202	30	202	PF00273.20	Serum_albumin	Domain	3	176	176	157	4e-46	1	CL0282		2	0.011	-3	-0.017	Reference
Homo sapiens	sp|P02771|FETA_HUMAN	222	393	222	394	PF00273.20	Serum_albumin	Domain	1	175	176	169.8	4.8e-50	1	CL0282		1	0.006	-3	-0.017	Reference
Homo sapiens	sp|P02771|FETA_HUMAN	415	592	414	592	PF00273.20	Serum_albumin	Domain	2	176	176	183.8	2.4e-54	1	CL0282		1	0.006	3	0.017	Reference
Homo sapiens	sp|Q6UWP2|DHR11_HUMAN	13	211	12	214	PF00106.25	adh_short	Domain	2	192	195	155.8	9.1e-46	1	CL0063	predicted_active_site	3	0.015	8	0.042	Reference
Homo sapiens	sp|O75636|FCN3_HUMAN	90	299	89	299	PF00147.18	Fibrinogen_C	Domain	2	219	221	231.7	8.8e-69	1	CL0422		2	0.009	-8	-0.037	Reference
Homo sapiens	sp|Q9YNA8|GAK19_HUMAN	544	560	544	561	PF00098.23	zf-CCHC	Domain	1	17	18	29.2	6.3e-07	1	CL0511		1	0.056	0	0	Reference
Homo sapiens	sp|Q9YNA8|GAK19_HUMAN	578	613	578	613	PF14787.6	zf-CCHC_5	Domain	1	36	36	77.2	5.2e-22	1	CL0511		0	0	0	0	Reference
Homo sapiens	sp|Q9UK05|GDF2_HUMAN	326	428	325	428	PF00019.20	TGF_beta	Domain	2	104	104	99.8	1.5e-28	1	CL0079		1	0.01	0	0	Reference
Homo sapiens	sp|Q8IX29|FBX16_HUMAN	91	134	89	135	PF12937.7	F-box-like	Domain	3	47	48	41.3	1e-10	1	CL0271		2	0.042	-1	-0.022	Reference
Homo sapiens	sp|P51570|GALK1_HUMAN	19	67	18	67	PF10509.9	GalKase_gal_bdg	Domain	2	49	49	77.2	4.9e-22	1	CL0329		1	0.02	1	0.021	Reference
Homo sapiens	sp|P0DOX5|IGG1_HUMAN	12	117	8	118	PF07686.17	V-set	Domain	8	108	109	53.9	1.7e-14	1	CL0011		7	0.064	5	0.05	Reference
Homo sapiens	sp|P0DOX5|IGG1_HUMAN	127	207	127	209	PF07654.15	C1-set	Domain	1	84	86	58.2	8.1e-16	1	CL0011		2	0.023	-3	-0.036	Reference
Homo sapiens	sp|P0DOX5|IGG1_HUMAN	242	330	242	330	PF07654.15	C1-set	Domain	1	86	86	72.3	3.3e-20	1	CL0011		0	0	3	0.035	Reference
Homo sapiens	sp|P0DOX5|IGG1_HUMAN	350	434	350	434	PF07654.15	C1-set	Domain	1	86	86	103.9	4.5e-30	1	CL0011		0	0	-1	-0.012	Reference
Homo sapiens	sp|P01876|IGHA1_HUMAN	8	91	8	92	PF07654.15	C1-set	Domain	1	85	86	60.7	1.3e-16	1	CL0011		1	0.012	-1	-0.012	Reference
Homo sapiens	sp|P01876|IGHA1_HUMAN	230	320	230	320	PF07654.15	C1-set	Domain	1	86	86	72.8	2.2e-20	1	CL0011		0	0	5	0.058	Reference
Homo sapiens	sp|Q14240|IF4A2_HUMAN	58	222	57	224	PF00270.29	DEAD	Domain	2	174	176	149.4	8.3e-44	1	CL0023		2	0.011	-8	-0.046	Reference
Homo sapiens	sp|P61978|HNRPK_HUMAN	1	43	1	43	PF08067.11	ROKNT	Domain	1	44	44	91.7	2.4e-26	1	No_clan		0	0	-1	-0.023	Reference
Homo sapiens	sp|P61978|HNRPK_HUMAN	45	101	44	105	PF00013.29	KH_1	Domain	2	61	66	39.8	3e-10	1	CL0007		5	0.076	-3	-0.05	Reference
Homo sapiens	sp|P61978|HNRPK_HUMAN	147	210	146	211	PF00013.29	KH_1	Domain	2	65	66	43.8	1.7e-11	1	CL0007		1	0.015	0	0	Reference
Homo sapiens	sp|P61978|HNRPK_HUMAN	389	452	389	453	PF00013.29	KH_1	Domain	1	65	66	71.2	4.7e-20	1	CL0007		1	0.015	-1	-0.015	Reference
Homo sapiens	sp|Q9Y2J8|PADI2_HUMAN	1	114	1	114	PF08526.10	PAD_N	Domain	1	113	113	113.3	7.3e-33	1	CL0026		0	0	1	0.009	Reference
Homo sapiens	sp|Q9Y2J8|PADI2_HUMAN	116	274	116	274	PF08527.10	PAD_M	Domain	1	159	159	225.5	2.5e-67	1	CL0073		0	0	0	0	Reference
Homo sapiens	sp|Q2L4Q9|PRS53_HUMAN	43	267	39	268	PF00089.26	Trypsin	Domain	7	220	221	149	1.8e-43	1	CL0124	predicted_active_site	6	0.027	11	0.051	Reference
Homo sapiens	sp|Q2L4Q9|PRS53_HUMAN	307	521	302	521	PF00089.26	Trypsin	Domain	7	221	221	122.9	1.6e-35	1	CL0124	predicted_active_site	6	0.027	0	0	Reference
Homo sapiens	sp|P13725|ONCM_HUMAN	38	209	37	209	PF01291.17	LIF_OSM	Domain	2	162	162	257.3	6.3e-77	1	CL0053		1	0.006	11	0.068	Reference
Homo sapiens	sp|Q6ZWH5|NEK10_HUMAN	519	779	519	783	PF00069.25	Pkinase	Domain	1	258	264	200.6	2.8e-59	1	CL0016	predicted_active_site	6	0.023	3	0.012	Reference
Homo sapiens	sp|O75323|NIPS2_HUMAN	187	284	187	284	PF07978.13	NIPSNAP	Domain	1	102	102	109.8	6.3e-32	1	CL0032		0	0	-4	-0.039	Reference
Homo sapiens	sp|Q3MJ16|PA24E_HUMAN	69	171	68	172	PF00168.30	C2	Domain	2	102	103	62	5.3e-17	1	CL0154		1	0.01	2	0.02	Reference
Homo sapiens	sp|Q3MJ16|PA24E_HUMAN	209	321	209	323	PF18695.1	cPLA2_C2	Domain	1	109	111	118.8	1.1e-34	1	No_clan		2	0.018	4	0.037	Reference
Homo sapiens	sp|Q9BZA8|PC11Y_HUMAN	59	144	57	147	PF08266.12	Cadherin_2	Domain	3	79	83	34	1.9e-08	1	CL0159		4	0.048	9	0.117	Insertion
Homo sapiens	sp|Q9BZA8|PC11Y_HUMAN	177	272	176	272	PF00028.17	Cadherin	Domain	2	93	93	43.3	3.7e-11	1	CL0159		1	0.011	4	0.043	Reference
Homo sapiens	sp|Q9BZA8|PC11Y_HUMAN	287	378	286	378	PF00028.17	Cadherin	Domain	2	91	93	65.3	5e-18	1	CL0159		2	0.022	2	0.022	Reference
Homo sapiens	sp|Q9BZA8|PC11Y_HUMAN	400	488	398	489	PF00028.17	Cadherin	Domain	3	92	93	36.5	4.8e-09	1	CL0159		2	0.022	-1	-0.011	Reference
Homo sapiens	sp|Q9BZA8|PC11Y_HUMAN	504	592	503	593	PF00028.17	Cadherin	Domain	2	92	93	72.8	2.4e-20	1	CL0159		1	0.011	-2	-0.022	Reference
Homo sapiens	sp|Q9BZA8|PC11Y_HUMAN	607	695	607	696	PF00028.17	Cadherin	Domain	1	92	93	70.1	1.6e-19	1	CL0159		1	0.011	-3	-0.033	Reference
Homo sapiens	sp|Q9BZA8|PC11Y_HUMAN	717	802	714	805	PF00028.17	Cadherin	Domain	4	90	93	48.5	8.8e-13	1	CL0159		3	0.032	-1	-0.011	Reference
Homo sapiens	sp|Q9BY11|PACN1_HUMAN	392	442	392	442	PF14604.6	SH3_9	Domain	1	49	49	54.9	5.9e-15	1	CL0010		0	0	2	0.041	Reference
Homo sapiens	sp|P35080|PROF2_HUMAN	3	140	2	140	PF00235.19	Profilin	Domain	2	127	127	94.6	5.3e-27	1	CL0431		1	0.008	12	0.095	Reference
Homo sapiens	sp|Q8IXY8|PPIL6_HUMAN	152	305	145	308	PF00160.21	Pro_isomerase	Domain	8	155	158	142	1.9e-41	1	CL0475		7	0.044	6	0.041	Reference
Homo sapiens	sp|Q8TAA3|PSMA8_HUMAN	5	27	5	27	PF10584.9	Proteasome_A_N	Domain	1	23	23	52.4	2.8e-14	1	CL0052		0	0	0	0	Reference
Homo sapiens	sp|Q8TAA3|PSMA8_HUMAN	28	219	28	219	PF00227.26	Proteasome	Domain	1	190	190	200.6	1.6e-59	1	CL0052		0	0	2	0.011	Reference
Homo sapiens	sp|O75970|MPDZ_HUMAN	6	63	6	63	PF09045.10	L27_2	Domain	1	58	58	115.8	5.9e-34	1	CL0614		0	0	0	0	Reference
Homo sapiens	sp|O75970|MPDZ_HUMAN	142	220	137	221	PF00595.24	PDZ	Domain	6	81	82	55.4	5.7e-15	1	CL0466		5	0.061	3	0.039	Reference
Homo sapiens	sp|O75970|MPDZ_HUMAN	263	333	257	334	PF00595.24	PDZ	Domain	8	81	82	47.9	1.3e-12	1	CL0466		7	0.085	-3	-0.041	Reference
Homo sapiens	sp|O75970|MPDZ_HUMAN	378	459	376	460	PF00595.24	PDZ	Domain	2	81	82	55.1	7.3e-15	1	CL0466		1	0.012	2	0.025	Reference
Homo sapiens	sp|O75970|MPDZ_HUMAN	561	628	554	630	PF00595.24	PDZ	Domain	8	79	82	25.1	1.6e-05	1	CL0466		7	0.085	-4	-0.056	Reference
Homo sapiens	sp|O75970|MPDZ_HUMAN	701	783	700	784	PF00595.24	PDZ	Domain	2	81	82	50.7	1.7e-13	1	CL0466		1	0.012	3	0.038	Reference
Homo sapiens	sp|O75970|MPDZ_HUMAN	1009	1076	1008	1080	PF00595.24	PDZ	Domain	2	72	82	41.8	1e-10	1	CL0466		10	0.122	-3	-0.042	Truncation
Homo sapiens	sp|O75970|MPDZ_HUMAN	1158	1235	1151	1240	PF00595.24	PDZ	Domain	8	77	82	55.9	3.9e-15	1	CL0466		7	0.085	8	0.114	Insertion
Homo sapiens	sp|O75970|MPDZ_HUMAN	1351	1427	1350	1429	PF00595.24	PDZ	Domain	2	79	82	40.5	2.7e-10	1	CL0466		3	0.037	-1	-0.013	Reference
Homo sapiens	sp|O75970|MPDZ_HUMAN	1486	1560	1482	1561	PF00595.24	PDZ	Domain	4	81	82	41	1.8e-10	1	CL0466		3	0.037	-3	-0.038	Reference
Homo sapiens	sp|O75970|MPDZ_HUMAN	1630	1708	1627	1709	PF00595.24	PDZ	Domain	2	81	82	55	7.9e-15	1	CL0466		1	0.012	-1	-0.013	Reference
Homo sapiens	sp|O75970|MPDZ_HUMAN	1726	1803	1725	1804	PF00595.24	PDZ	Domain	2	81	82	62.2	4.5e-17	1	CL0466		1	0.012	-2	-0.025	Reference
Homo sapiens	sp|O75970|MPDZ_HUMAN	1863	1944	1862	1945	PF00595.24	PDZ	Domain	2	81	82	55.7	4.7e-15	1	CL0466		1	0.012	2	0.025	Reference
Homo sapiens	sp|O75970|MPDZ_HUMAN	1988	2068	1987	2069	PF00595.24	PDZ	Domain	2	81	82	70.2	1.4e-19	1	CL0466		1	0.012	1	0.013	Reference
Homo sapiens	sp|Q96TA0|PCDBI_HUMAN	8	58	3	58	PF08266.12	Cadherin_2	Domain	33	83	83	58.3	4.9e-16	1	CL0159		32	0.386	0	0	Truncation
Homo sapiens	sp|Q96TA0|PCDBI_HUMAN	87	179	85	179	PF00028.17	Cadherin	Domain	4	93	93	43.2	4.1e-11	1	CL0159		3	0.032	3	0.033	Reference
Homo sapiens	sp|Q96TA0|PCDBI_HUMAN	193	280	193	286	PF00028.17	Cadherin	Domain	1	87	93	46.5	3.7e-12	1	CL0159		6	0.065	1	0.011	Reference
Homo sapiens	sp|Q96TA0|PCDBI_HUMAN	302	388	299	389	PF00028.17	Cadherin	Domain	5	92	93	42.5	6.5e-11	1	CL0159		4	0.043	-1	-0.011	Reference
Homo sapiens	sp|Q96TA0|PCDBI_HUMAN	403	499	403	499	PF00028.17	Cadherin	Domain	1	93	93	55.1	8e-15	1	CL0159		0	0	4	0.043	Reference
Homo sapiens	sp|Q96TA0|PCDBI_HUMAN	527	608	522	610	PF00028.17	Cadherin	Domain	9	91	93	37	3.4e-09	1	CL0159		8	0.086	-1	-0.012	Reference
Homo sapiens	sp|Q9Y5G8|PCDG5_HUMAN	30	112	30	112	PF08266.12	Cadherin_2	Domain	1	83	83	115	9.8e-34	1	CL0159		0	0	0	0	Reference
Homo sapiens	sp|Q9Y5G8|PCDG5_HUMAN	140	233	138	233	PF00028.17	Cadherin	Domain	3	93	93	42.1	8.6e-11	1	CL0159		2	0.022	3	0.033	Reference
Homo sapiens	sp|Q9Y5G8|PCDG5_HUMAN	247	337	247	338	PF00028.17	Cadherin	Domain	1	92	93	65.2	5.4e-18	1	CL0159		1	0.011	-1	-0.011	Reference
Homo sapiens	sp|Q9Y5G8|PCDG5_HUMAN	355	442	352	443	PF00028.17	Cadherin	Domain	4	92	93	43.9	2.4e-11	1	CL0159		3	0.032	-1	-0.011	Reference
Homo sapiens	sp|Q9Y5G8|PCDG5_HUMAN	457	552	457	553	PF00028.17	Cadherin	Domain	1	92	93	60.2	2e-16	1	CL0159		1	0.011	4	0.043	Reference
Homo sapiens	sp|Q9Y5G8|PCDG5_HUMAN	582	664	578	665	PF00028.17	Cadherin	Domain	9	92	93	46.9	2.9e-12	1	CL0159		8	0.086	-1	-0.012	Reference
Homo sapiens	sp|Q8N1T3|MYO1H_HUMAN	14	688	13	688	PF00063.21	Myosin_head	Domain	2	677	677	780.5	1.3e-234	1	CL0023		1	0.001	-1	-0.001	Reference
Homo sapiens	sp|O94832|MYO1D_HUMAN	13	682	11	682	PF00063.21	Myosin_head	Domain	3	677	677	807.1	1.1e-242	1	CL0023		2	0.003	-5	-0.007	Reference
Homo sapiens	sp|P50219|MNX1_HUMAN	242	298	242	298	PF00046.29	Homeodomain	Domain	1	57	57	75.9	1.6e-21	1	CL0123		0	0	0	0	Reference
Homo sapiens	sp|Q7RTY7|OVCH1_HUMAN	51	268	47	291	PF00089.26	Trypsin	Domain	5	208	221	209.7	4.8e-62	1	CL0124	predicted_active_site	13	0.059	14	0.069	Reference
Homo sapiens	sp|Q7RTY7|OVCH1_HUMAN	419	528	419	528	PF00431.20	CUB	Domain	1	110	110	78	6.1e-22	1	CL0164		0	0	0	0	Reference
Homo sapiens	sp|Q7RTY7|OVCH1_HUMAN	575	807	575	807	PF00089.26	Trypsin	Domain	1	221	221	220.9	1.7e-65	1	CL0124	predicted_active_site	0	0	12	0.054	Reference
Homo sapiens	sp|Q7RTY7|OVCH1_HUMAN	846	943	846	954	PF00431.20	CUB	Domain	1	96	110	29.9	5.6e-07	1	CL0164		14	0.127	2	0.021	Truncation
Homo sapiens	sp|Q15008|PSMD6_HUMAN	254	357	254	358	PF01399.27	PCI	Domain	1	104	105	59.7	3.2e-16	1	CL0123		1	0.01	0	0	Reference
Homo sapiens	sp|Q9BRP0|OVOL2_HUMAN	148	169	147	170	PF13894.6	zf-C2H2_4	Domain	2	23	24	20.8	0.00045	1	CL0361		1	0.042	0	0	Reference
Homo sapiens	sp|Q9BRP0|OVOL2_HUMAN	175	198	175	198	PF00096.26	zf-C2H2	Domain	1	23	23	23.1	6.7e-05	1	CL0361		0	0	1	0.043	Reference
Homo sapiens	sp|Q9BRP0|OVOL2_HUMAN	214	237	214	237	PF00096.26	zf-C2H2	Domain	1	23	23	18.5	0.0019	1	CL0361		0	0	1	0.043	Reference
Homo sapiens	sp|Q6P1R3|MSD2_HUMAN	102	198	101	199	PF13837.6	Myb_DNA-bind_4	Domain	2	89	90	76.2	1.9e-21	1	CL0123		1	0.011	9	0.102	Insertion
Homo sapiens	sp|P04198|MYCN_HUMAN	382	434	382	434	PF00010.26	HLH	Domain	1	53	53	53.6	1.6e-14	1	No_clan		0	0	0	0	Reference
Homo sapiens	sp|Q92859|NEO1_HUMAN	62	147	55	148	PF13895.6	Ig_2	Domain	9	78	79	36.9	3.4e-09	1	CL0011		8	0.101	16	0.229	Complex
Homo sapiens	sp|Q92859|NEO1_HUMAN	152	224	152	225	PF13927.6	Ig_3	Domain	2	78	79	37.2	3.4e-09	1	CL0011		1	0.013	-4	-0.052	Reference
Homo sapiens	sp|Q92859|NEO1_HUMAN	250	337	249	337	PF07679.16	I-set	Domain	2	90	90	55.6	4.2e-15	1	CL0011		1	0.011	-1	-0.011	Reference
Homo sapiens	sp|Q92859|NEO1_HUMAN	341	427	341	427	PF07679.16	I-set	Domain	1	90	90	60.5	1.2e-16	1	CL0011		0	0	-3	-0.033	Reference
Homo sapiens	sp|Q92859|NEO1_HUMAN	440	525	440	525	PF00041.21	fn3	Domain	1	85	85	45.6	6.6e-12	1	CL0159		0	0	1	0.012	Reference
Homo sapiens	sp|Q92859|NEO1_HUMAN	543	618	540	621	PF00041.21	fn3	Domain	4	82	85	64.5	8.4e-18	1	CL0159		3	0.035	-3	-0.038	Reference
Homo sapiens	sp|Q92859|NEO1_HUMAN	636	720	635	721	PF00041.21	fn3	Domain	2	84	85	64.2	1.1e-17	1	CL0159		1	0.012	2	0.024	Reference
Homo sapiens	sp|Q92859|NEO1_HUMAN	742	818	740	820	PF00041.21	fn3	Domain	3	82	85	40.4	2.7e-10	1	CL0159		3	0.035	-3	-0.038	Reference
Homo sapiens	sp|Q92859|NEO1_HUMAN	856	941	855	942	PF00041.21	fn3	Domain	2	84	85	30.8	2.7e-07	1	CL0159		1	0.012	3	0.036	Reference
Homo sapiens	sp|Q92859|NEO1_HUMAN	956	1044	956	1044	PF00041.21	fn3	Domain	1	85	85	47.9	1.3e-12	1	CL0159		0	0	4	0.047	Reference
Homo sapiens	sp|Q16527|CSRP2_HUMAN	10	65	10	66	PF00412.22	LIM	Domain	1	57	58	49.4	3.9e-13	1	CL0167		1	0.017	-1	-0.018	Reference
Homo sapiens	sp|Q16527|CSRP2_HUMAN	119	175	119	175	PF00412.22	LIM	Domain	1	58	58	61.8	5.3e-17	1	CL0167		0	0	-1	-0.017	Reference
Homo sapiens	sp|Q13098|CSN1_HUMAN	324	426	324	428	PF01399.27	PCI	Domain	1	103	105	60.5	1.8e-16	1	CL0123		2	0.019	0	0	Reference
Homo sapiens	sp|Q9BXL6|CAR14_HUMAN	20	105	20	106	PF00619.21	CARD	Domain	1	84	85	81.8	2.7e-23	1	CL0041		1	0.012	2	0.024	Reference
Homo sapiens	sp|Q9BXL6|CAR14_HUMAN	858	951	857	964	PF00625.21	Guanylate_kin	Domain	53	144	182	22.5	7.6e-05	1	CL0023		52	0.286	2	0.022	Truncation
Homo sapiens	sp|P61204|ARF3_HUMAN	7	176	5	177	PF00025.21	Arf	Domain	3	174	175	263.2	7.3e-79	1	CL0023		2	0.011	-2	-0.012	Reference
Homo sapiens	sp|P51671|CCL11_HUMAN	31	88	30	88	PF00048.20	IL8	Domain	2	60	60	86.6	8.8e-25	1	No_clan		1	0.017	-1	-0.017	Reference
Homo sapiens	sp|Q8WXI3|ASB10_HUMAN	422	459	422	460	PF07525.16	SOCS_box	Domain	1	34	35	36.2	5.7e-09	1	CL0642		1	0.029	4	0.118	Insertion
Homo sapiens	sp|Q6UXY1|BI2L2_HUMAN	339	383	331	383	PF14604.6	SH3_9	Domain	8	49	49	37.7	1.3e-09	1	CL0010		7	0.143	3	0.071	Truncation
Homo sapiens	sp|Q9ULU8|CAPS1_HUMAN	523	622	522	624	PF00169.29	PH	Domain	2	103	105	32.5	9.8e-08	1	CL0266		2	0.019	-2	-0.02	Reference
Homo sapiens	sp|Q9ULU8|CAPS1_HUMAN	837	940	836	940	PF06292.17	DUF1041	Domain	2	105	105	118.1	2e-34	1	No_clan		1	0.01	0	0	Reference
Homo sapiens	sp|A0A0U1RRI6|CENL3_HUMAN	171	244	170	253	PF04828.14	GFA	Domain	2	80	93	34.4	2.1e-08	1	CL0080		13	0.14	-5	-0.063	Truncation
Homo sapiens	sp|Q7RTU5|ASCL5_HUMAN	158	208	157	208	PF00010.26	HLH	Domain	3	53	53	61.8	4.3e-17	1	No_clan		2	0.038	0	0	Reference
Homo sapiens	sp|Q7RTU4|BHA09_HUMAN	66	117	66	118	PF00010.26	HLH	Domain	1	52	53	37.6	1.6e-09	1	No_clan		1	0.019	0	0	Reference
Homo sapiens	sp|Q99675|CGRF1_HUMAN	271	314	270	315	PF13920.6	zf-C3HC4_3	Domain	2	49	50	43.9	1.6e-11	1	CL0229		1	0.02	-4	-0.083	Reference
Homo sapiens	sp|Q9NWK9|BCD1_HUMAN	219	246	216	246	PF04438.16	zf-HIT	Domain	4	30	30	29.5	4.9e-07	1	CL0175		3	0.1	1	0.037	Reference
Homo sapiens	sp|P41970|ELK3_HUMAN	6	85	6	85	PF00178.22	Ets	Domain	1	81	81	117.2	3.2e-34	1	CL0123		0	0	-1	-0.012	Reference
Homo sapiens	sp|Q9NQ94|A1CF_HUMAN	58	124	58	127	PF00076.22	RRM_1	Domain	1	67	70	61.3	5.8e-17	1	CL0221		3	0.043	0	0	Reference
Homo sapiens	sp|Q9NQ94|A1CF_HUMAN	138	199	138	203	PF00076.22	RRM_1	Domain	1	59	70	30.7	2e-07	1	CL0221		11	0.157	3	0.051	Truncation
Homo sapiens	sp|Q9NQ94|A1CF_HUMAN	233	296	233	297	PF00076.22	RRM_1	Domain	1	69	70	42.1	5.6e-11	1	CL0221		1	0.014	-5	-0.072	Reference
Homo sapiens	sp|Q9NQ94|A1CF_HUMAN	447	523	445	523	PF14709.7	DND1_DSRM	Domain	3	80	80	86.8	8.7e-25	1	CL0196		2	0.025	-1	-0.013	Reference
Homo sapiens	sp|Q86SR1|GLT10_HUMAN	459	587	459	587	PF00652.22	Ricin_B_lectin	Domain	1	127	127	97.9	4.9e-28	1	CL0066		0	0	2	0.016	Reference
Homo sapiens	sp|Q8NHQ9|DDX55_HUMAN	33	212	33	212	PF00270.29	DEAD	Domain	1	176	176	141.7	1.9e-41	1	CL0023		0	0	4	0.023	Reference
Homo sapiens	sp|Q8NHQ9|DDX55_HUMAN	405	463	403	463	PF13959.6	DUF4217	Domain	3	61	61	77.2	8.2e-22	1	No_clan		2	0.033	0	0	Reference
Homo sapiens	sp|P10768|ESTD_HUMAN	23	274	23	275	PF00756.20	Esterase	Domain	1	250	251	246.4	3.4e-73	1	CL0028	predicted_active_site	1	0.004	2	0.008	Reference
Homo sapiens	sp|Q02985|FHR3_HUMAN	23	83	23	87	PF00084.20	Sushi	Domain	1	56	56	32	1.4e-07	1	CL0001		0	0	5	0.089	Reference
Homo sapiens	sp|Q02985|FHR3_HUMAN	92	140	85	140	PF00084.20	Sushi	Domain	7	56	56	25.9	1.1e-05	1	CL0001		6	0.107	-1	-0.02	Truncation
Homo sapiens	sp|Q02985|FHR3_HUMAN	151	203	146	203	PF00084.20	Sushi	Domain	6	56	56	32.5	9.7e-08	1	CL0001		5	0.089	2	0.039	Reference
Homo sapiens	sp|Q02985|FHR3_HUMAN	210	264	210	264	PF00084.20	Sushi	Domain	1	56	56	39.2	7.8e-10	1	CL0001		0	0	-1	-0.018	Reference
Homo sapiens	sp|Q9BXW4|MLP3C_HUMAN	22	126	21	126	PF02991.16	Atg8	Domain	2	104	104	132.9	4.4e-39	1	CL0072		1	0.01	2	0.019	Reference
Homo sapiens	sp|Q8IVU1|IGDC3_HUMAN	46	121	44	121	PF13927.6	Ig_3	Domain	6	79	79	46.2	5.2e-12	1	CL0011		5	0.063	2	0.027	Reference
Homo sapiens	sp|Q8IVU1|IGDC3_HUMAN	141	215	139	227	PF07679.16	I-set	Domain	3	79	90	40.5	2.2e-10	1	CL0011		11	0.122	-2	-0.026	Truncation
Homo sapiens	sp|Q8IVU1|IGDC3_HUMAN	238	309	237	310	PF13927.6	Ig_3	Domain	2	77	79	46.2	5.3e-12	1	CL0011		2	0.025	-4	-0.053	Reference
Homo sapiens	sp|Q8IVU1|IGDC3_HUMAN	331	417	330	417	PF07679.16	I-set	Domain	2	90	90	79.5	1.5e-22	1	CL0011		1	0.011	-2	-0.022	Reference
Homo sapiens	sp|Q8IVU1|IGDC3_HUMAN	426	508	425	510	PF00041.21	fn3	Domain	2	83	85	50.7	1.7e-13	1	CL0159		2	0.024	1	0.012	Reference
Homo sapiens	sp|Q8IVU1|IGDC3_HUMAN	522	604	522	606	PF00041.21	fn3	Domain	1	83	85	34.3	2.2e-08	1	CL0159		2	0.024	0	0	Reference
Homo sapiens	sp|P14151|LYAM1_HUMAN	47	156	46	157	PF00059.21	Lectin_C	Domain	2	107	108	85.1	5.1e-24	1	CL0056		1	0.009	4	0.038	Reference
Homo sapiens	sp|P14151|LYAM1_HUMAN	197	254	197	254	PF00084.20	Sushi	Domain	1	56	56	30.7	3.5e-07	1	CL0001		0	0	2	0.036	Reference
Homo sapiens	sp|P14151|LYAM1_HUMAN	260	316	259	316	PF00084.20	Sushi	Domain	2	56	56	19.9	0.00085	1	CL0001		1	0.018	2	0.036	Reference
Homo sapiens	sp|Q8NHZ7|MB3L2_HUMAN	28	97	28	98	PF16564.5	MBDa	Domain	1	70	71	102.5	1.1e-29	1	CL0081		1	0.014	0	0	Reference
Homo sapiens	sp|P31943|HNRH1_HUMAN	14	82	13	84	PF00076.22	RRM_1	Domain	2	68	70	25.6	7.9e-06	1	CL0221		2	0.029	2	0.03	Reference
Homo sapiens	sp|P31943|HNRH1_HUMAN	114	181	113	182	PF00076.22	RRM_1	Domain	2	69	70	47.7	9.9e-13	1	CL0221		1	0.014	0	0	Reference
Homo sapiens	sp|P31943|HNRH1_HUMAN	255	290	255	290	PF08080.12	zf-RNPHF	Domain	1	36	36	80	8.4e-23	1	No_clan		0	0	0	0	Reference
Homo sapiens	sp|P31943|HNRH1_HUMAN	293	355	291	358	PF00076.22	RRM_1	Domain	3	67	70	35.3	7.4e-09	1	CL0221		3	0.043	-2	-0.031	Reference
Homo sapiens	sp|P67775|PP2AA_HUMAN	51	242	50	245	PF00149.28	Metallophos	Domain	2	201	204	120.2	1.7e-34	1	CL0163	predicted_active_site	3	0.015	-8	-0.04	Reference
Homo sapiens	sp|Q99466|NOTC4_HUMAN	35	57	35	57	PF12661.7	hEGF	Domain	1	22	22	18.4	0.0025	1	CL0001		0	0	1	0.045	Reference
Homo sapiens	sp|Q99466|NOTC4_HUMAN	127	149	127	149	PF12661.7	hEGF	Domain	1	22	22	16.2	0.012	1	CL0001		0	0	1	0.045	Reference
Homo sapiens	sp|Q99466|NOTC4_HUMAN	160	188	160	189	PF00008.27	EGF	Domain	1	30	32	21.8	0.00017	1	CL0001		2	0.062	-1	-0.033	Reference
Homo sapiens	sp|Q99466|NOTC4_HUMAN	194	227	194	238	PF07645.15	EGF_CA	Domain	1	34	42	36.4	4.3e-09	1	CL0001		8	0.19	0	0	Truncation
Homo sapiens	sp|Q99466|NOTC4_HUMAN	238	271	238	272	PF00008.27	EGF	Domain	1	31	32	23	7e-05	1	CL0001		1	0.031	3	0.097	Reference
Homo sapiens	sp|Q99466|NOTC4_HUMAN	280	308	280	308	PF00008.27	EGF	Domain	1	30	32	25.7	1.1e-05	1	CL0001		2	0.062	-1	-0.033	Reference
Homo sapiens	sp|Q99466|NOTC4_HUMAN	314	350	314	356	PF07645.15	EGF_CA	Domain	1	35	42	35.7	7.4e-09	1	CL0001		7	0.167	2	0.057	Truncation
Homo sapiens	sp|Q99466|NOTC4_HUMAN	364	384	364	385	PF12661.7	hEGF	Domain	1	21	22	22.1	0.00017	1	CL0001		1	0.045	0	0	Reference
Homo sapiens	sp|Q99466|NOTC4_HUMAN	432	468	432	474	PF07645.15	EGF_CA	Domain	1	34	42	35.2	1.1e-08	1	CL0001		8	0.19	3	0.088	Truncation
Homo sapiens	sp|Q99466|NOTC4_HUMAN	479	507	479	509	PF00008.27	EGF	Domain	1	30	32	21.7	0.00018	1	CL0001		2	0.062	-1	-0.033	Reference
Homo sapiens	sp|Q99466|NOTC4_HUMAN	517	547	517	547	PF00008.27	EGF	Domain	1	32	32	27.9	2.1e-06	1	CL0001		0	0	-1	-0.031	Reference
Homo sapiens	sp|Q99466|NOTC4_HUMAN	551	584	551	590	PF07645.15	EGF_CA	Domain	1	35	42	24.8	1.9e-05	1	CL0001		7	0.167	-1	-0.029	Truncation
Homo sapiens	sp|Q99466|NOTC4_HUMAN	593	621	593	623	PF00008.27	EGF	Domain	1	30	32	26.2	7.3e-06	1	CL0001		2	0.062	-1	-0.033	Reference
Homo sapiens	sp|Q99466|NOTC4_HUMAN	771	801	771	801	PF00008.27	EGF	Domain	1	32	32	35.5	9.1e-09	1	CL0001		0	0	-1	-0.031	Reference
Homo sapiens	sp|Q99466|NOTC4_HUMAN	810	838	810	838	PF00008.27	EGF	Domain	1	30	32	27.2	3.5e-06	1	CL0001		2	0.062	-1	-0.033	Reference
Homo sapiens	sp|Q99466|NOTC4_HUMAN	848	875	845	886	PF07645.15	EGF_CA	Domain	5	34	42	17.4	0.0039	1	CL0001		8	0.19	-2	-0.067	Truncation
Homo sapiens	sp|Q99466|NOTC4_HUMAN	901	925	896	926	PF00008.27	EGF	Domain	6	31	32	31.6	1.5e-07	1	CL0001		5	0.156	-1	-0.038	Truncation
Homo sapiens	sp|Q99466|NOTC4_HUMAN	934	963	934	964	PF00008.27	EGF	Domain	1	31	32	30.6	3e-07	1	CL0001		1	0.031	-1	-0.032	Reference
Homo sapiens	sp|Q99466|NOTC4_HUMAN	972	1002	972	1002	PF00008.27	EGF	Domain	1	32	32	30.6	3e-07	1	CL0001		0	0	-1	-0.031	Reference
Homo sapiens	sp|Q99466|NOTC4_HUMAN	1050	1083	1050	1083	PF00008.27	EGF	Domain	1	32	32	22.1	0.00014	1	CL0001		0	0	2	0.062	Reference
Homo sapiens	sp|Q99466|NOTC4_HUMAN	1168	1204	1167	1204	PF00066.17	Notch	Domain	2	36	36	30.9	2.8e-07	1	No_clan		1	0.028	2	0.057	Reference
Homo sapiens	sp|Q99466|NOTC4_HUMAN	1211	1246	1211	1246	PF00066.17	Notch	Domain	1	36	36	40.2	3.5e-10	1	No_clan		0	0	0	0	Reference
Homo sapiens	sp|Q99466|NOTC4_HUMAN	1250	1284	1248	1285	PF00066.17	Notch	Domain	3	35	36	44.2	1.9e-11	1	No_clan		2	0.056	2	0.061	Reference
Homo sapiens	sp|P28062|PSB8_HUMAN	69	250	69	251	PF00227.26	Proteasome	Domain	1	189	190	159.1	8.6e-47	1	CL0052	predicted_active_site	1	0.005	-7	-0.037	Reference
Homo sapiens	sp|P20265|PO3F2_HUMAN	267	336	265	336	PF00157.17	Pou	Domain	3	72	72	127.5	1.4e-37	1	CL0123		2	0.028	0	0	Reference
Homo sapiens	sp|P20265|PO3F2_HUMAN	355	411	355	411	PF00046.29	Homeodomain	Domain	1	57	57	66.4	1.4e-18	1	CL0123		0	0	0	0	Reference
Homo sapiens	sp|Q9Y5I1|PCDAB_HUMAN	30	111	30	112	PF08266.12	Cadherin_2	Domain	1	82	83	100	5e-29	1	CL0159		1	0.012	0	0	Reference
Homo sapiens	sp|Q9Y5I1|PCDAB_HUMAN	142	233	139	233	PF00028.17	Cadherin	Domain	5	93	93	36	7e-09	1	CL0159		4	0.043	3	0.034	Reference
Homo sapiens	sp|Q9Y5I1|PCDAB_HUMAN	247	340	247	340	PF00028.17	Cadherin	Domain	1	93	93	78.4	4.2e-22	1	CL0159		0	0	1	0.011	Reference
Homo sapiens	sp|Q9Y5I1|PCDAB_HUMAN	357	444	354	445	PF00028.17	Cadherin	Domain	4	92	93	40.8	2.2e-10	1	CL0159		3	0.032	-1	-0.011	Reference
Homo sapiens	sp|Q9Y5I1|PCDAB_HUMAN	459	555	459	555	PF00028.17	Cadherin	Domain	1	93	93	50.5	2.1e-13	1	CL0159		0	0	4	0.043	Reference
Homo sapiens	sp|Q9Y5I1|PCDAB_HUMAN	587	668	580	669	PF00028.17	Cadherin	Domain	12	92	93	42	9.3e-11	1	CL0159		11	0.118	1	0.012	Truncation
Homo sapiens	sp|O00567|NOP56_HUMAN	5	70	5	70	PF08156.13	NOP5NT	Domain	1	65	65	63.5	1.7e-17	1	No_clan		0	0	1	0.015	Reference
Homo sapiens	sp|Q9NPH6|OBP2B_HUMAN	26	163	26	164	PF00061.23	Lipocalin	Domain	1	143	144	105	3.8e-30	1	CL0116		1	0.007	-5	-0.035	Reference
Homo sapiens	sp|Q9Y5E6|PCDB3_HUMAN	31	112	30	112	PF08266.12	Cadherin_2	Domain	2	83	83	122.9	3.5e-36	1	CL0159		1	0.012	0	0	Reference
Homo sapiens	sp|Q9Y5E6|PCDB3_HUMAN	140	233	138	233	PF00028.17	Cadherin	Domain	3	93	93	40.7	2.3e-10	1	CL0159		2	0.022	3	0.033	Reference
Homo sapiens	sp|Q9Y5E6|PCDB3_HUMAN	247	337	247	338	PF00028.17	Cadherin	Domain	1	92	93	54	1.7e-14	1	CL0159		1	0.011	-1	-0.011	Reference
Homo sapiens	sp|Q9Y5E6|PCDB3_HUMAN	356	441	353	442	PF00028.17	Cadherin	Domain	5	92	93	36	7.2e-09	1	CL0159		4	0.043	-2	-0.023	Reference
Homo sapiens	sp|Q9Y5E6|PCDB3_HUMAN	456	552	456	552	PF00028.17	Cadherin	Domain	1	93	93	58.7	5.8e-16	1	CL0159		0	0	4	0.043	Reference
Homo sapiens	sp|Q9Y5E6|PCDB3_HUMAN	580	661	575	663	PF00028.17	Cadherin	Domain	9	91	93	43.2	3.9e-11	1	CL0159		8	0.086	-1	-0.012	Reference
Homo sapiens	sp|Q96PH1|NOX5_HUMAN	63	87	61	92	PF13405.6	EF-hand_6	Domain	3	27	31	25.1	9.7e-06	1	CL0220		4	0.129	0	0	Truncation
Homo sapiens	sp|Q96PH1|NOX5_HUMAN	138	191	137	196	PF13833.6	EF-hand_8	Domain	2	49	55	18.6	0.0013	1	CL0220		6	0.109	6	0.125	Complex
Homo sapiens	sp|Q96PH1|NOX5_HUMAN	446	574	443	575	PF08022.12	FAD_binding_8	Domain	4	108	109	75.2	3.9e-21	1	CL0076		3	0.028	24	0.229	Insertion
Homo sapiens	sp|Q96PH1|NOX5_HUMAN	583	753	581	754	PF08030.12	NAD_binding_6	Domain	3	155	156	107.8	5.5e-31	1	CL0091		2	0.013	18	0.118	Insertion
Homo sapiens	sp|P0CB38|PAB4L_HUMAN	12	82	12	82	PF00076.22	RRM_1	Domain	1	70	70	65.8	2.2e-18	1	CL0221		0	0	1	0.014	Reference
Homo sapiens	sp|P0CB38|PAB4L_HUMAN	100	166	100	167	PF00076.22	RRM_1	Domain	1	68	70	73.1	1.2e-20	1	CL0221		2	0.029	-1	-0.015	Reference
Homo sapiens	sp|P0CB38|PAB4L_HUMAN	192	259	192	260	PF00076.22	RRM_1	Domain	1	68	70	77.7	4.3e-22	1	CL0221		2	0.029	0	0	Reference
Homo sapiens	sp|P0CB38|PAB4L_HUMAN	295	362	295	363	PF00076.22	RRM_1	Domain	1	69	70	65.6	2.7e-18	1	CL0221		1	0.014	-1	-0.014	Reference
Homo sapiens	sp|Q14168|MPP2_HUMAN	12	51	12	51	PF02828.16	L27	Domain	1	39	53	23.3	3.9e-05	1	CL0614		14	0.264	1	0.026	Truncation
Homo sapiens	sp|Q14168|MPP2_HUMAN	93	144	92	144	PF02828.16	L27	Domain	2	53	53	58.2	5.1e-16	1	CL0614		1	0.019	0	0	Reference
Homo sapiens	sp|Q14168|MPP2_HUMAN	171	239	165	240	PF00595.24	PDZ	Domain	8	81	82	33.9	3e-08	1	CL0466		7	0.085	-5	-0.068	Reference
Homo sapiens	sp|Q14168|MPP2_HUMAN	253	314	253	315	PF07653.17	SH3_2	Domain	1	56	57	38.7	5.9e-10	1	CL0010		1	0.018	6	0.107	Insertion
Homo sapiens	sp|Q14168|MPP2_HUMAN	374	562	373	563	PF00625.21	Guanylate_kin	Domain	2	181	182	154.7	2.1e-45	1	CL0023		1	0.005	9	0.05	Reference
Homo sapiens	sp|P20273|CD22_HUMAN	143	226	143	229	PF08205.12	C2-set_2	Domain	1	85	89	64.6	6.5e-18	1	CL0011		4	0.045	-1	-0.012	Reference
Homo sapiens	sp|P20273|CD22_HUMAN	245	313	242	313	PF13927.6	Ig_3	Domain	3	79	79	53.5	2.7e-14	1	CL0011		2	0.025	-8	-0.104	Deletion
Homo sapiens	sp|P20273|CD22_HUMAN	341	400	331	400	PF13927.6	Ig_3	Domain	12	79	79	39.5	6.5e-10	1	CL0011		11	0.139	-8	-0.118	Complex
Homo sapiens	sp|P20273|CD22_HUMAN	517	589	510	589	PF13895.6	Ig_2	Domain	9	79	79	37.4	2.4e-09	1	CL0011		8	0.101	2	0.028	Truncation
Homo sapiens	sp|P20273|CD22_HUMAN	598	663	597	663	PF13927.6	Ig_3	Domain	4	79	79	40.4	3.4e-10	1	CL0011		3	0.038	-10	-0.132	Deletion
Homo sapiens	sp|Q9Y576|ASB1_HUMAN	296	334	296	334	PF07525.16	SOCS_box	Domain	1	35	35	36.1	5.9e-09	1	CL0642		0	0	4	0.114	Insertion
Homo sapiens	sp|Q86UW7|CAPS2_HUMAN	489	588	488	590	PF00169.29	PH	Domain	2	103	105	35.3	1.2e-08	1	CL0266		2	0.019	-2	-0.02	Reference
Homo sapiens	sp|Q86UW7|CAPS2_HUMAN	801	894	801	894	PF06292.17	DUF1041	Domain	1	105	105	113.7	4.9e-33	1	No_clan		0	0	-11	-0.105	Deletion
Homo sapiens	sp|Q8WWX0|ASB5_HUMAN	290	328	290	328	PF07525.16	SOCS_box	Domain	1	35	35	36.7	3.9e-09	1	CL0642		0	0	4	0.114	Insertion
Homo sapiens	sp|Q9GZN4|BSSP4_HUMAN	50	285	50	285	PF00089.26	Trypsin	Domain	1	221	221	220.5	2.3e-65	1	CL0124	predicted_active_site	0	0	15	0.068	Reference
Homo sapiens	sp|Q9BZE3|BARH1_HUMAN	179	235	179	235	PF00046.29	Homeodomain	Domain	1	57	57	77.2	6.4e-22	1	CL0123		0	0	0	0	Reference
Homo sapiens	sp|Q00537|CDK17_HUMAN	192	473	192	473	PF00069.25	Pkinase	Domain	1	264	264	244	1.7e-72	1	CL0016	predicted_active_site	0	0	18	0.068	Reference
Homo sapiens	sp|Q8N6Q3|CD177_HUMAN	133	208	133	210	PF00021.21	UPAR_LY6	Domain	1	75	77	37.8	2.3e-09	1	CL0117		2	0.026	1	0.013	Reference
Homo sapiens	sp|Q8N6Q3|CD177_HUMAN	325	394	325	403	PF00021.21	UPAR_LY6	Domain	1	68	77	33.5	5.2e-08	1	CL0117		9	0.117	2	0.029	Truncation
Homo sapiens	sp|P20815|CP3A5_HUMAN	39	492	38	492	PF00067.22	p450	Domain	2	463	463	440.8	5.4e-132	1	No_clan		1	0.002	-8	-0.017	Reference
Homo sapiens	sp|P61769|B2MG_HUMAN	27	107	27	107	PF07654.15	C1-set	Domain	1	86	86	82.8	1.7e-23	1	CL0011		0	0	-5	-0.058	Reference
Homo sapiens	sp|P40394|ADH7_HUMAN	47	171	46	172	PF08240.12	ADH_N	Domain	2	108	109	88	3.5e-25	1	CL0296	predicted_active_site	1	0.009	18	0.168	Insertion
Homo sapiens	sp|P46108|CRK_HUMAN	13	104	13	104	PF00017.24	SH2	Domain	1	77	77	67.3	9.7e-19	1	CL0541		0	0	15	0.195	Insertion
Homo sapiens	sp|P46108|CRK_HUMAN	138	184	138	184	PF00018.28	SH3_1	Domain	1	48	48	55.3	3.7e-15	1	CL0010		0	0	-1	-0.021	Reference
Homo sapiens	sp|P46108|CRK_HUMAN	239	292	239	294	PF07653.17	SH3_2	Domain	1	55	57	40.4	1.7e-10	1	CL0010		2	0.035	-1	-0.018	Reference
Homo sapiens	sp|O95833|CLIC3_HUMAN	21	85	18	90	PF13417.6	GST_N_3	Domain	6	70	75	30.6	3.4e-07	1	CL0172	predicted_active_site	5	0.067	0	0	Reference
Homo sapiens	sp|O95833|CLIC3_HUMAN	126	207	114	208	PF13410.6	GST_C_2	Domain	6	68	69	40.4	2.2e-10	1	CL0497		5	0.072	19	0.302	Insertion
Homo sapiens	sp|Q8WTT0|CLC4C_HUMAN	102	207	101	208	PF00059.21	Lectin_C	Domain	3	107	108	73.9	1.5e-20	1	CL0056		2	0.019	1	0.01	Reference
Homo sapiens	sp|P01009|A1AT_HUMAN	55	415	52	415	PF00079.20	Serpin	Domain	4	371	371	397.2	8.2e-119	1	No_clan		3	0.008	-7	-0.019	Reference
Homo sapiens	sp|Q9Y6J0|CABIN_HUMAN	2156	2190	2156	2190	PF09047.10	MEF2_binding	Domain	1	35	35	79.5	1.2e-22	1	No_clan		0	0	0	0	Reference
Homo sapiens	sp|Q9UKV8|AGO2_HUMAN	36	166	36	166	PF16486.5	ArgoN	Domain	1	138	138	104.4	7e-30	1	No_clan		0	0	-7	-0.051	Reference
Homo sapiens	sp|Q9UKV8|AGO2_HUMAN	176	226	176	226	PF08699.10	ArgoL1	Domain	1	52	52	74.8	3e-21	1	No_clan		0	0	-1	-0.019	Reference
Homo sapiens	sp|Q9UKV8|AGO2_HUMAN	246	365	231	365	PF02170.22	PAZ	Domain	11	137	137	93.4	1e-26	1	CL0638		10	0.073	-7	-0.055	Reference
Homo sapiens	sp|Q9UKV8|AGO2_HUMAN	429	510	429	511	PF16487.5	ArgoMid	Domain	1	83	84	112.6	7.6e-33	1	No_clan		1	0.012	-1	-0.012	Reference
Homo sapiens	sp|P55291|CAD15_HUMAN	52	142	50	143	PF00028.17	Cadherin	Domain	3	92	93	37.4	2.5e-09	1	CL0159		2	0.022	1	0.011	Reference
Homo sapiens	sp|P55291|CAD15_HUMAN	158	250	157	251	PF00028.17	Cadherin	Domain	2	92	93	64.6	8.3e-18	1	CL0159		1	0.011	2	0.022	Reference
Homo sapiens	sp|P55291|CAD15_HUMAN	272	367	266	367	PF00028.17	Cadherin	Domain	9	93	93	58.3	7.8e-16	1	CL0159		8	0.086	11	0.129	Insertion
Homo sapiens	sp|P55291|CAD15_HUMAN	382	474	380	474	PF00028.17	Cadherin	Domain	3	93	93	55.1	7.8e-15	1	CL0159		2	0.022	2	0.022	Reference
Homo sapiens	sp|Q13634|CAD18_HUMAN	68	150	59	150	PF00028.17	Cadherin	Domain	12	93	93	40.4	3e-10	1	CL0159		11	0.118	1	0.012	Truncation
Homo sapiens	sp|Q13634|CAD18_HUMAN	165	258	164	259	PF00028.17	Cadherin	Domain	2	92	93	66.6	2.1e-18	1	CL0159		1	0.011	3	0.033	Reference
Homo sapiens	sp|Q13634|CAD18_HUMAN	273	352	273	374	PF00028.17	Cadherin	Domain	1	76	93	56.9	2.1e-15	1	CL0159		17	0.183	4	0.053	Truncation
Homo sapiens	sp|Q13634|CAD18_HUMAN	388	479	388	479	PF00028.17	Cadherin	Domain	1	93	93	67.1	1.4e-18	1	CL0159		0	0	-1	-0.011	Reference
Homo sapiens	sp|Q13634|CAD18_HUMAN	492	589	492	589	PF00028.17	Cadherin	Domain	1	93	93	36.1	6.4e-09	1	CL0159		0	0	5	0.054	Reference
Homo sapiens	sp|Q6UXC1|AEGP_HUMAN	66	217	66	230	PF00629.23	MAM	Domain	1	154	160	114.7	3.8e-33	1	CL0004		6	0.038	-2	-0.013	Reference
Homo sapiens	sp|Q6UXC1|AEGP_HUMAN	272	424	271	424	PF00629.23	MAM	Domain	2	160	160	75.8	3.5e-21	1	CL0004		1	0.006	-6	-0.038	Reference
Homo sapiens	sp|Q6UXC1|AEGP_HUMAN	493	642	493	643	PF00629.23	MAM	Domain	1	159	160	69.9	2.2e-19	1	CL0004		1	0.006	-9	-0.057	Reference
Homo sapiens	sp|Q6UXC1|AEGP_HUMAN	656	808	656	808	PF00629.23	MAM	Domain	1	160	160	133.2	7.5e-39	1	CL0004		0	0	-7	-0.044	Reference
Homo sapiens	sp|Q6UXC1|AEGP_HUMAN	813	968	813	968	PF00629.23	MAM	Domain	1	160	160	129.7	8.9e-38	1	CL0004		0	0	-4	-0.025	Reference
Homo sapiens	sp|Q6UXC1|AEGP_HUMAN	973	1137	973	1137	PF00629.23	MAM	Domain	1	160	160	119.1	1.6e-34	1	CL0004		0	0	5	0.031	Reference
Homo sapiens	sp|Q6UXN8|CLC9A_HUMAN	134	234	130	234	PF00059.21	Lectin_C	Domain	5	108	108	61.5	1.1e-16	1	CL0056		4	0.037	-3	-0.029	Reference
Homo sapiens	sp|Q6ZNF0|ACP7_HUMAN	32	124	32	125	PF16656.5	Pur_ac_phosph_N	Domain	1	93	94	57.7	1.4e-15	1	CL0159		1	0.011	0	0	Reference
Homo sapiens	sp|Q6ZNF0|ACP7_HUMAN	135	337	134	337	PF00149.28	Metallophos	Domain	2	204	204	90.5	2e-25	1	CL0163	predicted_active_site	1	0.005	0	0	Reference
Homo sapiens	sp|Q6ZNF0|ACP7_HUMAN	362	423	362	424	PF14008.6	Metallophos_C	Domain	1	62	63	65.2	7.4e-18	1	No_clan		1	0.016	0	0	Reference
Homo sapiens	sp|P31751|AKT2_HUMAN	6	106	6	108	PF00169.29	PH	Domain	1	103	105	63.1	3e-17	1	CL0266		2	0.019	-2	-0.019	Reference
Homo sapiens	sp|P31751|AKT2_HUMAN	154	409	152	409	PF00069.25	Pkinase	Domain	3	264	264	260.9	1.2e-77	1	CL0016	predicted_active_site	2	0.008	-6	-0.023	Reference
Homo sapiens	sp|Q9UKJ8|ADA21_HUMAN	209	398	208	398	PF01421.19	Reprolysin	Domain	2	199	199	167.1	4.4e-49	1	CL0126	predicted_active_site	1	0.005	-8	-0.04	Reference
Homo sapiens	sp|Q9UKJ8|ADA21_HUMAN	415	487	415	487	PF00200.23	Disintegrin	Domain	1	76	76	69.5	3.2e-19	1	No_clan		0	0	-3	-0.039	Reference
Homo sapiens	sp|Q9H251|CAD23_HUMAN	42	112	39	122	PF00028.17	Cadherin	Domain	5	78	93	38.6	1.1e-09	1	CL0159		15	0.161	-3	-0.041	Truncation
Homo sapiens	sp|Q9H251|CAD23_HUMAN	137	226	137	227	PF00028.17	Cadherin	Domain	1	92	93	69.7	2.2e-19	1	CL0159		1	0.011	-2	-0.022	Reference
Homo sapiens	sp|Q9H251|CAD23_HUMAN	241	336	241	337	PF00028.17	Cadherin	Domain	1	92	93	39.9	4.4e-10	1	CL0159		1	0.011	4	0.043	Reference
Homo sapiens	sp|Q9H251|CAD23_HUMAN	465	551	465	552	PF00028.17	Cadherin	Domain	1	92	93	62.9	2.9e-17	1	CL0159		1	0.011	-5	-0.054	Reference
Homo sapiens	sp|Q9H251|CAD23_HUMAN	566	661	566	662	PF00028.17	Cadherin	Domain	1	92	93	63.3	2.2e-17	1	CL0159		1	0.011	4	0.043	Reference
Homo sapiens	sp|Q9H251|CAD23_HUMAN	676	768	676	769	PF00028.17	Cadherin	Domain	1	92	93	53.3	2.9e-14	1	CL0159		1	0.011	1	0.011	Reference
Homo sapiens	sp|Q9H251|CAD23_HUMAN	784	878	783	879	PF00028.17	Cadherin	Domain	2	92	93	43.5	3.2e-11	1	CL0159		1	0.011	4	0.044	Reference
Homo sapiens	sp|Q9H251|CAD23_HUMAN	896	986	895	986	PF00028.17	Cadherin	Domain	2	93	93	64.6	8.2e-18	1	CL0159		1	0.011	-1	-0.011	Reference
Homo sapiens	sp|Q9H251|CAD23_HUMAN	1000	1091	1000	1093	PF00028.17	Cadherin	Domain	1	93	93	56.1	3.9e-15	1	CL0159		0	0	-1	-0.011	Reference
Homo sapiens	sp|Q9H251|CAD23_HUMAN	1107	1198	1107	1199	PF00028.17	Cadherin	Domain	1	92	93	60.5	1.6e-16	1	CL0159		1	0.011	0	0	Reference
Homo sapiens	sp|Q9H251|CAD23_HUMAN	1218	1303	1215	1304	PF00028.17	Cadherin	Domain	5	92	93	62	5.6e-17	1	CL0159		4	0.043	-2	-0.023	Reference
Homo sapiens	sp|Q9H251|CAD23_HUMAN	1318	1409	1318	1409	PF00028.17	Cadherin	Domain	1	93	93	47.3	2.1e-12	1	CL0159		0	0	-1	-0.011	Reference
Homo sapiens	sp|Q9H251|CAD23_HUMAN	1426	1518	1424	1518	PF00028.17	Cadherin	Domain	3	93	93	69.5	2.5e-19	1	CL0159		2	0.022	2	0.022	Reference
Homo sapiens	sp|Q9H251|CAD23_HUMAN	1533	1624	1533	1625	PF00028.17	Cadherin	Domain	1	92	93	63.6	1.7e-17	1	CL0159		1	0.011	0	0	Reference
Homo sapiens	sp|Q9H251|CAD23_HUMAN	1650	1734	1639	1735	PF00028.17	Cadherin	Domain	11	92	93	62.3	4.5e-17	1	CL0159		10	0.108	3	0.037	Truncation
Homo sapiens	sp|Q9H251|CAD23_HUMAN	1752	1842	1751	1842	PF00028.17	Cadherin	Domain	3	93	93	70.4	1.3e-19	1	CL0159		2	0.022	0	0	Reference
Homo sapiens	sp|Q9H251|CAD23_HUMAN	1857	1935	1856	1940	PF00028.17	Cadherin	Domain	2	81	93	66.7	1.8e-18	1	CL0159		12	0.129	-1	-0.013	Truncation
Homo sapiens	sp|Q9H251|CAD23_HUMAN	2076	2164	2074	2165	PF00028.17	Cadherin	Domain	3	92	93	68.9	3.9e-19	1	CL0159		2	0.022	-1	-0.011	Reference
Homo sapiens	sp|Q9H251|CAD23_HUMAN	2180	2268	2179	2284	PF00028.17	Cadherin	Domain	2	82	93	35.3	1.2e-08	1	CL0159		11	0.118	8	0.099	Truncation
Homo sapiens	sp|Q9H251|CAD23_HUMAN	2304	2392	2301	2393	PF00028.17	Cadherin	Domain	4	92	93	40.2	3.4e-10	1	CL0159		3	0.032	0	0	Reference
Homo sapiens	sp|Q9H251|CAD23_HUMAN	2410	2500	2407	2500	PF00028.17	Cadherin	Domain	4	93	93	65.9	3.4e-18	1	CL0159		3	0.032	1	0.011	Reference
Homo sapiens	sp|Q9H251|CAD23_HUMAN	2515	2601	2514	2602	PF00028.17	Cadherin	Domain	2	92	93	63.5	1.8e-17	1	CL0159		1	0.011	-4	-0.044	Reference
Homo sapiens	sp|Q9H251|CAD23_HUMAN	2621	2706	2619	2712	PF00028.17	Cadherin	Domain	4	87	93	51	1.5e-13	1	CL0159		6	0.065	2	0.024	Reference
Homo sapiens	sp|Q9H251|CAD23_HUMAN	2736	2814	2733	2823	PF00028.17	Cadherin	Domain	4	81	93	41.9	1e-10	1	CL0159		12	0.129	1	0.013	Truncation
Homo sapiens	sp|Q8N1P7|CRBG2_HUMAN	987	1066	987	1066	PF00030.19	Crystall	Domain	1	82	82	50.1	2.3e-13	1	CL0333		0	0	-2	-0.024	Reference
Homo sapiens	sp|Q8N1P7|CRBG2_HUMAN	1075	1155	1074	1155	PF00030.19	Crystall	Domain	2	82	82	64.9	5.7e-18	1	CL0333		1	0.012	0	0	Reference
Homo sapiens	sp|Q8N1P7|CRBG2_HUMAN	1170	1255	1169	1255	PF00030.19	Crystall	Domain	2	82	82	96.9	6.1e-28	1	CL0333		1	0.012	5	0.062	Reference
Homo sapiens	sp|Q8N1P7|CRBG2_HUMAN	1264	1344	1263	1344	PF00030.19	Crystall	Domain	2	82	82	81	5.4e-23	1	CL0333		1	0.012	0	0	Reference
Homo sapiens	sp|Q8N1P7|CRBG2_HUMAN	1357	1435	1357	1436	PF00030.19	Crystall	Domain	1	81	82	58	7.9e-16	1	CL0333		1	0.012	-2	-0.025	Reference
Homo sapiens	sp|Q8N1P7|CRBG2_HUMAN	1445	1524	1444	1524	PF00030.19	Crystall	Domain	2	82	82	67.6	8e-19	1	CL0333		1	0.012	-1	-0.012	Reference
Homo sapiens	sp|P22676|CALB2_HUMAN	21	91	18	92	PF13499.6	EF-hand_7	Domain	4	69	71	39.9	4.4e-10	1	CL0220		3	0.042	5	0.076	Reference
Homo sapiens	sp|P22676|CALB2_HUMAN	112	178	109	180	PF13499.6	EF-hand_7	Domain	4	68	71	41.1	1.8e-10	1	CL0220		3	0.042	2	0.031	Reference
Homo sapiens	sp|P22676|CALB2_HUMAN	199	226	199	234	PF13405.6	EF-hand_6	Domain	1	28	31	26.7	3e-06	1	CL0220		3	0.097	0	0	Reference
Homo sapiens	sp|O95352|ATG7_HUMAN	13	323	13	323	PF16420.5	ATG7_N	Domain	1	300	300	344.1	8.7e-103	1	No_clan		0	0	11	0.037	Reference
Homo sapiens	sp|O95352|ATG7_HUMAN	345	647	333	648	PF00899.21	ThiF	Domain	9	243	244	198.9	8e-59	1	CL0063	predicted_active_site	8	0.033	68	0.289	Insertion
Homo sapiens	sp|P54646|AAPK2_HUMAN	17	268	16	268	PF00069.25	Pkinase	Domain	2	264	264	243.3	2.8e-72	1	CL0016	predicted_active_site	1	0.004	-11	-0.042	Reference
Homo sapiens	sp|P54646|AAPK2_HUMAN	401	479	401	495	PF16579.5	AdenylateSensor	Domain	1	87	117	51.7	1e-13	1	CL0573		30	0.256	-8	-0.092	Truncation
Homo sapiens	sp|P16066|ANPRA_HUMAN	560	799	543	801	PF07714.17	Pkinase_Tyr	Domain	27	257	259	130.7	5.5e-38	1	CL0016		26	0.1	9	0.039	Reference
Homo sapiens	sp|P16066|ANPRA_HUMAN	867	1052	867	1053	PF00211.20	Guanylate_cyc	Domain	1	182	183	236.1	2e-70	1	CL0276		1	0.005	4	0.022	Reference
Homo sapiens	sp|P27482|CALL3_HUMAN	12	73	10	74	PF13499.6	EF-hand_7	Domain	3	70	71	54.3	1.4e-14	1	CL0220		2	0.028	-6	-0.088	Reference
Homo sapiens	sp|P27482|CALL3_HUMAN	83	144	83	146	PF13499.6	EF-hand_7	Domain	1	68	71	62.8	3e-17	1	CL0220		3	0.042	-6	-0.088	Reference
Homo sapiens	sp|Q8N6S4|AN13C_HUMAN	259	517	259	535	PF11904.8	GPCR_chapero_1	Domain	1	267	307	231.1	2e-68	1	No_clan		40	0.13	-8	-0.03	Truncation
[truncated: 54,955 more rows]

## Sheet: TableS3
seq_id	pdb_id	chain	alignment_start	alignment_end	envelope_start	envelope_end	hmm_acc	hmm_name	hmm_start	hmm_end	hmm_length	bit_score	e_value	clan	residue	truncation_size	truncation_frac	indel_size	indel_frac	domain_isotype
[truncated: 55,210 more rows]

[truncated: 5 more sheets: TableS4, TableS5, TableS6, TableS7, TableS8]
